# Supplementary material for: AlphaFold 3 accurately models natural variants of Helicobacter pylori catalase KatA
Source: bioRxiv. 2025 Jun 3:2025.06.02.657526. Preprint. [Version 1] doi: 10.1101/2025.06.02.657526 (PMC12157475; doi:10.1101/2025.06.02.657526)
Supplement: Supplement 1 [file media-1.csv]

Data S1. Sequences of H. pylori KatA variants.
Name	# Nucleotides	# Sequences	% AT-rich Amino Acids	% Acidic Amino Acids	% Basic Amino Acids	% Charged Amino Acids	% GC-rich Amino Acids	% Hydrophobic Amino Acids	% Identical Sites	% Pairwise Identity	% Polar Uncharged Amino Acids	Accession	Bit-Score	Charge at pH 7	Created Date	Database	Description	E Value	Extinction Coefficient	Free end gaps	Grade	Hit end	Hit start	Isoelectric Point	Max Sequence Length	Mean Coverage	Min Sequence Length	Modified	Molecular Weight (kDa)	Molecule Type	Organism	Query	Query Id	Query coverage	Query end	Query start	Ref Seq Index	Ref Seq Length	Ref Seq Name	Sequence	Sequence Length	Sequence List Name	Size	Topology	URN
HpKatA-SS1			28.12%	13.66%	18.42%	32.08%	23.76%	44.36%			25.74%			5.7836963512240445	Fri Feb 14 19:45:19 PST 2025		catalase		97875					8.741054535				Fri Feb 14 19:45:19 PST 2025	58.646127979999896	AA	Helicobacter pylori									MVNKDVKQTTAFGAPVWDDNNVITAGPRGPVLLQSTWFLEKLAAFDRERIPERVVHAKGSGAYGTFTVTKDITKYTKAKIFSKVGKKTECFFRFSTVAGERGSADAVRDPRGFAMKYYTEEGNWDLVGNNTPVFFIRDAIKFPDFIHTQKRDPQTNLPN----HDMVWDFWSNVPESLYQVTWVMSDRGIPKSFRHMDGFGSHTFSLINAKGERFWVKFHFHTMQGVKHLTNEEAAEVRKYDPDSNQRDLFDAIARGDFPKWKLSIQVMPEEDAKKYRFHPFDVTKIWYTQDYPLMEVGIVELNKNPENYFAEVEQAAFTPANVVPGIGYSPDRMLQGRLFSYGDTHRYRLG-VNYPQIPVNKPRC-------PFH-SSSRDGYMQ--NGYYGSLQNYT…	505	Protein alignment - realigned	1 KB	linear
WP_077231901	0	2	28.12%	13.66%	18.42%	32.08%	23.76%	44.36%	100.00%	100.00%	25.74%	WP_077231901	1058.13	5.7836963512240445	Fri Feb 14 19:53:35 PST 2025	nr	catalase [Helicobacter pylori]	0	97875	TRUE	100.00%	505	1	8.741054535	505	2	505	Fri Feb 14 19:53:35 PST 2025	58.646127979999896	AA	Helicobacter pylori	HpKatA-SS1		100.00%	505	1	-1	0		MVNKDVKQTTAFGAPVWDDNNVITAGPRGPVLLQSTWFLEKLAAFDRERIPERVVHAKGSGAYGTFTVTKDITKYTKAKIFSKVGKKTECFFRFSTVAGERGSADAVRDPRGFAMKYYTEEGNWDLVGNNTPVFFIRDAIKFPDFIHTQKRDPQTNLPN----HDMVWDFWSNVPESLYQVTWVMSDRGIPKSFRHMDGFGSHTFSLINAKGERFWVKFHFHTMQGVKHLTNEEAAEVRKYDPDSNQRDLFDAIARGDFPKWKLSIQVMPEEDAKKYRFHPFDVTKIWYTQDYPLMEVGIVELNKNPENYFAEVEQAAFTPANVVPGIGYSPDRMLQGRLFSYGDTHRYRLG-VNYPQIPVNKPRC-------PFH-SSSRDGYMQ--NGYYGSLQNYT…	505	Protein alignment - realigned		linear
WP_033763470	0	2	28.12%	13.66%	18.42%	32.08%	23.76%	44.16%	99.80%	99.80%	25.94%	WP_033763470	1057.36	5.782902653445866	Fri Feb 14 19:53:35 PST 2025	nr	catalase [Helicobacter pylori]	0	99365	TRUE	99.90%	505	1	8.732242584228516	505	2	505	Fri Feb 14 19:53:35 PST 2025	58.662127379999895	AA	Helicobacter pylori	HpKatA-SS1		100.00%	505	1	-1	0		MVNKDVKQTTAFGAPVWDDNNVITAGPRGPVLLQSTWFLEKLAAFDRERIPERVVHAKGSGAYGTFTVTKDITKYTKAKIFSKVGKKTECFFRFSTVAGERGSADAVRDPRGFAMKYYTEEGNWDLVGNNTPVFFIRDAIKFPDFIHTQKRDPQTNLPN----HDMVWDFWSNVPESLYQVTWVMSDRGIPKSFRHMDGFGSHTFSLINAKGERFWVKFHFHTMQGVKHLTNEEAAEVRKYDPDSNQRDLFDAIARGDYPKWKLSIQVMPEEDAKKYRFHPFDVTKIWYTQDYPLMEVGIVELNKNPENYFAEVEQAAFTPANVVPGIGYSPDRMLQGRLFSYGDTHRYRLG-VNYPQIPVNKPRC-------PFH-SSSRDGYMQ--NGYYGSLQNYT…	505	Protein alignment - realigned		linear
WP_208357632	0	2	28.32%	13.47%	18.42%	31.88%	23.76%	44.36%	99.80%	99.80%	25.94%	WP_208357632	1056.97	6.783183752732022	Fri Feb 14 19:53:36 PST 2025	nr	catalase [Helicobacter pylori]	0	97875	TRUE	99.90%	505	1	8.927921295166016	505	2	505	Fri Feb 14 19:53:36 PST 2025	58.64514318	AA	Helicobacter pylori	HpKatA-SS1		100.00%	505	1	-1	0		MVNKDVKQTTAFGAPVWDDNNVITAGPRGPVLLQSTWFLEKLAAFDRERIPERVVHAKGSGAYGTFTVTKDITKYTKAKIFSKVGKKTECFFRFSTVAGERGSADAVRDPRGFAMKYYTEEGNWDLVGNNTPVFFIRDAIKFPDFIHTQKRDPQTNLPN----HDMVWDFWSNVPESLYQVTWVMSDRGIPKSFRHMDGFGSHTFSLINAKGERFWVKFHFHTMQGVKHLTNEEAAEVRKYDPDSNQRDLFNAIARGDFPKWKLSIQVMPEEDAKKYRFHPFDVTKIWYTQDYPLMEVGIVELNKNPENYFAEVEQAAFTPANVVPGIGYSPDRMLQGRLFSYGDTHRYRLG-VNYPQIPVNKPRC-------PFH-SSSRDGYMQ--NGYYGSLQNYT…	505	Protein alignment - realigned		linear
WP_101021617	0	2	28.32%	13.66%	18.42%	32.08%	23.76%	44.16%	99.60%	99.60%	25.94%	WP_101021617	1056.97	5.782902653445866	Fri Feb 14 19:53:36 PST 2025	nr	catalase [Helicobacter pylori]	0	99365	TRUE	99.80%	505	1	8.732242584228516	505	2	505	Fri Feb 14 19:53:36 PST 2025	58.67615418	AA	Helicobacter pylori	HpKatA-SS1		100.00%	505	1	-1	0		MVNKDVKQTTAFGAPVWDDNNVITAGPRGPVLLQSTWFLEKLAAFDRERIPERVVHAKGSGAYGTFTVTKDITKYTKAKIFSKVGKKTECFFRFSTVAGERGSADAVRDPRGFAMKYYTEEGNWDLVGNNTPVFFIRDAIKFPDFIHTQKRDPQTNLPN----HDMVWDFWSNVPESLYQVTWVMSDRGIPKSFRHMDGFGSHTFSLINAKGERFWVKFHFHTMQGVKHLTNEEAAEIRKYDPDSNQRDLFDAIARGDYPKWKLSIQVMPEEDAKKYRFHPFDVTKIWYTQDYPLMEVGIVELNKNPENYFAEVEQAAFTPANVVPGIGYSPDRMLQGRLFSYGDTHRYRLG-VNYPQIPVNKPRC-------PFH-SSSRDGYMQ--NGYYGSLQNYT…	505	Protein alignment - realigned		linear
MFP6128183	0	2	28.12%	13.66%	18.42%	32.08%	23.96%	44.36%	99.60%	99.60%	25.74%	MFP6128183	1056.97	5.783902158514692	Fri Feb 14 19:53:36 PST 2025	nr	catalase [Helicobacter pylori]	0	97875	TRUE	99.80%	505	1	8.743457794189453	505	2	505	Fri Feb 14 19:53:36 PST 2025	58.68816818	AA	Helicobacter pylori	HpKatA-SS1		100.00%	505	1	-1	0		MVNKDVKQTTAFGAPVWDDNNVITAGPRGPVLLQSTWFLEKLAAFDRERIPERVVHAKGSGAYGTFTVTKDITKYTKAKIFSKVGKKTECFFRFSTVAGERGSADAVRDPRGFAMKYYTEEGNWDLVGNNTPVFFIRDAIKFPDFIHTQKRDPQTNLPN----HDMVWDFWSNVPESLYQVTWVMSDRGIPKSFRHMDGFGSHTFSLINAKGERFWVKFHFHTMQGVKHLTNEEAAEIRKYDPDSNQRDLFDAIARGDFPKWKLSIQVMPEEDAKKYRFHPFDVTKIWYTQDYPLMEVGIVELNKNPENYFAEVEQAAFTPANVVPGIGYSPDRMLQGRLFSYGDTHRYRLG-VNYPQIPVNRPRC-------PFH-SSSRDGYMQ--NGYYGSLQNYT…	505	Protein alignment - realigned		linear
MFP6152156	0	2	28.32%	13.66%	18.42%	32.08%	23.76%	44.36%	99.60%	99.60%	25.74%	MFP6152156	1056.59	5.7836963512240445	Fri Feb 14 19:53:36 PST 2025	nr	catalase [Helicobacter pylori]	0	97875	TRUE	99.80%	505	1	8.741054535	505	2	505	Fri Feb 14 19:53:36 PST 2025	58.646127879999895	AA	Helicobacter pylori	HpKatA-SS1		100.00%	505	1	-1	0		MVNKDVKQTTAFGAPVWDDNNVITAGPRGPVLLQSTWFLEKLAAFDRERIPERVVHAKGSGAYGTFTVTKDITKYTKAKIFSKVGKKTECFFRFSTVAGERGSADAVRDPRGFAMKYYTEEGNWDLVGNNTPVFFIRDAIKFPDFIHTQKRDPQTNLPN----HDMVWDFWSNVPESLYQVTWVMSDRGIPKSFRHMDGFGSHTFSLINAKGERFWVKFHFHTMQGVKHLTNEEAAEIRKYDPDSNQRDLFDAIARGDFPKWKLSIQVMPEEDAKKYRFHPFDVTKIWYTQDYPLMEVGIVELNKNPENYFAEVEQAAFSPANVVPGIGYSPDRMLQGRLFSYGDTHRYRLG-VNYPQIPVNKPRC-------PFH-SSSRDGYMQ--NGYYGSLQNYT…	505	Protein alignment - realigned		linear
WP_120902639	0	2	28.12%	13.66%	18.42%	32.08%	23.76%	44.16%	99.60%	99.60%	25.94%	WP_120902639	1056.2	5.782004706841171	Fri Feb 14 19:53:36 PST 2025	nr	catalase [Helicobacter pylori]	0	99365	TRUE	99.80%	505	1	8.732189178466797	505	2	505	Fri Feb 14 19:53:36 PST 2025	58.64810048	AA	Helicobacter pylori	HpKatA-SS1		100.00%	505	1	-1	0		MVNKDVKQTTAFGAPVWDDNNVITAGPRGPVLLQSTWFLEKLAAFDRERIPERVVHAKGSGAYGTFTVTKDITKYTKAKIFSKVGKKTECFFRFSTVAGERGSADAVRDPRGFAMKYYTEEGNWDLVGNNTPVFFIRDAIKFPDFIHTQKRDPQTNLPN----HDMVWDFWSNVPESLYQVTWVMSDRGIPKSFRHMDGFGSHTFSLINAKGERFWVKFHFHTMQGVKHLTNEEAAEVRKYDPDSNQRDLFDAIARGDYPKWKLSIQVMPEEDAKKYRFHPFDVTKIWYTQDYPLMEVGIVELNKNPENYFAEVEQAAFTPANVVPGIGYSPDRMLQGRLFSYGDTHRYRLG-VNYPQIPVNKPRC-------PFH-SSSRDGYMQ--NGYYGSLQNYT…	505	Protein alignment - realigned		linear
WP_120833572	0	2	28.12%	13.66%	18.42%	32.08%	23.76%	44.36%	99.80%	99.80%	25.74%	WP_120833572	1056.2	5.782798404619349	Fri Feb 14 19:53:36 PST 2025	nr	catalase [Helicobacter pylori]	0	97875	TRUE	99.90%	505	1	8.741054535	505	2	505	Fri Feb 14 19:53:36 PST 2025	58.63210108	AA	Helicobacter pylori	HpKatA-SS1		100.00%	505	1	-1	0		MVNKDVKQTTAFGAPVWDDNNVITAGPRGPVLLQSTWFLEKLAAFDRERIPERVVHAKGSGAYGTFTVTKDITKYTKAKIFSKVGKKTECFFRFSTVAGERGSADAVRDPRGFAMKYYTEEGNWDLVGNNTPVFFIRDAIKFPDFIHTQKRDPQTNLPN----HDMVWDFWSNVPESLYQVTWVMSDRGIPKSFRHMDGFGSHTFSLINAKGERFWVKFHFHTMQGVKHLTNEEAAEVRKYDPDSNQRDLFDAIARGDFPKWKLSIQVMPEEDAKKYRFHPFDVTKIWYTQDYPLMEVGIVELNKNPENYFAEVEQAAFTPANVVPGIGYSPDRMLQGRLFSYGDTHRYRLG-VNYPQIPVNKPRC-------PFH-SSSRDGYMQ--NGYYGSLQNYT…	505	Protein alignment - realigned		linear
WP_077658080	0	2	28.51%	13.47%	18.42%	31.88%	23.76%	44.36%	99.60%	99.60%	25.94%	WP_077658080	1056.2	6.783183752732022	Fri Feb 14 19:53:36 PST 2025	nr	catalase [Helicobacter pylori]	0	97875	TRUE	99.80%	505	1	8.927921295166016	505	2	505	Fri Feb 14 19:53:36 PST 2025	58.659169979999895	AA	Helicobacter pylori	HpKatA-SS1		100.00%	505	1	-1	0		MVNKDVKQTTAFGAPVWDDNNVITAGPRGPVLLQSTWFLEKLAAFDRERIPERVVHAKGSGAYGTFTVTKDITKYTKAKIFSKVGKKTECFFRFSTVAGERGSADAVRDPRGFAMKYYTEEGNWDLVGNNTPVFFIRDAIKFPDFIHTQKRDPQTNLPN----HDMVWDFWSNVPESLYQVTWVMSDRGIPKSFRHMDGFGSHTFSLINAKGERFWVKFHFHTMQGVKHLTNEEAAEIRKYDPDSNQRDLFNAIARGDFPKWKLSIQVMPEEDAKKYRFHPFDVTKIWYTQDYPLMEVGIVELNKNPENYFAEVEQAAFTPANVVPGIGYSPDRMLQGRLFSYGDTHRYRLG-VNYPQIPVNKPRC-------PFH-SSSRDGYMQ--NGYYGSLQNYT…	505	Protein alignment - realigned		linear
WP_305866211	0	2	28.32%	13.66%	18.42%	32.08%	23.76%	44.55%	99.60%	99.60%	25.54%	WP_305866211	1055.82	5.7836963512240445	Fri Feb 14 19:53:36 PST 2025	nr	catalase [Helicobacter pylori]	0	97875	TRUE	99.80%	505	1	8.741054535	505	2	505	Fri Feb 14 19:53:36 PST 2025	58.67220907999989	AA	Helicobacter pylori	HpKatA-SS1		100.00%	505	1	-1	0		MVNKDVKQTTAFGAPVWDDNNVITAGPRGPVLLQSTWFLEKLAAFDRERIPERVVHAKGSGAYGTFTVTKDITKYTKAKIFSKVGKKTECFFRFSTVAGERGSADAVRDPRGFAMKYYTEEGNWDLVGNNTPVFFIRDAIKFPDFIHTQKRDPQTNLPN----HDMVWDFWSNVPESLYQVTWVMSDRGIPKSFRHMDGFGSHTFSLINAKGERFWVKFHFHTMQGVKHLTNEEAAEIRKYDPDSNQRDLFDAIARGDFPKWKLSIQVMPEEDAKKYRFHPFDVTKIWYLQDYPLMEVGIVELNKNPENYFAEVEQAAFTPANVVPGIGYSPDRMLQGRLFSYGDTHRYRLG-VNYPQIPVNKPRC-------PFH-SSSRDGYMQ--NGYYGSLQNYT…	505	Protein alignment - realigned		linear
WP_139534936	0	2	28.32%	13.66%	18.42%	32.08%	23.76%	44.36%	99.60%	99.60%	25.74%	WP_139534936	1055.82	5.782798404619349	Fri Feb 14 19:53:36 PST 2025	nr	catalase [Helicobacter pylori]	0	97875	TRUE	99.80%	505	1	8.741054535	505	2	505	Fri Feb 14 19:53:36 PST 2025	58.646127879999895	AA	Helicobacter pylori	HpKatA-SS1		100.00%	505	1	-1	0		MINKDVKQTTAFGAPVWDDNNVITAGPRGPVLLQSTWFLEKLAAFDRERIPERVVHAKGSGAYGTFTVTKDITKYTKAKIFSKVGKKTECFFRFSTVAGERGSADAVRDPRGFAMKYYTEEGNWDLVGNNTPVFFIRDAIKFPDFIHTQKRDPQTNLPN----HDMVWDFWSNVPESLYQVTWVMSDRGIPKSFRHMDGFGSHTFSLINAKGERFWVKFHFHTMQGVKHLTNEEAAEVRKYDPDSNQRDLFDAIARGDFPKWKLSIQVMPEEDAKKYRFHPFDVTKIWYTQDYPLMEVGIVELNKNPENYFAEVEQAAFTPANVVPGIGYSPDRMLQGRLFSYGDTHRYRLG-VNYPQIPVNKPRC-------PFH-SSSRDGYMQ--NGYYGSLQNYT…	505	Protein alignment - realigned		linear
WP_127981759	0	2	28.32%	13.47%	18.42%	31.88%	23.76%	44.36%	99.60%	99.60%	25.94%	WP_127981759	1055.82	6.782285806127341	Fri Feb 14 19:53:36 PST 2025	nr	catalase [Helicobacter pylori]	0	97875	TRUE	99.80%	505	1	8.927921295166016	505	2	505	Fri Feb 14 19:53:36 PST 2025	58.63111628	AA	Helicobacter pylori	HpKatA-SS1		100.00%	505	1	-1	0		MVNKDVKQTTAFGAPVWDDNNVITAGPRGPVLLQSTWFLEKLAAFDRERIPERVVHAKGSGAYGTFTVTKDITKYTKAKIFSKVGKKTECFFRFSTVAGERGSADAVRDPRGFAMKYYTEEGNWDLVGNNTPVFFIRDAIKFPDFIHTQKRDPQTNLPN----HDMVWDFWSNVPESLYQVTWVMSDRGIPKSFRHMDGFGSHTFSLINAKGERFWVKFHFHTMQGVKHLTNEEAAEVRKYDPDSNQRDLFNAIARGDFPKWKLSIQVMPEEDAKKYRFHPFDVTKIWYTQDYPLMEVGIVELNKNPENYFAEVEQAAFTPANVVPGIGYSPDRMLQGRLFSYGDTHRYRLG-VNYPQIPVNKPRC-------PFH-SSSRDGYMQ--NGYYGSLQNYT…	505	Protein alignment - realigned		linear
WP_121298784	0	2	28.12%	13.66%	18.61%	32.28%	23.76%	44.36%	99.60%	99.60%	25.54%	WP_121298784	1055.82	5.883303219880538	Fri Feb 14 19:53:36 PST 2025	nr	catalase [Helicobacter pylori]	0	96385	TRUE	99.80%	505	1	8.750507354736328	505	2	505	Fri Feb 14 19:53:36 PST 2025	58.63411987999989	AA	Helicobacter pylori	HpKatA-SS1		100.00%	505	1	-1	0		MVNKDVKQTTAFGAPVWDDNNVITAGPRGPVLLQSTWFLEKLAAFDRERIPERVVHAKGSGAYGTFTVTKDITKYTKAKIFSKVGKKTECFFRFSTVAGERGSADAVRDPRGFAMKYYTEEGNWDLVGNNTPVFFIRDAIKFPDFIHTQKRDPQTNLPN----HDMVWDFWSNVPESLYQVTWVMSDRGIPKSFRHMDGFGSHTFSLINAKGERFWVKFHFHTMQGVKHLTNEEAAEIRKHDPDSNQRDLFDAIARGDFPKWKLSIQVMPEEDAKKYRFHPFDVTKIWYTQDYPLMEVGIVELNKNPENYFAEVEQAAFTPANVVPGIGYSPDRMLQGRLFSYGDTHRYRLG-VNYPQIPVNKPRC-------PFH-SSSRDGYMQ--NGYYGSLQNYT…	505	Protein alignment - realigned		linear
WP_050852408	0	2	28.32%	13.66%	18.42%	32.08%	23.76%	44.36%	99.60%	99.60%	25.74%	WP_050852408	1055.82	5.782798404619349	Fri Feb 14 19:53:36 PST 2025	nr	catalase [Helicobacter pylori]	0	97875	TRUE	99.80%	505	1	8.741054535	505	2	505	Fri Feb 14 19:53:36 PST 2025	58.646127879999895	AA	Helicobacter pylori	HpKatA-SS1		100.00%	505	1	-1	0		MVNKDVKQTTAFGAPVWDDNNVITAGPRGPVLLQSTWFLEKLAAFDRERIPERVVHAKGSGAYGTFTVTKDITKYTKAKIFSKVGKKTECFFRFSTVAGERGSADAVRDPRGFAMKYYTEEGNWDLVGNNTPVFFIRDAIKFPDFIHTQKRDPQTNLPN----HDMVWDFWSNVPESLYQVTWVMSDRGIPKSFRHMDGFGSHTFSLINAKGERFWVKFHFHTMQGVKHLTNEEAAEIRKYDPDSNQRDLFDAIARGDFPKWKLSIQVMPEEDAKKYRFHPFDVTKIWYTQDYPLMEVGIVELNKNPENYFAEVEQAAFTPANVVPGIGYSPDRMLQGRLFSYGDTHRYRLG-VNYPQIPVNKPRC-------PFH-SSSRDGYMQ--NGYYGSLQNYT…	505	Protein alignment - realigned		linear
MFP6172289	0	2	28.32%	13.47%	18.42%	31.88%	23.76%	44.36%	99.60%	99.60%	25.94%	MFP6172289	1055.82	6.783183752732022	Fri Feb 14 19:53:36 PST 2025	nr	catalase [Helicobacter pylori]	0	97875	TRUE	99.80%	505	1	8.927921295166016	505	2	505	Fri Feb 14 19:53:36 PST 2025	58.63111628	AA	Helicobacter pylori	HpKatA-SS1		100.00%	505	1	-1	0		MVNKDVKQTTAFGAPVWDDNNVITAGPRGPVLLQSTWFLEKLAAFDRERIPERVVHAKGSGAYGTFTVTKDITKYTKAKIFSKVGKKTECFFRFSTVAGERGSADAVRDPRGFAMKYYTEEGNWDLVGNNTPVFFIRDAIKFPDFIHTQKRDPQTNLPN----HDMVWDFWSNVPESLYQVTWVMSDRGIPKSFRHMDGFGSHTFSLINAKGERFWVKFHFHTMQGVKHLTNEEAAEVRKYDPDSNQRDLFNAIARGDFPKWKLSIQVMPEEDAKKYRFHPFDVTKIWYTQDYPLMEVGIVELNKNPENYFAEVEQAAFSPANVVPGIGYSPDRMLQGRLFSYGDTHRYRLG-VNYPQIPVNKPRC-------PFH-SSSRDGYMQ--NGYYGSLQNYT…	505	Protein alignment - realigned		linear
WP_120898495	0	2	28.12%	13.66%	18.42%	32.08%	23.96%	44.36%	99.40%	99.40%	25.74%	WP_120898495	1055.43	5.783004211909997	Fri Feb 14 19:53:36 PST 2025	nr	catalase [Helicobacter pylori]	0	97875	TRUE	99.70%	505	1	8.743404388427734	505	2	505	Fri Feb 14 19:53:36 PST 2025	58.67414128	AA	Helicobacter pylori	HpKatA-SS1		100.00%	505	1	-1	0		MVNKDVKQTTAFGAPVWDDNNVITAGPRGPVLLQSTWFLEKLAAFDRERIPERVVHAKGSGAYGTFTVTKDITKYTKAKIFSKVGKKTECFFRFSTVAGERGSADAVRDPRGFAMKYYTEEGNWDLVGNNTPVFFIRDAIKFPDFIHTQKRDPQTNLPN----HDMVWDFWSNVPESLYQVTWVMSDRGIPKSFRHMDGFGSHTFSLINAKGERFWVKFHFHTMQGVKHLTNEEAAEIRKYDPDSNQRDLFDAIARGDFPKWKLSIQVMPEEDAKKYRFHPFDVTKIWYTQDYPLMEVGIVELNKNPENYFAEVEQAAFTPANVVPGIGYSPDRMLQGRLFSYGDTHRYRLG-VNYPQIPVNRPRC-------PFH-SSSRDGYMQ--NGYYGSLQNYT…	505	Protein alignment - realigned		linear
WRF60138	0	2	27.92%	13.66%	18.61%	32.28%	23.96%	44.36%	99.40%	99.40%	25.54%	WRF60138	1055.05	5.883509027171186	Fri Feb 14 19:53:36 PST 2025	nr	catalase [Helicobacter pylori]	0	96385	TRUE	99.70%	505	1	8.75296402	505	2	505	Fri Feb 14 19:53:36 PST 2025	58.66213328	AA	Helicobacter pylori	HpKatA-SS1		100.00%	505	1	-1	0		MVNKDVKQTTAFGAPVWDDNNVITAGPRGPVLLQSTWFLEKLAAFDRERIPERVVHAKGSGAYGTFTVTKDITKYTKAKIFSKVGKKTECFFRFSTVAGERGSADAVRDPRGFAMKYYTEEGNWDLVGNNTPVFFIRDAIKFPDFIHTQKRDPQTNLPN----HDMVWDFWSNVPESLYQVTWVMSDRGIPKSFRHMDGFGSHTFSLINAKGERFWVKFHFHTMQGVKHLTNEEAAEIRKHDPDSNQRDLFDAIARGDFPKWKLSIQVMPEEDAKKYRFHPFDVTKIWYTQDYPLMEVGIVELNKNPENYFAEVEQAAFTPANVVPGIGYSPDRMLQGRLFSYGDTHRYRLG-VNYPQIPVNRPRC-------PFH-SSSRDGYMQ--NGYYGSLQNYT…	505	Protein alignment - realigned		linear
WP_208387104	0	2	28.32%	13.47%	18.42%	31.88%	23.56%	44.16%	99.60%	99.60%	26.14%	WP_208387104	1055.05	6.783183752732022	Fri Feb 14 19:53:36 PST 2025	nr	catalase [Helicobacter pylori]	0	97875	TRUE	99.80%	505	1	8.927921295166016	505	2	505	Fri Feb 14 19:53:36 PST 2025	58.675169479999894	AA	Helicobacter pylori	HpKatA-SS1		100.00%	505	1	-1	0		MVNKDVKQTTAFGAPVWDDNNVITAGPRGPVLLQSTWFLEKLAAFDRERIPERVVHAKGSGAYGTFTVTKDITKYTKAKIFSKVGKKTECFFRFSTVAGERGSADAVRDPRGFAMKYYTEEGNWDLVGNNTPVFFIRDAIKFPDFIHTQKRDPQTNLPN----HDMVWDFWSNVPESLYQVTWVMSDRGIPKSFRHMDGFGSHTFSLINAKGERFWVKFHFHTMQGVKHLTNEEAAEVRKYDPDSNQRDLFNAIARGDFPKWKLSIQVMPEEDAKKYRFHPFDVTKIWYTQDYPLMEVGIVELNKNPENYFAEVEQAAFTPANVVPGIGYSPDRMLQGRLFSYGDTHRYRLG-VNYPQIPVNKPRC-------PFH-SSSRDGYMQ--NGYYGSLQNYT…	505	Protein alignment - realigned		linear
WP_120996516	0	2	28.12%	13.66%	18.42%	32.08%	23.76%	44.55%	99.60%	99.60%	25.54%	WP_120996516	1055.05	5.7836963512240445	Fri Feb 14 19:53:36 PST 2025	nr	catalase [Helicobacter pylori]	0	97875	TRUE	99.80%	505	1	8.741054535	505	2	505	Fri Feb 14 19:53:36 PST 2025	58.644155379999894	AA	Helicobacter pylori	HpKatA-SS1		100.00%	505	1	-1	0		MVNKDVKQTTAFGAPVWDDNNVITAGPRGPVLLQSTWFLEKLAAFDRERIPERVVHAKGSGAYGTFTVTKDITKYTKAKIFSKVGKKTECFFRFSTVAGERGSADAVRDPRGFAMKYYTEEGNWDLVGNNTPVFFIRDAIKFPDFIHTQKRDPQTNLPN----HDMVWDFWSNVPESLYQVTWVMSDRGIPKSFRHMDGFGSHTFSLINAKGERFWVKFHFHTMQGVKHLTNEEAAEVRKYDPDSNQRDLFDAIARGDFPKWKLSIQVMPEEDAKKYRFHPFDVTKIWYLQDYPLMEVGIVELNKNPENYFAEVEQAAFSPANVVPGIGYSPDRMLQGRLFSYGDTHRYRLG-VNYPQIPVNKPRC-------PFH-SSSRDGYMQ--NGYYGSLQNYT…	505	Protein alignment - realigned		linear
WRA57030	0	2	28.32%	13.66%	18.42%	32.08%	23.76%	44.16%	99.40%	99.40%	25.94%	WRA57030	1054.66	5.782004706841171	Fri Feb 14 19:53:36 PST 2025	nr	catalase [Helicobacter pylori]	0	99365	TRUE	99.70%	505	1	8.732189178466797	505	2	505	Fri Feb 14 19:53:36 PST 2025	58.66212728	AA	Helicobacter pylori	HpKatA-SS1		100.00%	505	1	-1	0		MVNKDVKQTTAFGAPVWDDNNVITAGPRGPVLLQSTWFLEKLAAFDRERIPERVVHAKGSGAYGTFTVTKDITKYTKAKIFSKVGKKTECFFRFSTVAGERGSADAVRDPRGFAMKYYTEEGNWDLVGNNTPVFFIRDAIKFPDFIHTQKRDPQTNLPN----HDMVWDFWSNVPESLYQVTWVMSDRGIPKSFRHMDGFGSHTFSLINAKGERFWVKFHFHTMQGVKHLTNEEAAEIRKYDPDSNQRDLFDAIARGDYPKWKLSIQVMPEEDAKKYRFHPFDVTKIWYTQDYPLMEVGIVELNKNPENYFAEVEQAAFTPANVVPGIGYSPDRMLQGRLFSYGDTHRYRLG-VNYPQIPVNKPRC-------PFH-SSSRDGYMQ--NGYYGSLQNYT…	505	Protein alignment - realigned		linear
WP_305865375	0	2	28.32%	13.66%	18.42%	32.08%	23.96%	44.75%	99.40%	99.40%	25.35%	WP_305865375	1054.66	5.7836963512240445	Fri Feb 14 19:53:36 PST 2025	nr	catalase [Helicobacter pylori]	0	97875	TRUE	99.70%	505	1	8.741054535	505	2	505	Fri Feb 14 19:53:36 PST 2025	58.65620967999989	AA	Helicobacter pylori	HpKatA-SS1		100.00%	505	1	-1	0		MVNKDVKQTTAFGAPVWDDNNVITAGPRGPVLLQSTWFLEKLAAFDRERIPERVVHAKGSGAYGTFTVTKDITKYTKAKIFSKVGKKTECFFRFSTVAGERGAADAVRDPRGFAMKYYTEEGNWDLVGNNTPVFFIRDAIKFPDFIHTQKRDPQTNLPN----HDMVWDFWSNVPESLYQVTWVMSDRGIPKSFRHMDGFGSHTFSLINAKGERFWVKFHFHTMQGVKHLTNEEAAEIRKYDPDSNQRDLFDAIARGDFPKWKLSIQVMPEEDAKKYRFHPFDVTKIWYLQDYPLMEVGIVELNKNPENYFAEVEQAAFTPANVVPGIGYSPDRMLQGRLFSYGDTHRYRLG-VNYPQIPVNKPRC-------PFH-SSSRDGYMQ--NGYYGSLQNYT…	505	Protein alignment - realigned		linear
WP_187847215	0	2	28.32%	13.66%	18.42%	32.08%	23.76%	44.55%	99.40%	99.40%	25.54%	WP_187847215	1054.66	5.7836963512240445	Fri Feb 14 19:53:36 PST 2025	nr	catalase [Helicobacter pylori]	0	97875	TRUE	99.70%	505	1	8.741054535	505	2	505	Fri Feb 14 19:53:36 PST 2025	58.65818218	AA	Helicobacter pylori	HpKatA-SS1		100.00%	505	1	-1	0		MVNKDVKQTTAFGAPVWDDNNVITAGPRGPVLLQSTWFLEKLAAFDRERIPERVVHAKGSGAYGTFTVTKDITKYTKAKIFSKVGKKTECFFRFSTVAGERGSADAVRDPRGFAMKYYTEEGNWDLVGNNTPVFFIRDAIKFPDFIHTQKRDPQTNLPN----HDMVWDFWSNVPESLYQVTWVMSDRGIPKSFRHMDGFGSHTFSLINAKGERFWVKFHFHTMQGVKHLTNEEAAEIRKYDPDSNQRDLFDAIARGDFPKWKLSIQVMPEEDAKKYRFHPFDVTKIWYLQDYPLMEVGIVELNKNPENYFAEVEQAAFSPANVVPGIGYSPDRMLQGRLFSYGDTHRYRLG-VNYPQIPVNKPRC-------PFH-SSSRDGYMQ--NGYYGSLQNYT…	505	Protein alignment - realigned		linear
WP_187838364	0	2	28.12%	13.66%	18.61%	32.28%	23.76%	44.16%	99.40%	99.40%	25.74%	WP_187838364	1054.66	5.882509522102374	Fri Feb 14 19:53:36 PST 2025	nr	catalase [Helicobacter pylori]	0	97875	TRUE	99.70%	505	1	8.741481781	505	2	505	Fri Feb 14 19:53:36 PST 2025	58.65011928	AA	Helicobacter pylori	HpKatA-SS1		100.00%	505	1	-1	0		MVNKDVKQTTAFGAPVWDDNNVITAGPRGPVLLQSTWFLEKLAAFDRERIPERVVHAKGSGAYGTFTVTKDITKYTKAKIFSKVGKKTECFFRFSTVAGERGSADAVRDPRGFAMKYYTEEGNWDLVGNNTPVFFIRDAIKFPDFIHTQKRDPQTNLPN----HDMVWDFWSNVPESLYQVTWVMSDRGIPKSFRHMDGFGSHTFSLINAKGERFWVKFHFHTMQGVKHLTNEEAAEIRKHDPDSNQRDLFDAIARGDYPKWKLSIQVMPEEDAKKYRFHPFDVTKIWYTQDYPLMEVGIVELNKNPENYFAEVEQAAFTPANVVPGIGYSPDRMLQGRLFSYGDTHRYRLG-VNYPQIPVNKPRC-------PFH-SSSRDGYMQ--NGYYGSLQNYT…	505	Protein alignment - realigned		linear
WP_128200696	0	2	28.12%	13.66%	18.61%	32.28%	23.76%	44.36%	99.40%	99.40%	25.54%	WP_128200696	1054.66	5.883303219880538	Fri Feb 14 19:53:36 PST 2025	nr	catalase [Helicobacter pylori]	0	96385	TRUE	99.70%	505	1	8.750507354736328	505	2	505	Fri Feb 14 19:53:36 PST 2025	58.620092979999896	AA	Helicobacter pylori	HpKatA-SS1		100.00%	505	1	-1	0		MVNKDVKQTTAFGAPVWDDNNVITAGPRGPVLLQSTWFLEKLAAFDRERIPERVVHAKGSGAYGTFTVTKDITKYTKAKIFSKVGKKTECFFRFSTVAGERGSADAVRDPRGFAMKYYTEEGNWDLVGNNTPVFFIRDAIKFPDFIHTQKRDPQTNLPN----HDMVWDFWSNVPESLYQVTWVMSDRGIPKSFRHMDGFGSHTFSLINAKGERFWVKFHFHTMQGVKHLTNEEAAEIRKHDPDSNQRDLFDAIARGDFPKWKLSIQVMPEEDAKKYRFHPFDVTKIWYTQDYPLMEVGIVELNKNPENYFAEVEQAAFSPANVVPGIGYSPDRMLQGRLFSYGDTHRYRLG-VNYPQIPVNKPRC-------PFH-SSSRDGYMQ--NGYYGSLQNYT…	505	Protein alignment - realigned		linear
WP_120916584	0	2	28.32%	13.66%	18.42%	32.08%	23.56%	44.36%	99.40%	99.40%	25.74%	WP_120916584	1054.66	5.782798404619349	Fri Feb 14 19:53:36 PST 2025	nr	catalase [Helicobacter pylori]	0	97875	TRUE	99.70%	505	1	8.741054535	505	2	505	Fri Feb 14 19:53:36 PST 2025	58.67418167999989	AA	Helicobacter pylori	HpKatA-SS1		100.00%	505	1	-1	0		MVNKDVKQTTAFGAPVWDDNNVITAGPRGPVLLQSTWFLEKLAAFDRERIPERVVHAKGSGAYGTFTVTKDITKYTKAKIFSKVGKKTECFFRFSTVAGERGSADAVRDPRGFAMKYYTEEGNWDLVGNNTPVFFIRDAIKFPDFIHTQKRDPQTNLPN----HDMVWDFWSNVPESLYQVTWVMSDRGIPKSFRHMDGFGSHTFSLINAKGERFWVKFHFHTMQGVKHLTNEEAAEIRKYDPDSNQRDLFDAIARGDFPKWKLSIQVMPEEDAKKYRFHPFDVTKIWYTQDYPLMEVGIVELNKNPENYFAEVEQVAFTPANVVPGIGYSPDRMLQGRLFSYGDTHRYRLG-VNYPQIPVNKPRC-------PFH-SSSRDGYMQ--NGYYGSLQNYT…	505	Protein alignment - realigned		linear
WP_033742243	0	2	28.12%	13.66%	18.42%	32.08%	23.76%	44.55%	99.60%	99.60%	25.54%	WP_033742243	1054.66	5.782798404619349	Fri Feb 14 19:53:36 PST 2025	nr	catalase [Helicobacter pylori]	0	97875	TRUE	99.80%	505	1	8.741054535	505	2	505	Fri Feb 14 19:53:36 PST 2025	58.644155379999894	AA	Helicobacter pylori	HpKatA-SS1		100.00%	505	1	-1	0		MVNKDVKQTTAFGAPVWDDNNVITAGPRGPVLLQSTWFLEKLAAFDRERIPERVVHAKGSGAYGTFTVTKDITKYTKAKIFSKVGKKTECFFRFSTVAGERGSADAVRDPRGFAMKYYTEEGNWDLVGNNTPVFFIRDAIKFPDFIHTQKRDPQTNLPN----HDMVWDFWSNVPESLYQVTWVMSDRGIPKSFRHMDGFGSHTFSLINAKGERFWVKFHFHTMQGVKHLTNEEAAEVRKYDPDSNQRDLFDAIARGDFPKWKLSIQVMPEEDAKKYRFHPFDVTKIWYLQDYPLMEVGIVELNKNPENYFAEVEQAAFTPANVVPGIGYSPDRMLQGRLFSYGDTHRYRLG-VNYPQIPVNKPRC-------PFH-SSSRDGYMQ--NGYYGSLQNYT…	505	Protein alignment - realigned		linear
WP_000247372	0	2	28.32%	13.47%	18.42%	31.88%	23.76%	44.55%	99.60%	99.60%	25.74%	WP_000247372	1054.66	6.783183752732022	Fri Feb 14 19:53:36 PST 2025	nr	catalase [Helicobacter pylori]	0	97875	TRUE	99.80%	505	1	8.927921295166016	505	2	505	Fri Feb 14 19:53:36 PST 2025	58.657197479999894	AA	Helicobacter pylori	HpKatA-SS1		100.00%	505	1	-1	0		MVNKDVKQTTAFGAPVWDDNNVITAGPRGPVLLQSTWFLEKLAAFDRERIPERVVHAKGSGAYGTFTVTKDITKYTKAKIFSKVGKKTECFFRFSTVAGERGSADAVRDPRGFAMKYYTEEGNWDLVGNNTPVFFIRDAIKFPDFIHTQKRDPQTNLPN----HDMVWDFWSNVPESLYQVTWVMSDRGIPKSFRHMDGFGSHTFSLINAKGERFWVKFHFHTMQGVKHLTNEEAAEVRKYDPDSNQRDLFNAIARGDFPKWKLSIQVMPEEDAKKYRFHPFDVTKIWYLQDYPLMEVGIVELNKNPENYFAEVEQAAFTPANVVPGIGYSPDRMLQGRLFSYGDTHRYRLG-VNYPQIPVNKPRC-------PFH-SSSRDGYMQ--NGYYGSLQNYT…	505	Protein alignment - realigned		linear
MFP6165217	0	2	28.32%	13.47%	18.42%	31.88%	23.76%	44.36%	99.40%	99.40%	25.94%	MFP6165217	1054.66	6.782285806127341	Fri Feb 14 19:53:36 PST 2025	nr	catalase [Helicobacter pylori]	0	97875	TRUE	99.70%	505	1	8.927921295166016	505	2	505	Fri Feb 14 19:53:36 PST 2025	58.61708938	AA	Helicobacter pylori	HpKatA-SS1		100.00%	505	1	-1	0		MVNKDVKQTTAFGAPVWDDNNVITAGPRGPVLLQSTWFLEKLAAFDRERIPERVVHAKGSGAYGTFTVTKDITKYTKAKIFSKVGKKTECFFRFSTVAGERGSADAVRDPRGFAMKYYTEEGNWDLVGNNTPVFFIRDAIKFPDFIHTQKRDPQTNLPN----HDMVWDFWSNVPESLYQVTWVMSDRGIPKSFRHMDGFGSHTFSLINAKGERFWVKFHFHTMQGVKHLTNEEAAEVRKYDPDSNQRDLFNAIARGDFPKWKLSIQVMPEEDAKKYRFHPFDVTKIWYTQDYPLMEVGIVELNKNPENYFAEVEQAAFSPANVVPGIGYSPDRMLQGRLFSYGDTHRYRLG-VNYPQIPVNKPRC-------PFH-SSSRDGYMQ--NGYYGSLQNYT…	505	Protein alignment - realigned		linear
GAA8940475	0	2	28.12%	13.66%	18.42%	32.08%	23.76%	44.16%	99.40%	99.40%	25.94%	GAA8940475	1054.66	5.781106760236476	Fri Feb 14 19:53:36 PST 2025	nr	catalase [Helicobacter pylori]	0	99365	TRUE	99.70%	505	1	8.732189178466797	505	2	505	Fri Feb 14 19:53:36 PST 2025	58.63407358	AA	Helicobacter pylori	HpKatA-SS1		100.00%	505	1	-1	0		MVNKDVKQTTAFGAPVWDDNNVITAGPRGPVLLQSTWFLEKLAAFDRERIPERVVHAKGSGAYGTFTVTKDITKYTKAKIFSKVGKKTECFFRFSTVAGERGSADAVRDPRGFAMKYYTEEGNWDLVGNNTPVFFIRDAIKFPDFIHTQKRDPQTNLPN----HDMVWDFWSNVPESLYQVTWVMSDRGIPKSFRHMDGFGSHTFSLINAKGERFWVKFHFHTMQGVKHLTNEEAAEVRKYDPDSNQRDLFDAIARGDYPKWKLSIQVMPEEDAKKYRFHPFDVTKIWYTQDYPLMEVGIVELNKNPENYFAEVEQAAFTPANVVPGIGYSPDRMLQGRLFSYGDTHRYRLG-VNYPQIPVNKPRC-------PFH-SSSRDGYMQ--NGYYGSLQNYT…	505	Protein alignment - realigned		linear
GAA8279383	0	2	28.32%	13.66%	18.42%	32.08%	23.76%	44.16%	99.40%	99.40%	25.94%	GAA8279383	1054.66	5.782004706841171	Fri Feb 14 19:53:36 PST 2025	nr	catalase [Helicobacter pylori]	0	99365	TRUE	99.70%	505	1	8.732189178466797	505	2	505	Fri Feb 14 19:53:36 PST 2025	58.66212728	AA	Helicobacter pylori	HpKatA-SS1		100.00%	505	1	-1	0		MVNKDVKQTTAFGAPVWDDNNVITAGPRGPVLLQSTWFLEKLAAFDRERIPERVVHAKGSGAYGTFTVTKDITKYTKAKIFSKIGKKTECFFRFSTVAGERGSADAVRDPRGFAMKYYTEEGNWDLVGNNTPVFFIRDAIKFPDFIHTQKRDPQTNLPN----HDMVWDFWSNVPESLYQVTWVMSDRGIPKSFRHMDGFGSHTFSLINAKGERFWVKFHFHTMQGVKHLTNEEAAEVRKYDPDSNQRDLFDAIARGDYPKWKLSIQVMPEEDAKKYRFHPFDVTKIWYTQDYPLMEVGIVELNKNPENYFAEVEQAAFTPANVVPGIGYSPDRMLQGRLFSYGDTHRYRLG-VNYPQIPVNKPRC-------PFH-SSSRDGYMQ--NGYYGSLQNYT…	505	Protein alignment - realigned		linear
GAA8256497	0	2	28.32%	13.66%	18.42%	32.08%	23.76%	44.36%	99.40%	99.40%	25.74%	GAA8256497	1054.66	5.782798404619349	Fri Feb 14 19:53:36 PST 2025	nr	catalase [Helicobacter pylori]	0	97875	TRUE	99.70%	505	1	8.741054535	505	2	505	Fri Feb 14 19:53:36 PST 2025	58.63210098	AA	Helicobacter pylori	HpKatA-SS1		100.00%	505	1	-1	0		MVNKDVKQTTAFGAPVWDDNNVITAGPRGPVLLQSTWFLEKLAAFDRERIPERVVHAKGSGAYGTFTVTKDITKYTKAKIFSKVGKKTECFFRFSTVAGERGSADAVRDPRGFAMKYYTEEGNWDLVGNNTPVFFIRDAIKFPDFIHTQKRDPQTNLPN----HDMVWDFWSNVPESLYQVTWVMSDRGIPKSFRHMDGFGSHTFSLINAKGERFWVKFHFHTMQGVKHLTNEEAAEIRKYDPDSNQRDLFDAIARGDFPKWKLSIQVMPEEDAKKYRFHPFDVTKIWYTQDYPLMEVGIVELNKNPENYFAEVEQAAFSPANVVPGIGYSPDRMLQGRLFSYGDTHRYRLG-VNYPQIPVNKPRC-------PFH-SSSRDGYMQ--NGYYGSLQNYT…	505	Protein alignment - realigned		linear
WQU49728	0	2	28.32%	13.47%	18.61%	32.08%	23.76%	44.36%	99.40%	99.40%	25.74%	WQU49728	1054.28	6.882790621388516	Fri Feb 14 19:53:36 PST 2025	nr	catalase [Helicobacter pylori]	0	96385	TRUE	99.70%	505	1	8.938549041748047	505	2	505	Fri Feb 14 19:53:36 PST 2025	58.633135079999896	AA	Helicobacter pylori	HpKatA-SS1		100.00%	505	1	-1	0		MVNKDVKQTTAFGAPVWDDNNVITAGPRGPVLLQSTWFLEKLAAFDRERIPERVVHAKGSGAYGTFTVTKDITKYTKAKIFSKVGKKTECFFRFSTVAGERGSADAVRDPRGFAMKYYTEEGNWDLVGNNTPVFFIRDAIKFPDFIHTQKRDPQTNLPN----HDMVWDFWSNVPESLYQVTWVMSDRGIPKSFRHMDGFGSHTFSLINAKGERFWVKFHFHTMQGVKHLTNEEAAEIRKHDPDSNQRDLFNAIARGDFPKWKLSIQVMPEEDAKKYRFHPFDVTKIWYTQDYPLMEVGIVELNKNPENYFAEVEQAAFTPANVVPGIGYSPDRMLQGRLFSYGDTHRYRLG-VNYPQIPVNKPRC-------PFH-SSSRDGYMQ--NGYYGSLQNYT…	505	Protein alignment - realigned		linear
WQS38102	0	2	28.12%	13.66%	18.42%	32.08%	23.76%	44.55%	99.20%	99.20%	25.54%	WQS38102	1054.28	5.7836963512240445	Fri Feb 14 19:53:36 PST 2025	nr	catalase [Helicobacter pylori]	0	97875	TRUE	99.60%	505	1	8.741054535	505	2	505	Fri Feb 14 19:53:36 PST 2025	58.644155379999894	AA	Helicobacter pylori	HpKatA-SS1		100.00%	505	1	-1	0		MVNKDVKQTTAFGAPVWDDNNVITAGPRGPVLLQSTWFLEKLAAFDRERIPERVVHAKGSGAYGTFTVTKDITKYTKAKIFSKVGKKTECFFRFSTVAGERGSADAVRDPRGFAMKYYTEEGNWDLVGNNTPVFFIRDAIKFPDFIHTQKRDPQTNLPN----HDMVWDFWSNVPESLYQVTWVMSDRGIPKSFRHMDGFGSHTFSLINAKGERFWVKFHFHTMQGVKHLTNEEAAEVRKYDPDSNQRDLFDAIARGDFPKWKLSVQIMPEEDAKKYRFHPFDVTKIWYLQDYPLMEVGIVELNKNPENYFAEVEQAAFSPANVVPGIGYSPDRMLQGRLFSYGDTHRYRLG-VNYPQIPVNKPRC-------PFH-SSSRDGYMQ--NGYYGSLQNYT…	505	Protein alignment - realigned		linear
WQR82733	0	2	28.32%	13.66%	18.42%	32.08%	23.76%	44.36%	99.40%	99.40%	25.74%	WQR82733	1054.28	5.782902653445866	Fri Feb 14 19:53:36 PST 2025	nr	catalase [Helicobacter pylori]	0	99365	TRUE	99.70%	505	1	8.732242584228516	505	2	505	Fri Feb 14 19:53:36 PST 2025	58.68820847999989	AA	Helicobacter pylori	HpKatA-SS1		100.00%	505	1	-1	0		MVNKDVKQTTAFGAPVWDDNNVITAGPRGPVLLQSTWFLEKLAAFDRERIPERVVHAKGSGAYGTFTVTKDITKYTKAKIFSKVGKKTECFFRFSTVAGERGSADAVRDPRGFAMKYYTEEGNWDLVGNNTPVFFIRDAIKFPDFIHTQKRDPQTNLPN----HDMVWDFWSNVPESLYQVTWVMSDRGIPKSFRHMDGFGSHTFSLINAKGERFWVKFHFHTMQGVKHLTNEEAAEIRKYDPDSNQRDLFDAIARGDYPKWKLSIQVMPEEDAKKYRFHPFDVTKIWYLQDYPLMEVGIVELNKNPENYFAEVEQAAFTPANVVPGIGYSPDRMLQGRLFSYGDTHRYRLG-VNYPQIPVNKPRC-------PFH-SSSRDGYMQ--NGYYGSLQNYT…	505	Protein alignment - realigned		linear
WP_208389055	0	2	28.12%	13.66%	18.61%	32.28%	23.56%	44.36%	99.40%	99.40%	25.54%	WP_208389055	1054.28	5.883303219880538	Fri Feb 14 19:53:36 PST 2025	nr	catalase [Helicobacter pylori]	0	96385	TRUE	99.70%	505	1	8.750507354736328	505	2	505	Fri Feb 14 19:53:36 PST 2025	58.66217367999989	AA	Helicobacter pylori	HpKatA-SS1		100.00%	505	1	-1	0		MVNKDVKQTTAFGAPVWDDNNVITAGPRGPVLLQSTWFLEKLAAFDRERIPERVVHAKGSGAYGTFTVTKDITKYTKAKIFSKVGKKTECFFRFSTVAGERGSADAVRDPRGFAMKYYTEEGNWDLVGNNTPVFFIRDAIKFPDFIHTQKRDPQTNLPN----HDMVWDFWSNVPESLYQVTWVMSDRGIPKSFRHMDGFGSHTFSLINAKGERFWVKFHFHTMQGVKHLTNEEAAEIRKHDPDSNQRDLFDAIARGDFPKWKLSIQVMPEEDAKKYRFHPFDVTKIWYTQDYPLMEVGIVELNKNPENYFAEVEQVAFTPANVVPGIGYSPDRMLQGRLFSYGDTHRYRLG-VNYPQIPVNKPRC-------PFH-SSSRDGYMQ--NGYYGSLQNYT…	505	Protein alignment - realigned		linear
WP_208358354	0	2	28.12%	13.66%	18.42%	32.08%	23.56%	44.16%	99.60%	99.60%	25.94%	WP_208358354	1054.28	5.782798404619349	Fri Feb 14 19:53:36 PST 2025	nr	catalase [Helicobacter pylori]	0	97875	TRUE	99.80%	505	1	8.741054535	505	2	505	Fri Feb 14 19:53:36 PST 2025	58.662127379999895	AA	Helicobacter pylori	HpKatA-SS1		100.00%	505	1	-1	0		MVNKDVKQTTAFGAPVWDDNNVITAGPRGPVLLQSTWFLEKLAAFDRERIPERVVHAKGSGAYGTFTVTKDITKYTKAKIFSKVGKKTECFFRFSTVAGERGSADAVRDPRGFAMKYYTEEGNWDLVGNNTPVFFIRDAIKFPDFIHTQKRDPQTNLPN----HDMVWDFWSNVPESLYQVTWVMSDRGIPKSFRHMDGFGSHTFSLINAKGERFWVKFHFHTMQGVKHLTNEEAAEVRKYDPDSNQRDLFDAIARGDFPKWKLSIQVMPEEDAKKYRFHPFDVTKIWYTQDYPLMEVGIVELNKNPENYFAEVEQAAFTPANVVPGIGYSPDRMLQGRLFSYGDTHRYRLG-VNYPQIPVNKPRC-------PFH-SSSRDGYMQ--NGYYGSLQNYT…	505	Protein alignment - realigned		linear
WP_202144466	0	2	28.12%	13.66%	18.42%	32.08%	23.76%	44.16%	99.40%	99.40%	25.94%	WP_202144466	1054.28	5.782004706841171	Fri Feb 14 19:53:36 PST 2025	nr	catalase [Helicobacter pylori]	0	99365	TRUE	99.70%	505	1	8.732189178466797	505	2	505	Fri Feb 14 19:53:36 PST 2025	58.63407358	AA	Helicobacter pylori	HpKatA-SS1		100.00%	505	1	-1	0		MVNKDVKQTTAFGAPVWDDNNVITAGPRGPVLLQSTWFLEKLAAFDRERIPERVVHAKGSGAYGTFTVTKDITKYTKAKIFSKVGKKTECFFRFSTVAGERGSADAVRDPRGFAMKYYTEEGNWDLVGNNTPVFFIRDAIKFPDFIHTQKRDPQTNLPN----HDMVWDFWSNVPESLYQVTWVMSDRGIPKSFRHMDGFGSHTFSLINAKGERFWVKFHFHTMQGVKHLTNEEAAEVRKYDPDSNQRDLFDAIARGDYPKWKLSIQVMPEEDAKKYRFHPFDVTKIWYTQDYPLMEVGIVELNKNPENYFAEVEQAAFSPANVVPGIGYSPDRMLQGRLFSYGDTHRYRLG-VNYPQIPVNKPRC-------PFH-SSSRDGYMQ--NGYYGSLQNYT…	505	Protein alignment - realigned		linear
WP_128025720	0	2	28.51%	13.47%	18.42%	31.88%	23.76%	44.55%	99.40%	99.40%	25.74%	WP_128025720	1054.28	6.783183752732022	Fri Feb 14 19:53:36 PST 2025	nr	catalase [Helicobacter pylori]	0	97875	TRUE	99.70%	505	1	8.927921295166016	505	2	505	Fri Feb 14 19:53:36 PST 2025	58.67122427999989	AA	Helicobacter pylori	HpKatA-SS1		100.00%	505	1	-1	0		MVNKDVKQTTAFGAPVWDDNNVITAGPRGPVLLQSTWFLEKLAAFDRERIPERVVHAKGSGAYGTFTVTKDITKYTKAKIFSKVGKKTECFFRFSTVAGERGSADAVRDPRGFAMKYYTEEGNWDLVGNNTPVFFIRDAIKFPDFIHTQKRDPQTNLPN----HDMVWDFWSNVPESLYQVTWVMSDRGIPKSFRHMDGFGSHTFSLINAKGERFWVKFHFHTMQGVKHLTNEEAAEIRKYDPDSNQRDLFNAIARGDFPKWKLSIQVMPEEDAKKYRFHPFDVTKIWYLQDYPLMEVGIVELNKNPENYFAEVEQAAFTPANVVPGIGYSPDRMLQGRLFSYGDTHRYRLG-VNYPQIPVNKPRC-------PFH-SSSRDGYMQ--NGYYGSLQNYT…	505	Protein alignment - realigned		linear
WP_120923814	0	2	28.32%	13.66%	18.42%	32.08%	23.76%	44.55%	99.40%	99.40%	25.54%	WP_120923814	1054.28	5.782798404619349	Fri Feb 14 19:53:36 PST 2025	nr	catalase [Helicobacter pylori]	0	97875	TRUE	99.70%	505	1	8.741054535	505	2	505	Fri Feb 14 19:53:36 PST 2025	58.65818218	AA	Helicobacter pylori	HpKatA-SS1		100.00%	505	1	-1	0		MVNKDVKQTTAFGAPVWDDNNVITAGPRGPVLLQSTWFLEKLAAFDRERIPERVVHAKGSGAYGTFTVTKDITKYTKAKIFSKVGKKTECFFRFSTVAGERGSADAVRDPRGFAMKYYTEEGNWDLVGNNTPVFFIRDAIKFPDFIHTQKRDPQTNLPN----HDMVWDFWSNVPESLYQVTWVMSDRGIPKSFRHMDGFGSHTFSLINAKGERFWVKFHFHTMQGVKHLTNEEAAEIRKYDPDSNQRDLFDAIARGDFPKWKLSIQVMPEEDAKKYRFHPFDVTKIWYLQDYPLMEVGIVELNKNPENYFAEVEQAAFTPANVVPGIGYSPDRMLQGRLFSYGDTHRYRLG-VNYPQIPVNKPRC-------PFH-SSSRDGYMQ--NGYYGSLQNYT…	505	Protein alignment - realigned		linear
WP_100978789	0	2	28.12%	13.66%	18.42%	32.08%	23.76%	44.55%	99.60%	99.60%	25.54%	WP_100978789	1054.28	5.782798404619349	Fri Feb 14 19:53:36 PST 2025	nr	catalase [Helicobacter pylori]	0	97875	TRUE	99.80%	505	1	8.741054535	505	2	505	Fri Feb 14 19:53:36 PST 2025	58.66218858	AA	Helicobacter pylori	HpKatA-SS1		100.00%	505	1	-1	0		MVNKDVKQTTAFGAPVWDDNNVITAGPRGPVLLQSTWFLEKLAAFDRERIPERVVHAKGSGAYGTFTVTKDITKYTKAKIFSKVGKKTECFFRFSTVAGERGSADAVRDPRGFAMKYYTEEGNWDLVGNNTPVFFIRDAIKFPDFIHTQKRDPQTNLPN----HDMVWDFWSNVPESLYQVTWVMSDRGIPKSFRHMDGFGSHTFSLINAKGERFWVKFHFHTMQGVKHLTNEEAAEVRKYDPDSNQRDLFDAIARGDFPKWKLSIQVMPEEDAKKYRFHPFDVTKIWYTQDYPLMEVGIVELNKNPENYFAEVEQAAFTPANVVPGIGYSPDRMLQGRLFSYGDTHRYRLG-VNYPQIPVNKPRC-------PFH-SSSRDGYMQ--NGYYGSLQNYT…	505	Protein alignment - realigned		linear
WRE39356	0	2	28.12%	13.66%	18.42%	32.08%	23.76%	44.36%	99.40%	99.40%	25.74%	WRE39356	1053.89	5.782902653445866	Fri Feb 14 19:53:36 PST 2025	nr	catalase [Helicobacter pylori]	0	99365	TRUE	99.70%	505	1	8.732242584228516	505	2	505	Fri Feb 14 19:53:36 PST 2025	58.66015477999989	AA	Helicobacter pylori	HpKatA-SS1		100.00%	505	1	-1	0		MVNKDVKQTTAFGAPVWDDNNVITAGPRGPVLLQSTWFLEKLAAFDRERIPERVVHAKGSGAYGTFTVTKDITKYTKAKIFSKVGKKTECFFRFSTVAGERGSADAVRDPRGFAMKYYTEEGNWDLVGNNTPVFFIRDAIKFPDFIHTQKRDPQTNLPN----HDMVWDFWSNVPESLYQVTWVMSDRGIPKSFRHMDGFGSHTFSLINAKGERFWVKFHFHTMQGVKHLTNEEAAEVRKYDPDSNQRDLFDAIARGDYPKWKLSIQVMPEEDAKKYRFHPFDVTKIWYLQDYPLMEVGIVELNKNPENYFAEVEQAAFSPANVVPGIGYSPDRMLQGRLFSYGDTHRYRLG-VNYPQIPVNKPRC-------PFH-SSSRDGYMQ--NGYYGSLQNYT…	505	Protein alignment - realigned		linear
WQW46187	0	2	28.32%	13.66%	18.42%	32.08%	23.96%	44.36%	99.40%	99.40%	25.74%	WQW46187	1053.89	5.782902653445866	Fri Feb 14 19:53:36 PST 2025	nr	catalase [Helicobacter pylori]	0	99365	TRUE	99.70%	505	1	8.732242584228516	505	2	505	Fri Feb 14 19:53:36 PST 2025	58.672165779999894	AA	Helicobacter pylori	HpKatA-SS1		100.00%	505	1	-1	0		MVNKDVKQTTAFGAPVWDDNNVITAGPRGPVLLQSTWFLEKLAAFDRERIPERVVHAKGSGAYGTFTVTKDITKYTKAKIFSKVGKKTECFFRFSTVAGERGSADAVRDPRGFAMKYYTEEGNWDLVGNNTPVFFIRDAIKFPDFIHTQKRDPQTNLPN----HDMVWDFWSNVPESLYQVTWVMSDRGIPKSFRHMDGFGSHTFSLINAKGERFWVKFHFHTMQGVKHLTNEEAAEIRKYDPDSNQRDLFDAIARGDYPKWKLSIQVMPEEDAKKYRFHPFDVTKIWYPQDYPLMEVGIVELNKNPENYFAEVEQAAFTPANVVPGIGYSPDRMLQGRLFSYGDTHRYRLG-VNYPQIPVNKPRC-------PFH-SSSRDGYMQ--NGYYGSLQNYT…	505	Protein alignment - realigned		linear
WQW44307	0	2	28.12%	13.47%	18.42%	31.88%	23.96%	44.55%	99.40%	99.40%	25.74%	WQW44307	1053.89	6.78338956	Fri Feb 14 19:53:36 PST 2025	nr	catalase [Helicobacter pylori]	0	97875	TRUE	99.70%	505	1	8.930698395	505	2	505	Fri Feb 14 19:53:36 PST 2025	58.68521088	AA	Helicobacter pylori	HpKatA-SS1		100.00%	505	1	-1	0		MVNKDVKQTTAFGAPVWDDNNVITAGPRGPVLLQSTWFLEKLAAFDRERIPERVVHAKGSGAYGTFTVTKDITKYTKAKIFSKVGKKTECFFRFSTVAGERGSADAVRDPRGFAMKYYTEEGNWDLVGNNTPVFFIRDAIKFPDFIHTQKRDPQTNLPN----HDMVWDFWSNVPESLYQVTWVMSDRGIPKSFRHMDGFGSHTFSLINAKGERFWVKFHFHTMQGVKHLTNEEAAEVRKYDPDSNQRDLFNAIARGDFPKWKLSIQVMPEEDAKKYRFHPFDVTKIWYLQDYPLMEVGIVELNKNPENYFAEVEQAAFTPANVVPGIGYSPDRMLQGRLFSYGDTHRYRLG-VNYPQIPVNRPRC-------PFH-SSSRDGYMQ--NGYYGSLQNYT…	505	Protein alignment - realigned		linear
WP_203298560	0	2	28.32%	13.47%	18.42%	31.88%	23.76%	44.16%	99.20%	99.20%	26.14%	WP_203298560	1053.89	6.781492108349163	Fri Feb 14 19:53:36 PST 2025	nr	catalase [Helicobacter pylori]	0	99365	TRUE	99.60%	505	1	8.917774200439453	505	2	505	Fri Feb 14 19:53:36 PST 2025	58.63308878	AA	Helicobacter pylori	HpKatA-SS1		100.00%	505	1	-1	0		MVNKDVKQTTAFGAPVWDDNNVITAGPRGPVLLQSTWFLEKLAAFDRERIPERVVHAKGSGAYGTFTVTKDITKYTKAKIFSKVGKKTECFFRFSTVAGERGSADAVRDPRGFAMKYYTEEGNWDLVGNNTPVFFIRDAIKFPDFIHTQKRDPQTNLPN----HDMVWDFWSNVPESLYQVTWVMSDRGIPKSFRHMDGFGSHTFSLINAKGERFWVKFHFHTMQGVKHLTNEEAAEVRKYDPDSNQRDLFNAIARGDYPKWKLSIQVMPEEDAKKYRFHPFDVTKIWYTQDYPLMEVGIVELNKNPENYFAEVEQAAFSPANVVPGIGYSPDRMLQGRLFSYGDTHRYRLG-VNYPQIPVNKPRC-------PFH-SSSRDGYMQ--NGYYGSLQNYT…	505	Protein alignment - realigned		linear
WP_120965401	0	2	28.12%	13.66%	18.61%	32.28%	23.76%	44.36%	99.40%	99.40%	25.54%	WP_120965401	1053.89	5.882405273275843	Fri Feb 14 19:53:36 PST 2025	nr	catalase [Helicobacter pylori]	0	96385	TRUE	99.70%	505	1	8.750507354736328	505	2	505	Fri Feb 14 19:53:36 PST 2025	58.620092979999896	AA	Helicobacter pylori	HpKatA-SS1		100.00%	505	1	-1	0		MVNKDVKQTTAFGAPVWDDNNVITAGPRGPVLLQSTWFLEKLAAFDRERIPERVVHAKGSGAYGTFTVTKDITKYTKAKIFSKVGKKTECFFRFSTVAGERGSADAVRDPRGFAMKYYTEEGNWDLVGNNTPVFFIRDAIKFPDFIHTQKRDPQTNLPN----HDMVWDFWSNVPESLYQVTWVMSDRGIPKSFRHMDGFGSHTFSLINAKGERFWVKFHFHTMQGVKHLTNEEAAEIRKHDPDSNQRDLFDAIARGDFPKWKLSIQVMPEEDAKKYRFHPFDVTKIWYTQDYPLMEVGIVELNKNPENYFAEVEQAAFTPANVVPGIGYSPDRMLQGRLFSYGDTHRYRLG-VNYPQIPVNKPRC-------PFH-SSSRDGYMQ--NGYYGSLQNYT…	505	Protein alignment - realigned		linear
WP_097684228	0	2	28.12%	13.66%	18.42%	32.08%	23.96%	44.55%	99.20%	99.20%	25.54%	WP_097684228	1053.89	5.783902158514692	Fri Feb 14 19:53:36 PST 2025	nr	catalase [Helicobacter pylori]	0	97875	TRUE	99.60%	505	1	8.743457794189453	505	2	505	Fri Feb 14 19:53:36 PST 2025	58.71825567999989	AA	Helicobacter pylori	HpKatA-SS1		100.00%	505	1	-1	0		MVNKDVKQTTAFGAPVWDDNNVITAGPRGPVLLQSTWFLEKLAAFDRERIPERVVHAKGSGAYGTFTVTKDITKYTKAKIFSKVGKKTECFFRFSTVAGERGSADAVRDPRGFAMKYYTEEGNWDLVGNNTPVFFIRDAIKFPDFIHTQKRDPQTNLPN----HDMVWDFWSNVPESLYQVTWVMSDRGIPKSFRHMDGFGSHTFSLINAKGERFWVKFHFHTMQGVKHLTNEEAAEIRKYDPDSNQRDLFDAIARGDFPKWKMSIQVMPEEDAKKYRFHPFDVTKIWYLQDYPLMEVGIVELNKNPENYFAEVEQAAFTPANVVPGIGYSPDRMLQGRLFSYGDTHRYRLG-VNYPQIPVNKPRC-------PFH-SSSRDGYMQ--NGYYGSLQNYT…	505	Protein alignment - realigned		linear
WP_079353396	0	2	28.12%	13.66%	18.61%	32.28%	23.76%	44.55%	99.40%	99.40%	25.35%	WP_079353396	1053.89	5.883303219880538	Fri Feb 14 19:53:36 PST 2025	nr	catalase [Helicobacter pylori]	0	96385	TRUE	99.70%	505	1	8.750507354736328	505	2	505	Fri Feb 14 19:53:36 PST 2025	58.646174179999896	AA	Helicobacter pylori	HpKatA-SS1		100.00%	505	1	-1	0		MVNKDVKQTTAFGAPVWDDNNVITAGPRGPVLLQSTWFLEKLAAFDRERIPERVVHAKGSGAYGTFTVTKDITKYTKAKIFSKVGKKTECFFRFSTVAGERGSADAVRDPRGFAMKYYTEEGNWDLVGNNTPVFFIRDAIKFPDFIHTQKRDPQTNLPN----HDMVWDFWSNVPESLYQVTWVMSDRGIPKSFRHMDGFGSHTFSLINAKGERFWVKFHFHTMQGVKHLTNEEAAEIRKHDPDSNQRDLFDAIARGDFPKWKLSIQVMPEEDAKKYRFHPFDVTKIWYLQDYPLMEVGIVELNKNPENYFAEVEQAAFTPANVVPGIGYSPDRMLQGRLFSYGDTHRYRLG-VNYPQIPVNKPRC-------PFH-SSSRDGYMQ--NGYYGSLQNYT…	505	Protein alignment - realigned		linear
WP_053577544	0	2	28.12%	13.66%	18.42%	32.08%	23.76%	44.55%	99.40%	99.40%	25.54%	WP_053577544	1053.89	5.782798404619349	Fri Feb 14 19:53:36 PST 2025	nr	catalase [Helicobacter pylori]	0	97875	TRUE	99.70%	505	1	8.741054535	505	2	505	Fri Feb 14 19:53:36 PST 2025	58.63012848	AA	Helicobacter pylori	HpKatA-SS1		100.00%	505	1	-1	0		MVNKDVKQTTAFGAPVWDDNNVITAGPRGPVLLQSTWFLEKLAAFDRERIPERVVHAKGSGAYGTFTVTKDITKYTKAKIFSKVGKKTECFFRFSTVAGERGSADAVRDPRGFAMKYYTEEGNWDLVGNNTPVFFIRDAIKFPDFIHTQKRDPQTNLPN----HDMVWDFWSNVPESLYQVTWVMSDRGIPKSFRHMDGFGSHTFSLINAKGERFWVKFHFHTMQGVKHLTNEEAAEVRKYDPDSNQRDLFDAIARGDFPKWKLSIQVMPEEDAKKYRFHPFDVTKIWYLQDYPLMEVGIVELNKNPENYFAEVEQAAFSPANVVPGIGYSPDRMLQGRLFSYGDTHRYRLG-VNYPQIPVNKPRC-------PFH-SSSRDGYMQ--NGYYGSLQNYT…	505	Protein alignment - realigned		linear
WP_000247400	0	2	28.32%	13.66%	18.42%	32.08%	23.56%	44.16%	99.40%	99.40%	25.94%	WP_000247400	1053.89	5.782798404619349	Fri Feb 14 19:53:36 PST 2025	nr	catalase [Helicobacter pylori]	0	97875	TRUE	99.70%	505	1	8.741054535	505	2	505	Fri Feb 14 19:53:36 PST 2025	58.67615418	AA	Helicobacter pylori	HpKatA-SS1		100.00%	505	1	-1	0		MVNKDVKQTTAFGTPVWDDNNVITAGPRGPVLLQSTWFLEKLAAFDRERIPERVVHAKGSGAYGTFTVTKDITKYTKAKIFSKVGKKTECFFRFSTVAGERGSADAVRDPRGFAMKYYTEEGNWDLVGNNTPVFFIRDAIKFPDFIHTQKRDPQTNLPN----HDMVWDFWSNVPESLYQVTWVMSDRGIPKSFRHMDGFGSHTFSLINAKGERFWVKFHFHTMQGVKHLTNEEAAEIRKYDPDSNQRDLFDAIARGDFPKWKLSIQVMPEEDAKKYRFHPFDVTKIWYTQDYPLMEVGIVELNKNPENYFAEVEQAAFTPANVVPGIGYSPDRMLQGRLFSYGDTHRYRLG-VNYPQIPVNKPRC-------PFH-SSSRDGYMQ--NGYYGSLQNYT…	505	Protein alignment - realigned		linear
WP_373222248	0	2	28.32%	13.66%	18.61%	32.28%	23.76%	44.55%	99.40%	99.40%	25.35%	WP_373222248	1053.51	6.783482600714144	Fri Feb 14 19:53:36 PST 2025	nr	catalase [Helicobacter pylori]	0	97875	TRUE	99.70%	505	1	8.925037384033203	505	2	505	Fri Feb 14 19:53:36 PST 2025	58.64419877999989	AA	Helicobacter pylori	HpKatA-SS1		100.00%	505	1	-1	0		MVNKDVKQTTAFGAPVWDDNNVITAGPRGPVLLQSTWFLEKLAAFDRERIPERVVHAKGSGAYGTFTVTKDITKYTKAKIFSKVGKKTECFFRFSTVAGERGSADAVRDPRGFAMKYYTEEGNWDLVGNNTPVFFIRDAIKFPDFIHTQKRDPQTNLPN----HDMVWDFWSNVPESLYQVTWVMSDRGIPKSFRHMDGFGSHTFSLINAKGERFWVKFHFHTMQGVKHLTNEEAAEVRKYDPDSNQRDLFDAIARGDFPKWKLSIQVMPEEDAKKYRFHPFDVTKIWYLKDYPLMEVGIVELNKNPENYFAEVEQAAFSPANVVPGIGYSPDRMLQGRLFSYGDTHRYRLG-VNYPQIPVNKPRC-------PFH-SSSRDGYMQ--NGYYGSLQNYT…	505	Protein alignment - realigned		linear
WP_181229997	0	2	28.32%	13.66%	18.42%	32.08%	23.76%	44.55%	99.20%	99.20%	25.54%	WP_181229997	1053.51	5.782798404619349	Fri Feb 14 19:53:36 PST 2025	nr	catalase [Helicobacter pylori]	0	97875	TRUE	99.60%	505	1	8.741054535	505	2	505	Fri Feb 14 19:53:36 PST 2025	58.64415528	AA	Helicobacter pylori	HpKatA-SS1		100.00%	505	1	-1	0		MINKDVKQTTAFGAPVWDDNNVITAGPRGPVLLQSTWFLEKLAAFDRERIPERVVHAKGSGAYGTFTVTKDITKYTKAKIFSKVGKKTECFFRFSTVAGERGSADAVRDPRGFAMKYYTEEGNWDLVGNNTPVFFIRDAIKFPDFIHTQKRDPQTNLPN----HDMVWDFWSNVPESLYQVTWVMSDRGIPKSFRHMDGFGSHTFSLINAKGERFWVKFHFHTMQGVKHLTNEEAAEVRKYDPDSNQRDLFDAIARGDFPKWKLSIQVMPEEDAKKYRFHPFDVTKIWYLQDYPLMEVGIVELNKNPENYFAEVEQAAFSPANVVPGIGYSPDRMLQGRLFSYGDTHRYRLG-VNYPQIPVNKPRC-------PFH-SSSRDGYMQ--NGYYGSLQNYT…	505	Protein alignment - realigned		linear
WP_128078923	0	2	28.32%	13.47%	18.42%	31.88%	23.76%	44.55%	99.40%	99.40%	25.74%	WP_128078923	1053.51	6.783183752732022	Fri Feb 14 19:53:36 PST 2025	nr	catalase [Helicobacter pylori]	0	97875	TRUE	99.70%	505	1	8.927921295166016	505	2	505	Fri Feb 14 19:53:36 PST 2025	58.67523067999989	AA	Helicobacter pylori	HpKatA-SS1		100.00%	505	1	-1	0		MVNKDVKQTTAFGAPVWDDNNVITAGPRGPVLLQSTWFLEKLAAFDRERIPERVVHAKGSGAYGTFTVTKDITKYTKAKIFSKVGKKTECFFRFSTVAGERGSADAVRDPRGFAMKYYTEEGNWDLVGNNTPVFFIRDAIKFPDFIHTQKRDPQTNLPN----HDMVWDFWSNVPESLYQVTWVMSDRGIPKSFRHMDGFGSHTFSLINAKGERFWVKFHFHTMQGVKHLTNEEAAEVRKYDPDSNQRDLFNAIARGDFPKWKMSIQVMPEEDAKKYRFHPFDVTKIWYLQDYPLMEVGIVELNKNPENYFAEVEQAAFTPANVVPGIGYSPDRMLQGRLFSYGDTHRYRLG-VNYPQIPVNKPRC-------PFH-SSSRDGYMQ--NGYYGSLQNYT…	505	Protein alignment - realigned		linear
WP_120834606	0	2	28.32%	13.66%	18.42%	32.08%	23.76%	44.55%	99.20%	99.20%	25.54%	WP_120834606	1053.51	5.782798404619349	Fri Feb 14 19:53:36 PST 2025	nr	catalase [Helicobacter pylori]	0	97875	TRUE	99.60%	505	1	8.741054535	505	2	505	Fri Feb 14 19:53:36 PST 2025	58.64415528	AA	Helicobacter pylori	HpKatA-SS1		100.00%	505	1	-1	0		MVNKDVKQTTAFGAPVWDDNNVITAGPRGPVLLQSTWFLEKLAAFDRERIPERVVHAKGSGAYGTFTVTKDITKYTKAKIFSKVGKKTECFFRFSTVAGERGSADAVRDPRGFAMKYYTEEGNWDLVGNNTPVFFIRDAIKFPDFIHTQKRDPQTNLPN----HDMVWDFWSNVPESLYQVTWVMSDRGIPKSFRHMDGFGSHTFSLINAKGERFWVKFHFHTMQGVKHLTNEEAAEIRKYDPDSNQRDLFDAIARGDFPKWKLSIQVMPEEDAKKYRFHPFDVTKIWYLQDYPLMEVGIVELNKNPENYFAEVEQAAFSPANVVPGIGYSPDRMLQGRLFSYGDTHRYRLG-VNYPQIPVNKPRC-------PFH-SSSRDGYMQ--NGYYGSLQNYT…	505	Protein alignment - realigned		linear
WP_101025394	0	2	28.32%	13.47%	18.42%	31.88%	23.76%	44.55%	99.40%	99.40%	25.74%	WP_101025394	1053.51	6.782285806127341	Fri Feb 14 19:53:36 PST 2025	nr	catalase [Helicobacter pylori]	0	97875	TRUE	99.70%	505	1	8.927921295166016	505	2	505	Fri Feb 14 19:53:36 PST 2025	58.64317058	AA	Helicobacter pylori	HpKatA-SS1		100.00%	505	1	-1	0		MVNKDVKQTTAFGAPVWDDNNVITAGPRGPVLLQSTWFLEKLAAFDRERIPERVVHAKGSGAYGTFTVTKDITKYTKAKIFSKVGKKTECFFRFSTVAGERGSADAVRDPRGFAMKYYTEEGNWDLVGNNTPVFFIRDAIKFPDFIHTQKRDPQTNLPN----HDMVWDFWSNVPESLYQVTWVMSDRGIPKSFRHMDGFGSHTFSLINAKGERFWVKFHFHTMQGVKHLTNEEAAEVRKYDPDSNQRDLFNAIARGDFPKWKLSIQVMPEEDAKKYRFHPFDVTKIWYLQDYPLMEVGIVELNKNPENYFAEVEQAAFTPANVVPGIGYSPDRMLQGRLFSYGDTHRYRLG-VNYPQIPVNKPRC-------PFH-SSSRDGYMQ--NGYYGSLQNYT…	505	Protein alignment - realigned		linear
WP_033747393	0	2	28.12%	13.66%	18.42%	32.08%	23.76%	44.36%	99.40%	99.40%	25.74%	WP_033747393	1053.51	5.782004706841171	Fri Feb 14 19:53:36 PST 2025	nr	catalase [Helicobacter pylori]	0	99365	TRUE	99.70%	505	1	8.732189178466797	505	2	505	Fri Feb 14 19:53:36 PST 2025	58.66015477999989	AA	Helicobacter pylori	HpKatA-SS1		100.00%	505	1	-1	0		MVNKDVKQTTAFGAPVWDDNNVITAGPRGPVLLQSTWFLEKLAAFDRERIPERVVHAKGSGAYGTFTVTKDITKYTKAKIFSKVGKKTECFFRFSTVAGERGSADAVRDPRGFAMKYYTEEGNWDLVGNNTPVFFIRDAIKFPDFIHTQKRDPQTNLPN----HDMVWDFWSNVPESLYQVTWVMSDRGIPKSFRHMDGFGSHTFSLINAKGERFWVKFHFHTMQGVKHLTNEEAAEVRKYDPDSNQRDLFDAIARGDYPKWKLSIQVMPEEDAKKYRFHPFDVTKIWYLQDYPLMEVGIVELNKNPENYFAEVEQAAFTPANVVPGIGYSPDRMLQGRLFSYGDTHRYRLG-VNYPQIPVNKPRC-------PFH-SSSRDGYMQ--NGYYGSLQNYT…	505	Protein alignment - realigned		linear
WP_021187341	0	2	28.32%	13.66%	18.42%	32.08%	23.76%	44.36%	99.20%	99.20%	25.74%	WP_021187341	1053.51	5.782902653445866	Fri Feb 14 19:53:36 PST 2025	nr	catalase [Helicobacter pylori]	0	99365	TRUE	99.60%	505	1	8.732242584228516	505	2	505	Fri Feb 14 19:53:36 PST 2025	58.674181579999896	AA	Helicobacter pylori	HpKatA-SS1		100.00%	505	1	-1	0		MVNKDVKQTTAFGAPVWDDNNVITAGPRGPVLLQSTWFLEKLAAFDRERIPERVVHAKGSGAYGTFTVTKDITKYTKAKIFSKVGKKTECFFRFSTVAGERGSADAVRDPRGFAMKYYTEEGNWDLVGNNTPVFFIRDAIKFPDFIHTQKRDPQTNLPN----HDMVWDFWSNVPESLYQVTWVMSDRGIPKSFRHMDGFGSHTFSLINAKGERFWVKFHFHTMQGVKHLTNEEAAEIRKYDPDSNQRDLFDAIARGDYPKWKLSIQVMPEEDAKKYRFHPFDVTKIWYLQDYPLMEVGIVELNKNPENYFAEVEQAAFSPANVVPGIGYSPDRMLQGRLFSYGDTHRYRLG-VNYPQIPVNKPRC-------PFH-SSSRDGYMQ--NGYYGSLQNYT…	505	Protein alignment - realigned		linear
WP_000247371	0	2	28.32%	13.47%	18.42%	31.88%	23.76%	44.55%	99.40%	99.40%	25.74%	WP_000247371	1053.51	6.783183752732022	Fri Feb 14 19:53:36 PST 2025	nr	catalase [Helicobacter pylori]	0	97875	TRUE	99.70%	505	1	8.927921295166016	505	2	505	Fri Feb 14 19:53:36 PST 2025	58.64317058	AA	Helicobacter pylori	HpKatA-SS1		100.00%	505	1	-1	0		MVNKDVKQTTAFGAPVWDDNNVITAGPRGPVLLQSTWFLEKLAAFDRERIPERVVHAKGSGAYGTFTVTKDITKYTKAKIFSKVGKKTECFFRFSTVAGERGSADAVRDPRGFAMKYYTEEGNWDLVGNNTPVFFIRDAIKFPDFIHTQKRDPQTNLPN----HDMVWDFWSNVPESLYQVTWVMSDRGIPKSFRHMDGFGSHTFSLINAKGERFWVKFHFHTMQGVKHLTNEEAAEVRKYDPDSNQRDLFNAIARGDFPKWKLSIQVMPEEDAKKYRFHPFDVTKIWYLQDYPLMEVGIVELNKNPENYFAEVEQAAFSPANVVPGIGYSPDRMLQGRLFSYGDTHRYRLG-VNYPQIPVNKPRC-------PFH-SSSRDGYMQ--NGYYGSLQNYT…	505	Protein alignment - realigned		linear
MFP6168258	0	2	28.51%	13.47%	18.42%	31.88%	23.76%	44.36%	99.20%	99.20%	25.94%	MFP6168258	1053.51	6.782285806127341	Fri Feb 14 19:53:36 PST 2025	nr	catalase [Helicobacter pylori]	0	97875	TRUE	99.60%	505	1	8.927921295166016	505	2	505	Fri Feb 14 19:53:36 PST 2025	58.63111618	AA	Helicobacter pylori	HpKatA-SS1		100.00%	505	1	-1	0		MVNKDVKQTTAFGAPVWDDNNVITAGPRGPVLLQSTWFLEKLAAFDRERIPERVVHAKGSGAYGTFTVTKDITKYTKAKIFSKVGKKTECFFRFSTVAGERGSADAVRDPRGFAMKYYTEEGNWDLVGNNTPVFFIRDAIKFPDFIHTQKRDPQTNLPN----HDMVWDFWSNVPESLYQVTWVMSDRGIPKSFRHMDGFGSHTFSLINAKGERFWVKFHFHTMQGVKHLTNEEAAEIRKYDPDSNQRDLFNAIARGDFPKWKLSIQVMPEEDAKKYRFHPFDVTKIWYTQDYPLMEVGIVELNKNPENYFAEVEQAAFSPANVVPGIGYSPDRMLQGRLFSYGDTHRYRLG-VNYPQIPVNKPRC-------PFH-SSSRDGYMQ--NGYYGSLQNYT…	505	Protein alignment - realigned		linear
MCQ2645528	0	2	27.92%	13.66%	18.42%	32.08%	23.96%	44.55%	99.40%	99.40%	25.54%	MCQ2645528	1053.51	5.783004211909997	Fri Feb 14 19:53:36 PST 2025	nr	catalase [Helicobacter pylori]	0	97875	TRUE	99.70%	505	1	8.743404388427734	505	2	505	Fri Feb 14 19:53:36 PST 2025	58.67216878	AA	Helicobacter pylori	HpKatA-SS1		100.00%	505	1	-1	0		MVNKDVKQTTAFGAPVWDDNNVITAGPRGPVLLQSTWFLEKLAAFDRERIPERVVHAKGSGAYGTFTVTKDITKYTKAKIFSKVGKKTECFFRFSTVAGERGSADAVRDPRGFAMKYYTEEGNWDLVGNNTPVFFIRDAIKFPDFIHTQKRDPQTNLPN----HDMVWDFWSNVPESLYQVTWVMSDRGIPKSFRHMDGFGSHTFSLINAKGERFWVKFHFHTMQGVKHLTNEEAAEVRKYDPDSNQRDLFDAIARGDFPKWKLSIQVMPEEDAKKYRFHPFDVTKIWYLQDYPLMEVGIVELNKNPENYFAEVEQAAFTPANVVPGIGYSPDRMLQGRLFSYGDTHRYRLG-VNYPQIPVNRPRC-------PFH-SSSRDGYMQ--NGYYGSLQNYT…	505	Protein alignment - realigned		linear
GAA8081228	0	2	28.51%	13.47%	18.42%	31.88%	23.76%	44.36%	99.20%	99.20%	25.94%	GAA8081228	1053.51	6.782285806127341	Fri Feb 14 19:53:36 PST 2025	nr	catalase [Helicobacter pylori]	0	97875	TRUE	99.60%	505	1	8.927921295166016	505	2	505	Fri Feb 14 19:53:36 PST 2025	58.63111618	AA	Helicobacter pylori	HpKatA-SS1		100.00%	505	1	-1	0		MVNKDVKQTTAFGAPIWDDNNVITAGPRGPVLLQSTWFLEKLAAFDRERIPERVVHAKGSGAYGTFTVTKDITKYTKAKIFSKVGKKTECFFRFSTVAGERGSADAVRDPRGFAMKYYTEEGNWDLVGNNTPVFFIRDAIKFPDFIHTQKRDPQTNLPN----HDMVWDFWSNVPESLYQVTWVMSDRGIPKSFRHMDGFGSHTFSLINAKGERFWVKFHFHTMQGVKHLTNEEAAEVRKYDPDSNQRDLFNAIARGDFPKWKLSIQVMPEEDAKKYRFHPFDVTKIWYTQDYPLMEVGIVELNKNPENYFAEVEQAAFSPANVVPGIGYSPDRMLQGRLFSYGDTHRYRLG-VNYPQIPVNKPRC-------PFH-SSSRDGYMQ--NGYYGSLQNYT…	505	Protein alignment - realigned		linear
GAA8027342	0	2	28.12%	13.66%	18.61%	32.28%	23.76%	44.55%	99.20%	99.20%	25.35%	GAA8027342	1053.51	5.882405273275843	Fri Feb 14 19:53:36 PST 2025	nr	catalase [Helicobacter pylori]	0	96385	TRUE	99.60%	519	15	8.750507354736328	505	2	505	Fri Feb 14 19:53:36 PST 2025	58.63214728	AA	Helicobacter pylori	HpKatA-SS1		100.00%	505	1	-1	0		MVNKDVKQTTAFGAPVWDDNNVITAGPRGPVLLQSTWFLEKLAAFDRERIPERVVHAKGSGAYGTFTVTKDITKYTKAKIFSKVGKKTECFFRFSTVAGERGSADAVRDPRGFAMKYYTEEGNWDLVGNNTPVFFIRDAIKFPDFIHTQKRDPQTNLPN----HDMVWDFWSNVPESLYQVTWVMSDRGIPKSFRHMDGFGSHTFSLINAKGERFWVKFHFHTMQGVKHLTNEEAAEIRKHDPDSNQRDLFDAIARGDFPKWKLSIQVMPEEDAKKYRFHPFDVTKIWYLQDYPLMEVGIVELNKNPENYFAEVEQAAFTPANVVPGIGYSPDRMLQGRLFSYGDTHRYRLG-VNYPQIPVNKPRC-------PFH-SSSRDGYMQ--NGYYGSLQNYT…	505	Protein alignment - realigned		linear
WQZ20772	0	2	28.12%	13.47%	18.42%	31.88%	23.96%	44.55%	99.20%	99.20%	25.74%	WQZ20772	1053.12	6.78338956	Fri Feb 14 19:53:36 PST 2025	nr	catalase [Helicobacter pylori]	0	97875	TRUE	99.60%	505	1	8.930698395	505	2	505	Fri Feb 14 19:53:36 PST 2025	58.67118398	AA	Helicobacter pylori	HpKatA-SS1		100.00%	505	1	-1	0		MVNKDVKQTTAFGAPVWDDNNVITAGPRGPVLLQSTWFLEKLAAFDRERIPERVVHAKGSGAYGTFTVTKDITKYTKAKIFSKVGKKTECFFRFSTVAGERGSADAVRDPRGFAMKYYTEEGNWDLVGNNTPVFFIRDAIKFPDFIHTQKRDPQTNLPN----HDMVWDFWSNVPESLYQVTWVMSDRGIPKSFRHMDGFGSHTFSLINAKGERFWVKFHFHTMQGVKHLTNEEAAEVRKYDPDSNQRDLFNAIARGDFPKWKLSIQVMPEEDAKKYRFHPFDVTKIWYLQDYPLMEVGIVELNKNPENYFAEVEQAAFSPANVVPGIGYSPDRMLQGRLFSYGDTHRYRLG-VNYPQIPVNRPRC-------PFH-SSSRDGYMQ--NGYYGSLQNYT…	505	Protein alignment - realigned		linear
WQV62810	0	2	28.12%	13.47%	18.42%	31.88%	23.76%	44.55%	99.20%	99.20%	25.74%	WQV62810	1053.12	6.783183752732022	Fri Feb 14 19:53:36 PST 2025	nr	catalase [Helicobacter pylori]	0	97875	TRUE	99.60%	505	1	8.927921295166016	505	2	505	Fri Feb 14 19:53:36 PST 2025	58.62914377999989	AA	Helicobacter pylori	HpKatA-SS1		100.00%	505	1	-1	0		MVNKDVKQTTAFGAPVWDDNNVITAGPRGPVLLQSTWFLEKLAAFDRERIPERVVHAKGSGAYGTFTVTKDITKYTKAKIFSKVGKKTECFFRFSTVAGERGSADAVRDPRGFAMKYYTEEGNWDLVGNNTPVFFVRDAIKFPDFIHTQKRDPQTNLPN----HDMVWDFWSNVPESLYQVTWVMSDRGIPKSFRHMDGFGSHTFSLINAKGERFWVKFHFHTMQGVKHLTNEEAAEVRKYDPDSNQRDLFNAIARGDFPKWKLSIQVMPEEDAKKYRFHPFDVTKIWYLQDYPLMEVGIVELNKNPENYFAEVEQAAFSPANVVPGIGYSPDRMLQGRLFSYGDTHRYRLG-VNYPQIPVNKPRC-------PFH-SSSRDGYMQ--NGYYGSLQNYT…	505	Protein alignment - realigned		linear
WQR67069	0	2	28.12%	13.66%	18.42%	32.08%	23.76%	44.75%	99.40%	99.40%	25.35%	WQR67069	1053.12	5.7836963512240445	Fri Feb 14 19:53:37 PST 2025	nr	catalase [Helicobacter pylori]	0	97875	TRUE	99.70%	505	1	8.741054535	505	2	505	Fri Feb 14 19:53:37 PST 2025	58.674242879999895	AA	Helicobacter pylori	HpKatA-SS1		100.00%	505	1	-1	0		MVNKDVKQTTAFGAPVWDDNNVITAGPRGPVLLQSTWFLEKLAAFDRERIPERVVHAKGSGAYGTFTVTKDITKYTKAKIFSKVGKKTECFFRFSTVAGERGSADAVRDPRGFAMKYYTEEGNWDLVGNNTPVFFIRDAIKFPDFIHTQKRDPQTNLPN----HDMVWDFWSNVPESLYQVTWVMSDRGIPKSFRHMDGFGSHTFSLINAKGERFWVKFHFHTMQGVKHLTNEEAAEVRKYDPDSNQRDLFDAIARGDFPKWKLSIQVMPEEDAKKYRFHPFDVTKIWYLQDYPLMEVGIVELNKNPENYFAEVEQAAFSPANVVPGIGYSPDRMLQGRLFSYGDTHRYRLG-VNYPQIPVNKPRC-------PFH-SSSRDGYMQ--NGYYGSLQNYT…	505	Protein alignment - realigned		linear
WP_390567507	0	2	28.51%	13.66%	18.42%	32.08%	23.76%	44.55%	99.20%	99.20%	25.54%	WP_390567507	1053.12	5.782798404619349	Fri Feb 14 19:53:36 PST 2025	nr	catalase [Helicobacter pylori]	0	97875	TRUE	99.60%	505	1	8.741054535	505	2	505	Fri Feb 14 19:53:36 PST 2025	58.672208979999894	AA	Helicobacter pylori	HpKatA-SS1		100.00%	505	1	-1	0		MVNKDVKQTTAFGAPVWDDNNVITAGPRGPVLLQSTWFLEKLAAFDRERIPERVVHAKGSGAYGTFTVTKDITKYTKAKIFSKVGKKTECFFRFSTVAGERGSADAVRDPRGFAMKYYTEEGNWDLVGNNTPIFFIRDAIKFPDFIHTQKRDPQTNLPN----HDMVWDFWSNVPESLYQVTWVMSDRGIPKSFRHMDGFGSHTFSLINAKGERFWVKFHFHTMQGVKHLTNEEAAEIRKYDPDSNQRDLFDAIARGDFPKWKLSIQVMPEEDAKKYRFHPFDVTKIWYLQDYPLMEVGIVELNKNPENYFAEVEQAAFTPANVVPGIGYSPDRMLQGRLFSYGDTHRYRLG-VNYPQIPVNKPRC-------PFH-SSSRDGYMQ--NGYYGSLQNYT…	505	Protein alignment - realigned		linear
WP_390411240	0	2	28.12%	13.66%	18.42%	32.08%	23.76%	44.75%	99.40%	99.40%	25.35%	WP_390411240	1053.12	5.782798404619349	Fri Feb 14 19:53:36 PST 2025	nr	catalase [Helicobacter pylori]	0	97875	TRUE	99.70%	505	1	8.741054535	505	2	505	Fri Feb 14 19:53:36 PST 2025	58.674242879999895	AA	Helicobacter pylori	HpKatA-SS1		100.00%	505	1	-1	0		MVNKDVKQTTAFGAPVWDDNNVITAGPRGPVLLQSTWFLEKLAAFDRERIPERVVHAKGSGAYGTFTVTKDITKYTKAKIFSKVGKKTECFFRFSTVAGERGSADAVRDPRGFAMKYYTEEGNWDLVGNNTPVFFIRDAIKFPDFIHTQKRDPQTNLPN----HDMVWDFWSNVPESLYQVTWVMSDRGIPKSFRHMDGFGSHTFSLINAKGERFWVKFHFHTMQGVKHLTNEEAAEVRKYDPDSNQRDLFDAIARGDFPKWKLSIQVMPEEDAKKYRFHPFDVTKIWYLQDYPLMEVGIVELNKNPENYFAEVEQAAFTPANVVPGIGYSPDRMLQGRLFSYGDTHRYRLG-VNYPQIPVNKPRC-------PFH-SSSRDGYMQ--NGYYGSLQNYT…	505	Protein alignment - realigned		linear
WP_165512293	0	2	28.32%	13.66%	18.42%	32.08%	23.56%	44.16%	99.20%	99.20%	25.94%	WP_165512293	1053.12	5.782902653445866	Fri Feb 14 19:53:36 PST 2025	nr	catalase [Helicobacter pylori]	0	99365	TRUE	99.60%	505	1	8.732242584228516	505	2	505	Fri Feb 14 19:53:36 PST 2025	58.70420787999989	AA	Helicobacter pylori	HpKatA-SS1		100.00%	505	1	-1	0		MVNKDVKQTTAFGAPVWDDNNVITAGPRGPVLLQSTWFLEKLAAFDRERIPERVVHAKGSGAYGTFTVTKDITKYTKAKIFSKVGKKTECFFRFSTVAGERGSADAVRDPRGFAMKYYTEEGNWDLVGNNTPVFFIRDAIKFPDFIHTQKRDPQTNLPN----HDMVWDFWSNVPESLYQVTWVMSDRGIPKSFRHMDGFGSHTFSLINAKGERFWVKFHFHTMQGVKHLTNEEAAEIRKYDPDSNQRDLFDAIARGDYPKWKLSIQVMPEEDSKKYRFHPFDVTKIWYLQDYPLMEVGIVELNKNPENYFAEVEQAAFTPANVVPGIGYSPDRMLQGRLFSYGDTHRYRLG-VNYPQIPVNKPRC-------PFH-SSSRDGYMQ--NGYYGSLQNYT…	505	Protein alignment - realigned		linear
WP_078264566	0	2	28.51%	13.47%	18.61%	32.08%	23.56%	44.36%	99.20%	99.20%	25.74%	WP_078264566	1053.12	6.882584814097868	Fri Feb 14 19:53:36 PST 2025	nr	catalase [Helicobacter pylori]	0	96385	TRUE	99.60%	505	1	8.935718536376953	505	2	505	Fri Feb 14 19:53:36 PST 2025	58.60512168	AA	Helicobacter pylori	HpKatA-SS1		100.00%	505	1	-1	0		MVNKDVKQTTAFGAPVWDDNNVITAGPRGPVLLQSTWFLEKLAAFDRERIPERVVHAKGSGAYGTFTVTKDITKYTKAKIFSKVGKKTECFFRFSTVAGEKGSADAVRDPRGFAMKYYTEEGNWDLVGNNTPVFFIRDAIKFPDFIHTQKRDPQTNLPN----HDMVWDFWSNVPESLYQVTWVMSDRGIPKSFRHMDGFGSHTFSLINAKGERFWVKFHFHTMQGVKHLTNEEAAEIRKHDPDSNQRDLFNAIARGDFPKWKLSIQVMPEEDAKKYRFHPFDVTKIWYTQDYPLMEVGIVELNKNPENYFAEVEQAAFTPANVVPGIGYSPDRMLQGRLFSYGDTHRYRLG-VNYPQIPVNKPRC-------PFH-SSSRDGYMQ--NGYYGSLQNYT…	505	Protein alignment - realigned		linear
WP_064436644	0	2	28.32%	13.66%	18.42%	32.08%	23.76%	44.36%	99.20%	99.20%	25.74%	WP_064436644	1053.12	5.782004706841171	Fri Feb 14 19:53:36 PST 2025	nr	catalase [Helicobacter pylori]	0	99365	TRUE	99.60%	505	1	8.732189178466797	505	2	505	Fri Feb 14 19:53:36 PST 2025	58.674181579999896	AA	Helicobacter pylori	HpKatA-SS1		100.00%	505	1	-1	0		MVNKDVKQTTAFGAPVWDDNNVITAGPRGPVLLQSTWFLEKLAAFDRERIPERVVHAKGSGAYGTFTVTKDITKYTKAKIFSKVGKKTECFFRFSTVAGERGSADAVRDPRGFAMKYYTEEGNWDLVGNNTPVFFIRDAIKFPDFIHTQKRDPQTNLPN----HDMVWDFWSNVPESLYQVTWVMSDRGIPKSFRHMDGFGSHTFSLINAKGERFWVKFHFHTMQGVKHLTNEEAAEIRKYDPDSNQRDLFDAIARGDYPKWKLSIQVMPEEDAKKYRFHPFDVTKIWYLQDYPLMEVGIVELNKNPENYFAEVEQAAFTPANVVPGIGYSPDRMLQGRLFSYGDTHRYRLG-VNYPQIPVNKPRC-------PFH-SSSRDGYMQ--NGYYGSLQNYT…	505	Protein alignment - realigned		linear
WP_050839963	0	2	28.51%	13.47%	18.42%	31.88%	23.76%	44.55%	99.20%	99.20%	25.74%	WP_050839963	1053.12	6.782285806127341	Fri Feb 14 19:53:37 PST 2025	nr	catalase [Helicobacter pylori]	0	97875	TRUE	99.60%	505	1	8.927921295166016	505	2	505	Fri Feb 14 19:53:37 PST 2025	58.65719737999989	AA	Helicobacter pylori	HpKatA-SS1		100.00%	505	1	-1	0		MVNKDVKQTTAFGAPVWDDNNVITAGPRGPVLLQSTWFLEKLAAFDRERIPERVVHAKGSGAYGTFTVTKDITKYTKAKIFSKVGKKTECFFRFSTVAGERGSADAVRDPRGFAMKYYTEEGNWDLVGNNTPVFFIRDAIKFPDFIHTQKRDPQTNLPN----HDMVWDFWSNVPESLYQVTWVMSDRGIPKSFRHMDGFGSHTFSLINAKGERFWVKFHFHTMQGVKHLTNEEAAEIRKYDPDSNQRDLFNAIARGDFPKWKLSIQVMPEEDAKKYRFHPFDVTKIWYLQDYPLMEVGIVELNKNPENYFAEVEQAAFTPANVVPGIGYSPDRMLQGRLFSYGDTHRYRLG-VNYPQIPVNKPRC-------PFH-SSSRDGYMQ--NGYYGSLQNYT…	505	Protein alignment - realigned		linear
WP_033756903	0	2	27.92%	13.66%	18.61%	32.28%	23.96%	44.55%	99.20%	99.20%	25.35%	WP_033756903	1053.12	5.883509027171186	Fri Feb 14 19:53:37 PST 2025	nr	catalase [Helicobacter pylori]	0	96385	TRUE	99.60%	505	1	8.75296402	505	2	505	Fri Feb 14 19:53:37 PST 2025	58.674187579999895	AA	Helicobacter pylori	HpKatA-SS1		100.00%	505	1	-1	0		MVNKDVKQTTAFGAPVWDDNNVITAGPRGPVLLQSTWFLEKLAAFDRERIPERVVHAKGSGAYGTFTVTKDITKYTKAKIFSKVGKKTECFFRFSTVAGERGSADAVRDPRGFAMKYYTEEGNWDLVGNNTPVFFIRDAIKFPDFIHTQKRDPQTNLPN----HDMVWDFWSNVPESLYQVTWVMSDRGIPKSFRHMDGFGSHTFSLINAKGERFWVKFHFHTMQGVKHLTNEEAAEIRKHDPDSNQRDLFDAIARGDFPKWKLSIQVMPEEDAKKYRFHPFDVTKIWYLQDYPLMEVGIVELNKNPENYFAEVEQAAFTPANVVPGIGYSPDRMLQGRLFSYGDTHRYRLG-VNYPQIPVNRPRC-------PFH-SSSRDGYMQ--NGYYGSLQNYT…	505	Protein alignment - realigned		linear
WP_000247367	0	2	28.51%	13.47%	18.42%	31.88%	23.76%	44.55%	99.20%	99.20%	25.74%	WP_000247367	1053.12	6.783183752732022	Fri Feb 14 19:53:36 PST 2025	nr	catalase [Helicobacter pylori]	0	97875	TRUE	99.60%	505	1	8.927921295166016	505	2	505	Fri Feb 14 19:53:36 PST 2025	58.65719737999989	AA	Helicobacter pylori	HpKatA-SS1		100.00%	505	1	-1	0		MVNKDVKQTTAFGAPVWDDNNVITAGPRGPVLLQSTWFLEKLAAFDRERIPERVVHAKGSGAYGTFTVTKDITKYTKAKIFSKVGKKTECFFRFSTVAGERGSADAVRDPRGFAMKYYTEEGNWDLVGNNTPVFFIRDAIKFPDFIHTQKRDPQTNLPN----HDMVWDFWSNVPESLYQVTWVMSDRGIPKSFRHMDGFGSHTFSLINAKGERFWVKFHFHTMQGVKHLTNEEAAEIRKYDPDSNQRDLFNAIARGDFPKWKLSIQVMPEEDAKKYRFHPFDVTKIWYLQDYPLMEVGIVELNKNPENYFAEVEQAAFSPANVVPGIGYSPDRMLQGRLFSYGDTHRYRLG-VNYPQIPVNKPRC-------PFH-SSSRDGYMQ--NGYYGSLQNYT…	505	Protein alignment - realigned		linear
MFP6255496	0	2	28.51%	13.47%	18.42%	31.88%	23.76%	44.55%	99.20%	99.20%	25.74%	MFP6255496	1053.12	6.783183752732022	Fri Feb 14 19:53:36 PST 2025	nr	catalase [Helicobacter pylori]	0	97875	TRUE	99.60%	505	1	8.927921295166016	505	2	505	Fri Feb 14 19:53:36 PST 2025	58.65719737999989	AA	Helicobacter pylori	HpKatA-SS1		100.00%	505	1	-1	0		MINKDVKQTTAFGAPVWDDNNVITAGPRGPVLLQSTWFLEKLAAFDRERIPERVVHAKGSGAYGTFTVTKDITKYTKAKIFSKVGKKTECFFRFSTVAGERGSADAVRDPRGFAMKYYTEEGNWDLVGNNTPVFFIRDAIKFPDFIHTQKRDPQTNLPN----HDMVWDFWSNVPESLYQVTWVMSDRGIPKSFRHMDGFGSHTFSLINAKGERFWVKFHFHTMQGVKHLTNEEAAEVRKYDPDSNQRDLFNAIARGDFPKWKLSIQVMPEEDAKKYRFHPFDVTKIWYLQDYPLMEVGIVELNKNPENYFAEVEQAAFSPANVVPGIGYSPDRMLQGRLFSYGDTHRYRLG-VNYPQIPVNKPRC-------PFH-SSSRDGYMQ--NGYYGSLQNYT…	505	Protein alignment - realigned		linear
GAA7482568	0	2	28.12%	13.66%	18.42%	32.08%	23.56%	44.36%	99.40%	99.40%	25.74%	GAA7482568	1053.12	5.782798404619349	Fri Feb 14 19:53:36 PST 2025	nr	catalase [Helicobacter pylori]	0	97875	TRUE	99.70%	505	1	8.741054535	505	2	505	Fri Feb 14 19:53:36 PST 2025	58.67418167999989	AA	Helicobacter pylori	HpKatA-SS1		100.00%	505	1	-1	0		MVNKDVKQTTAFGTPVWDDNNVITAGPRGPVLLQSTWFLEKLAAFDRERIPERVVHAKGSGAYGTFTVTKDITKYTKAKIFSKVGKKTECFFRFSTVAGERGSADAVRDPRGFAMKYYTEEGNWDLVGNNTPVFFIRDAIKFPDFIHTQKRDPQTNLPN----HDMVWDFWSNVPESLYQVTWVMSDRGIPKSFRHMDGFGSHTFSLINAKGERFWVKFHFHTMQGVKHLTNEEAAEVRKYDPDSNQRDLFDAIARGDFPKWKLSIQVMPEEDAKKYRFHPFDVTKIWYLQDYPLMEVGIVELNKNPENYFAEVEQAAFTPANVVPGIGYSPDRMLQGRLFSYGDTHRYRLG-VNYPQIPVNKPRC-------PFH-SSSRDGYMQ--NGYYGSLQNYT…	505	Protein alignment - realigned		linear
WRG08811	0	2	28.51%	13.47%	18.42%	31.88%	23.56%	44.55%	99.20%	99.20%	25.74%	WRG08811	1052.74	6.782977945441374	Fri Feb 14 19:53:37 PST 2025	nr	catalase [Helicobacter pylori]	0	97875	TRUE	99.60%	505	1	8.925144196	505	2	505	Fri Feb 14 19:53:37 PST 2025	58.61515717999989	AA	Helicobacter pylori	HpKatA-SS1		100.00%	505	1	-1	0		MVNKDVKQTTAFGAPVWDDNNVITAGPRGPVLLQSTWFLEKLAAFDRERIPERVVHAKGSGAYGTFTVTKDITKYTKAKIFSKVGKKTECFFRFSTVAGERGSADAVRDPRGFAMKYYTEEGNWDLVGNNTPVFFIRDAIKFPDFIHTQKRDPQTNLPN----HDMVWDFWSNVPESLYQVTWVMSDKGIPKSFRHMDGFGSHTFSLINAKGERFWVKFHFHTMQGVKHLTNEEAAEVRKYDPDSNQRDLFNAIARGDFPKWKLSIQVMPEEDAKKYRFHPFDVTKIWYLQDYPLMEVGIVELNKNPENYFAEVEQAAFSPANVVPGIGYSPDRMLQGRLFSYGDTHRYRLG-VNYPQIPVNKPRC-------PFH-SSSRDGYMQ--NGYYGSLQNYT…	505	Protein alignment - realigned		linear
WRD40848	0	2	28.12%	13.66%	18.42%	32.08%	23.76%	44.55%	99.40%	99.40%	25.54%	WRD40848	1052.74	5.782798404619349	Fri Feb 14 19:53:37 PST 2025	nr	catalase [Helicobacter pylori]	0	97875	TRUE	99.70%	505	1	8.741054535	505	2	505	Fri Feb 14 19:53:37 PST 2025	58.65818228	AA	Helicobacter pylori	HpKatA-SS1		100.00%	505	1	-1	0		MVNKDVKQTTAFGAPVWDDNNVITAGPRGPVLLQSTWFLEKLAAFDRERIPERVVHAKGSGAYGTFTVTKDITKYTKAKIFSKVGKKTECFFRFSTVAGERGSADAVRDPRGFAMKYYTEEGNWDLVGNNTPVFFIRDAIKFPDFIHTQKRDPQTNLPN----HDMVWDFWSNVPESLYQVTWVMSDRGIPKSFRHMDGFGSHTFSLINAKGERFWVKFHFHTMQGVKHLTNEEAAEVRKYDPDSNQRDLFDAIARGDFPKWKLSIQVMPEEDAKKYRFHPFDVTKIWYLQDYPLMEVGIVELNKNPENYFAEVEQAAFTPANVVPGIGYSPDRMLQGRLFSYGDTHRYRLG-VNYPQIPVNKPRC-------PFH-SSSRDGYMQ--NGYYGSLQNYT…	505	Protein alignment - realigned		linear
WQV80895	0	2	28.32%	13.47%	18.42%	31.88%	23.76%	44.75%	99.40%	99.40%	25.54%	WQV80895	1052.74	6.783183752732022	Fri Feb 14 19:53:37 PST 2025	nr	catalase [Helicobacter pylori]	0	97875	TRUE	99.70%	505	1	8.927921295166016	505	2	505	Fri Feb 14 19:53:37 PST 2025	58.687284979999895	AA	Helicobacter pylori	HpKatA-SS1		100.00%	505	1	-1	0		MVNKDVKQTTAFGAPVWDDNNVITAGPRGPVLLQSTWFLEKLAAFDRERIPERVVHAKGSGAYGTFTVTKDITKYTKAKIFSKVGKKTECFFRFSTVAGERGSADAVRDPRGFAMKYYTEEGNWDLVGNNTPVFFIRDAIKFPDFIHTQKRDPQTNLPN----HDMVWDFWSNVPESLYQVTWVMSDRGIPKSFRHMDGFGSHTFSLINAKGERFWVKFHFHTMQGVKHLTNEEAAEVRKYDPDSNQRDLFNAIARGDFPKWKLSIQVMPEEDAKKYRFHPFDVTKIWYLQDYPLMEVGIVELNKNPENYFAEVEQAAFTPANVVPGIGYSPDRMLQGRLFSYGDTHRYRLG-VNYPQIPVNKPRC-------PFH-SSSRDGYMQ--NGYYGSLQNYT…	505	Protein alignment - realigned		linear
WQU45420	0	2	28.32%	13.47%	18.42%	31.88%	23.76%	44.55%	99.20%	99.20%	25.74%	WQU45420	1052.74	6.783183752732022	Fri Feb 14 19:53:37 PST 2025	nr	catalase [Helicobacter pylori]	0	97875	TRUE	99.60%	505	1	8.927921295166016	505	2	505	Fri Feb 14 19:53:37 PST 2025	58.661203779999894	AA	Helicobacter pylori	HpKatA-SS1		100.00%	505	1	-1	0		MVNKDVKQTTAFGAPVWDDNNVITAGPRGPVLLQSTWFLEKLAAFDRERIPERVVHAKGSGAYGTFTVTKDITKYTKAKIFSKVGKKTECFFRFSTVAGERGSADAVRDPRGFAMKYYTEEGNWDLVGNNTPVFFIRDAIKFPDFIHTQKRDPQTNLPN----HDMVWDFWSNVPESLYQVTWVMSDRGIPKSFRHMDGFGSHTFSLINAKGERFWVKFHFHTMQGVKHLTNEEAAEVRKYDPDSNQRDLFNAIARGDFPKWKMSIQVMPEEDAKKYRFHPFDVTKIWYLQDYPLMEVGIVELNKNPENYFAEVEQAAFSPANVVPGIGYSPDRMLQGRLFSYGDTHRYRLG-VNYPQIPVNKPRC-------PFH-SSSRDGYMQ--NGYYGSLQNYT…	505	Protein alignment - realigned		linear
WP_390430754	0	2	28.12%	13.66%	18.42%	32.08%	23.76%	44.36%	99.20%	99.20%	25.74%	WP_390430754	1052.74	5.782004706841171	Fri Feb 14 19:53:37 PST 2025	nr	catalase [Helicobacter pylori]	0	99365	TRUE	99.60%	505	1	8.732189178466797	505	2	505	Fri Feb 14 19:53:37 PST 2025	58.646127879999895	AA	Helicobacter pylori	HpKatA-SS1		100.00%	505	1	-1	0		MVNKDVKQTTAFGAPVWDDNNVITAGPRGPVLLQSTWFLEKLAAFDRERIPERVVHAKGSGAYGTFTVTKDITKYTKAKIFSKVGKKTECFFRFSTVAGERGSADAVRDPRGFAMKYYTEEGNWDLVGNNTPVFFIRDAIKFPDFIHTQKRDPQTNLPN----HDMVWDFWSNVPESLYQVTWVMSDRGIPKSFRHMDGFGSHTFSLINAKGERFWVKFHFHTMQGVKHLTNEEAAEVRKYDPDSNQRDLFDAIARGDYPKWKLSIQVMPEEDAKKYRFHPFDVTKIWYLQDYPLMEVGIVELNKNPENYFAEVEQAAFSPANVVPGIGYSPDRMLQGRLFSYGDTHRYRLG-VNYPQIPVNKPRC-------PFH-SSSRDGYMQ--NGYYGSLQNYT…	505	Protein alignment - realigned		linear
WP_283491499	0	2	28.71%	13.47%	18.42%	31.88%	23.76%	44.55%	99.00%	99.00%	25.74%	WP_283491499	1052.74	6.783183752732022	Fri Feb 14 19:53:37 PST 2025	nr	catalase [Helicobacter pylori]	0	97875	TRUE	99.50%	505	1	8.927921295166016	505	2	505	Fri Feb 14 19:53:37 PST 2025	58.671224179999896	AA	Helicobacter pylori	HpKatA-SS1		100.00%	505	1	-1	0		MVNKDVKQTTAFGAPIWDDNNVITAGPRGPVLLQSTWFLEKLAAFDRERIPERVVHAKGSGAYGTFTVTKDITKYTKAKIFSKVGKKTECFFRFSTVAGERGSADAVRDPRGFAMKYYTEEGNWDLVGNNTPVFFIRDAIKFPDFIHTQKRDPQTNLPN----HDMVWDFWSNVPESLYQVTWVMSDRGIPKSFRHMDGFGSHTFSLINAKGERFWVKFHFHTMQGVKHLTNEEAAEIRKYDPDSNQRDLFNAIARGDFPKWKLSIQVMPEEDAKKYRFHPFDVTKIWYLQDYPLMEVGIVELNKNPENYFAEVEQAAFSPANVVPGIGYSPDRMLQGRLFSYGDTHRYRLG-VNYPQIPVNKPRC-------PFH-SSSRDGYMQ--NGYYGSLQNYT…	505	Protein alignment - realigned		linear
WP_120914387	0	2	28.12%	13.66%	18.61%	32.28%	23.76%	44.55%	99.20%	99.20%	25.35%	WP_120914387	1052.74	5.883303219880538	Fri Feb 14 19:53:37 PST 2025	nr	catalase [Helicobacter pylori]	0	96385	TRUE	99.60%	505	1	8.750507354736328	505	2	505	Fri Feb 14 19:53:37 PST 2025	58.63214728	AA	Helicobacter pylori	HpKatA-SS1		100.00%	505	1	-1	0		MVNKDVKQTTAFGAPVWDDNNVITAGPRGPVLLQSTWFLEKLAAFDRERIPERVVHAKGSGAYGTFTVTKDITKYTKAKIFSKVGKKTECFFRFSTVAGERGSADAVRDPRGFAMKYYTEEGNWDLVGNNTPVFFIRDAIKFPDFIHTQKRDPQTNLPN----HDMVWDFWSNVPESLYQVTWVMSDRGIPKSFRHMDGFGSHTFSLINAKGERFWVKFHFHTMQGVKHLTNEEAAEIRKHDPDSNQRDLFDAIARGDFPKWKLSIQVMPEEDAKKYRFHPFDVTKIWYLQDYPLMEVGIVELNKNPENYFAEVEQAAFSPANVVPGIGYSPDRMLQGRLFSYGDTHRYRLG-VNYPQIPVNKPRC-------PFH-SSSRDGYMQ--NGYYGSLQNYT…	505	Protein alignment - realigned		linear
WP_100979583	0	2	28.12%	13.66%	18.61%	32.28%	23.76%	44.36%	99.20%	99.20%	25.54%	WP_100979583	1052.74	5.883303219880538	Fri Feb 14 19:53:37 PST 2025	nr	catalase [Helicobacter pylori]	0	96385	TRUE	99.60%	505	1	8.750507354736328	505	2	505	Fri Feb 14 19:53:37 PST 2025	58.63411987999989	AA	Helicobacter pylori	HpKatA-SS1		100.00%	505	1	-1	0		MVNKDVKQTTAFGAPVWDDNNVITAGPRGPVLLQSTWFLEKLAAFDRERIPERVVHAKGSGAYGTFTVTKDITKYTKAKIFSKVGKKTECFFRFSTVAGERGSADAVRDPRGFAMKYYTEEGNWDLVGNNTPVFFIRDAIKFPDFIHTQKRDPQTNLPN----HDMVWDFWSNVPESLYQVTWVMSDRGIPKSFRHMDGFGSHTFSLINAKGERFWVKFHFHTMQGVKHLTNEEAAEIRKHDPDSNQRDLFEAIARGDFPKWKLSIQVMPEEDAKKYRFHPFDVTKIWYTQDYPLMEVGIVELNKNPENYFAEVEQAAFTPANVVPGIGYSPDRMLQGRLFSYGDTHRYRLG-VNYPQIPVNKPRC-------PFH-SSSRDGYMQ--NGYYGSLQNYT…	505	Protein alignment - realigned		linear
WP_079361929	0	2	28.12%	13.66%	18.61%	32.28%	23.76%	44.36%	99.20%	99.20%	25.54%	WP_079361929	1052.74	5.882509522102374	Fri Feb 14 19:53:37 PST 2025	nr	catalase [Helicobacter pylori]	0	97875	TRUE	99.60%	505	1	8.741481781	505	2	505	Fri Feb 14 19:53:37 PST 2025	58.662173579999894	AA	Helicobacter pylori	HpKatA-SS1		100.00%	505	1	-1	0		MVNKDVKQTTAFGAPVWDDNNVITAGPRGPVLLQSTWFLEKLAAFDRERIPERVVHAKGSGAYGTFTVTKDITKYTKAKIFSKVGKKTECFFRFSTVAGERGSADAVRDPRGFAMKYYTEEGNWDLVGNNTPVFFIRDAIKFPDFIHTQKRDPQTNLPN----HDMVWDFWSNVPESLYQVTWVMSDRGIPKSFRHMDGFGSHTFSLINAKGERFWVKFHFHTMQGVKHLTNEEAAEIRKHDPDSNQRDLFDAIARGDYPKWKLSIQVMPEEDAKKYRFHPFDVTKIWYLQDYPLMEVGIVELNKNPENYFAEVEQAAFTPANVVPGIGYSPDRMLQGRLFSYGDTHRYRLG-VNYPQIPVNKPRC-------PFH-SSSRDGYMQ--NGYYGSLQNYT…	505	Protein alignment - realigned		linear
WP_054833698	0	2	28.71%	13.47%	18.42%	31.88%	23.76%	44.55%	99.00%	99.00%	25.74%	WP_054833698	1052.74	6.783183752732022	Fri Feb 14 19:53:37 PST 2025	nr	catalase [Helicobacter pylori]	0	97875	TRUE	99.50%	505	1	8.927921295166016	505	2	505	Fri Feb 14 19:53:37 PST 2025	58.671224179999896	AA	Helicobacter pylori	HpKatA-SS1		100.00%	505	1	-1	0		MINKDVKQTTAFGAPVWDDNNVITAGPRGPVLLQSTWFLEKLAAFDRERIPERVVHAKGSGAYGTFTVTKDITKYTKAKIFSKVGKKTECFFRFSTVAGERGSADAVRDPRGFAMKYYTEEGNWDLVGNNTPVFFIRDAIKFPDFIHTQKRDPQTNLPN----HDMVWDFWSNVPESLYQVTWVMSDRGIPKSFRHMDGFGSHTFSLINAKGERFWVKFHFHTMQGVKHLTNEEAAEIRKYDPDSNQRDLFNAIARGDFPKWKLSIQVMPEEDAKKYRFHPFDVTKIWYLQDYPLMEVGIVELNKNPENYFAEVEQAAFSPANVVPGIGYSPDRMLQGRLFSYGDTHRYRLG-VNYPQIPVNKPRC-------PFH-SSSRDGYMQ--NGYYGSLQNYT…	505	Protein alignment - realigned		linear
WP_000247370	0	2	28.32%	13.47%	18.42%	31.88%	23.76%	44.55%	99.20%	99.20%	25.74%	WP_000247370	1052.74	6.782285806127341	Fri Feb 14 19:53:37 PST 2025	nr	catalase [Helicobacter pylori]	0	97875	TRUE	99.60%	505	1	8.927921295166016	505	2	505	Fri Feb 14 19:53:37 PST 2025	58.62914368	AA	Helicobacter pylori	HpKatA-SS1		100.00%	505	1	-1	0		MVNKDVKQTTAFGAPVWDDNNVITAGPRGPVLLQSTWFLEKLAAFDRERIPERVVHAKGSGAYGTFTVTKDITKYTKAKIFSKVGKKTECFFRFSTVAGERGSADAVRDPRGFAMKYYTEEGNWDLVGNNTPVFFIRDAIKFPDFIHTQKRDPQTNLPN----HDMVWDFWSNVPESLYQVTWVMSDRGIPKSFRHMDGFGSHTFSLINAKGERFWVKFHFHTMQGVKHLTNEEAAEVRKYDPDSNQRDLFNAIARGDFPKWKLSIQVMPEEDAKKYRFHPFDVTKIWYLQDYPLMEVGIVELNKNPENYFAEVEQAAFSPANVVPGIGYSPDRMLQGRLFSYGDTHRYRLG-VNYPQIPVNKPRC-------PFH-SSSRDGYMQ--NGYYGSLQNYT…	505	Protein alignment - realigned		linear
WP_000247368	0	2	28.32%	13.47%	18.42%	31.88%	23.96%	44.55%	99.00%	99.00%	25.74%	WP_000247368	1052.74	6.78338956	Fri Feb 14 19:53:37 PST 2025	nr	catalase [Helicobacter pylori]	0	97875	TRUE	99.50%	505	1	8.930698395	505	2	505	Fri Feb 14 19:53:37 PST 2025	58.68521078	AA	Helicobacter pylori	HpKatA-SS1		100.00%	505	1	-1	0		MVNKDVKQTTAFGAPVWDDNNVITAGPRGPVLLQSTWFLEKLAAFDRERIPERVVHAKGSGAYGTFTVTKDITKYTKAKIFSKVGKKTECFFRFSTVAGERGSADAVRDPRGFAMKYYTEEGNWDLVGNNTPVFFIRDAIKFPDFIHTQKRDPQTNLPN----HDMVWDFWSNVPESLYQVTWVMSDRGIPKSFRHMDGFGSHTFSLINAKGERFWVKFHFHTMQGVKHLTNEEAAEIRKYDPDSNQRDLFNAIARGDFPKWKLSIQVMPEEDAKKYRFHPFDVTKIWYLQDYPLMEVGIVELNKNPENYFAEVEQAAFSPANVVPGIGYSPDRMLQGRLFSYGDTHRYRLG-VNYPQIPVNRPRC-------PFH-SSSRDGYMQ--NGYYGSLQNYT…	505	Protein alignment - realigned		linear
MFP6207446	0	2	28.12%	13.66%	18.61%	32.28%	23.76%	44.36%	99.20%	99.20%	25.54%	MFP6207446	1052.74	5.882405273275843	Fri Feb 14 19:53:37 PST 2025	nr	catalase [Helicobacter pylori]	0	96385	TRUE	99.60%	505	1	8.750507354736328	505	2	505	Fri Feb 14 19:53:37 PST 2025	58.606066079999906	AA	Helicobacter pylori	HpKatA-SS1		100.00%	505	1	-1	0		MVNKDVKQTTAFGAPVWDDNNVITAGPRGPVLLQSTWFLEKLAAFDRERIPERVVHAKGSGAYGTFTVTKDITKYTKAKIFSKVGKKTECFFRFSTVAGERGSADAVRDPRGFAMKYYTEEGNWDLVGNNTPVFFIRDAIKFPDFIHTQKRDPQTNLPN----HDMVWDFWSNVPESLYQVTWVMSDRGIPKSFRHMDGFGSHTFSLINAKGERFWVKFHFHTMQGVKHLTNEEAAEIRKHDPDSNQRDLFDAIARGDFPKWKLSIQVMPEEDAKKYRFHPFDVTKIWYTQDYPLMEVGIVELNKNPENYFAEVEQAAFSPANVVPGIGYSPDRMLQGRLFSYGDTHRYRLG-VNYPQIPVNKPRC-------PFH-SSSRDGYMQ--NGYYGSLQNYT…	505	Protein alignment - realigned		linear
MFP6142654	0	2	27.92%	13.66%	18.42%	32.08%	23.96%	44.55%	99.20%	99.20%	25.54%	MFP6142654	1052.74	5.783004211909997	Fri Feb 14 19:53:37 PST 2025	nr	catalase [Helicobacter pylori]	0	97875	TRUE	99.60%	505	1	8.743404388427734	505	2	505	Fri Feb 14 19:53:37 PST 2025	58.65814188	AA	Helicobacter pylori	HpKatA-SS1		100.00%	505	1	-1	0		MVNKDVKQTTAFGAPVWDDNNVITAGPRGPVLLQSTWFLEKLAAFDRERIPERVVHAKGSGAYGTFTVTKDITKYTKAKIFSKVGKKTECFFRFSTVAGERGSADAVRDPRGFAMKYYTEEGNWDLVGNNTPVFFIRDAIKFPDFIHTQKRDPQTNLPN----HDMVWDFWSNVPESLYQVTWVMSDRGIPKSFRHMDGFGSHTFSLINAKGERFWVKFHFHTMQGVKHLTNEEAAEVRKYDPDSNQRDLFDAIARGDFPKWKLSIQVMPEEDAKKYRFHPFDVTKIWYLQDYPLMEVGIVELNKNPENYFAEVEQAAFSPANVVPGIGYSPDRMLQGRLFSYGDTHRYRLG-VNYPQIPVNRPRC-------PFH-SSSRDGYMQ--NGYYGSLQNYT…	505	Protein alignment - realigned		linear
1QWL_A	0	2	28.12%	13.66%	18.61%	32.28%	23.76%	44.16%	99.20%	99.20%	25.74%	1QWL_A	1052.74	5.881611575497679	Fri Feb 14 19:53:37 PST 2025	nr	Chain A, KatA catalase [Helicobacter pylori]	0	97875	TRUE	99.60%	505	1	8.741428375	505	2	505	Fri Feb 14 19:53:37 PST 2025	58.63609238	AA	Helicobacter pylori	HpKatA-SS1		100.00%	505	1	-1	0		MVNKDVKQTTAFGAPVWDDNNVITAGPRGPVLLQSTWFLEKLAAFDRERIPERVVHAKGSGAYGTFTVTKDITKYTKAKIFSKVGKKTECFFRFSTVAGERGSADAVRDPRGFAMKYYTEEGNWDLVGNNTPVFFIRDAIKFPDFIHTQKRDPQTNLPN----HDMVWDFWSNVPESLYQVTWVMSDRGIPKSFRHMDGFGSHTFSLINAKGERFWVKFHFHTMQGVKHLTNEEAAEIRKHDPDSNQRDLFDAIARGDYPKWKLSIQVMPEEDAKKYRFHPFDVTKIWYTQDYPLMEVGIVELNKNPENYFAEVEQAAFTPANVVPGIGYSPDRMLQGRLFSYGDTHRYRLG-VNYPQIPVNKPRC-------PFH-SSSRDGYMQ--NGYYGSLQNYT…	505	Protein alignment - realigned		linear
WRE84562	0	2	28.32%	13.47%	18.42%	31.88%	24.16%	44.75%	99.00%	99.00%	25.54%	WRE84562	1052.35	6.78338956	Fri Feb 14 19:53:37 PST 2025	nr	catalase [Helicobacter pylori]	0	97875	TRUE	99.50%	505	1	8.930698395	505	2	505	Fri Feb 14 19:53:37 PST 2025	58.68323828	AA	Helicobacter pylori	HpKatA-SS1		100.00%	505	1	-1	0		MVNKDVKQTTAFGAPVWDDNNVITAGPRGPVLLQSTWFLEKLAAFDRERIPERVVHAKGSGAYGTFTVTKDITKYTKAKIFSKVGKKTECFFRFSTVAGERGAADAVRDPRGFAMKYYTEEGNWDLVGNNTPVFFIRDAIKFPDFIHTQKRDPQTNLPN----HDMVWDFWSNVPESLYQVTWVMSDRGIPKSFRHMDGFGSHTFSLINAKGERFWVKFHFHTMQGVKHLTNEEAAEIRKYDPDSNQRDLFNAIARGDFPKWKLSIQVMPEEDAKKYRFHPFDVTKIWYLQDYPLMEVGIVELNKNPENYFAEVEQAAFTPANVVPGIGYSPDRMLQGRLFSYGDTHRYRLG-VNYPQIPVNRPRC-------PFH-SSSRDGYMQ--NGYYGSLQNYT…	505	Protein alignment - realigned		linear
WQW68882	0	2	27.92%	13.66%	18.61%	32.28%	23.96%	44.55%	99.00%	99.00%	25.35%	WQW68882	1052.35	5.883509027171186	Fri Feb 14 19:53:37 PST 2025	nr	catalase [Helicobacter pylori]	0	96385	TRUE	99.50%	505	1	8.75296402	505	2	505	Fri Feb 14 19:53:37 PST 2025	58.66016068	AA	Helicobacter pylori	HpKatA-SS1		100.00%	505	1	-1	0		MVNKDVKQTTAFGAPVWDDNNVITAGPRGPVLLQSTWFLEKLAAFDRERIPERVVHAKGSGAYGTFTVTKDITKYTKAKIFSKVGKKTECFFRFSTVAGERGSADAVRDPRGFAMKYYTEEGNWDLVGNNTPVFFIRDAIKFPDFIHTQKRDPQTNLPN----HDMVWDFWSNVPESLYQVTWVMSDRGIPKSFRHMDGFGSHTFSLINAKGERFWVKFHFHTMQGVKHLTNEEAAEIRKHDPDSNQRDLFDAIARGDFPKWKLSIQVMPEEDAKKYRFHPFDVTKIWYLQDYPLMEVGIVELNKNPENYFAEVEQAAFSPANVVPGIGYSPDRMLQGRLFSYGDTHRYRLG-VNYPQIPVNKPRC-------PFH-SSSRDGYMQ--NGYYGSLQNYT…	505	Protein alignment - realigned		linear
WP_340212211	0	2	28.51%	13.66%	18.42%	32.08%	23.76%	44.55%	99.00%	99.00%	25.54%	WP_340212211	1052.35	5.782798404619349	Fri Feb 14 19:53:37 PST 2025	nr	catalase [Helicobacter pylori]	0	97875	TRUE	99.50%	505	1	8.741054535	505	2	505	Fri Feb 14 19:53:37 PST 2025	58.65818208	AA	Helicobacter pylori	HpKatA-SS1		100.00%	505	1	-1	0		MVNKDVKQTTAFGAPVWDDNNVITAGPRGPVLLQSTWFLEKLAAFDRERIPERVVHAKGSGAYGTFTVTKDITKYTKAKIFSKVGKKTECFFRFSTVAGERGSADAVRDPRGFAMKYYTEEGNWDLVGNNTPIFFIRDAIKFPDFIHTQKRDPQTNLPN----HDMVWDFWSNVPESLYQVTWVMSDRGIPKSFRHMDGFGSHTFSLINAKGERFWVKFHFHTMQGVKHLTNEEAAEIRKYDPDSNQRDLFDAIARGDFPKWKLSIQVMPEEDAKKYRFHPFDVTKIWYLQDYPLMEVGIVELNKNPENYFAEVEQAAFSPANVVPGIGYSPDRMLQGRLFSYGDTHRYRLG-VNYPQIPVNKPRC-------PFH-SSSRDGYMQ--NGYYGSLQNYT…	505	Protein alignment - realigned		linear
WP_340204064	0	2	28.12%	13.47%	18.42%	31.88%	23.96%	44.55%	99.20%	99.20%	25.74%	WP_340204064	1052.35	6.782491613417989	Fri Feb 14 19:53:37 PST 2025	nr	catalase [Helicobacter pylori]	0	97875	TRUE	99.60%	505	1	8.930698395	505	2	505	Fri Feb 14 19:53:37 PST 2025	58.67118398	AA	Helicobacter pylori	HpKatA-SS1		100.00%	505	1	-1	0		MVNKDVKQTTAFGAPVWDDNNVITAGPRGPVLLQSTWFLEKLAAFDRERIPERVVHAKGSGAYGTFTVTKDITKYTKAKIFSKVGKKTECFFRFSTVAGERGSADAVRDPRGFAMKYYTEEGNWDLVGNNTPVFFIRDAIKFPDFIHTQKRDPQTNLPN----HDMVWDFWSNVPESLYQVTWVMSDRGIPKSFRHMDGFGSHTFSLINAKGERFWVKFHFHTMQGVKHLTNEEAAEVRKYDPDSNQRDLFNAIARGDFPKWKLSIQVMPEEDAKKYRFHPFDVTKIWYLQDYPLMEVGIVELNKNPENYFAEVEQAAFTPANVVPGIGYSPDRMLQGRLFSYGDTHRYRLG-VNYPQIPVNRPRC-------PFH-SSSRDGYMQ--NGYYGSLQNYT…	505	Protein alignment - realigned		linear
WP_229929490	0	2	28.51%	13.47%	18.42%	31.88%	23.76%	44.55%	99.00%	99.00%	25.74%	WP_229929490	1052.35	6.782285806127341	Fri Feb 14 19:53:37 PST 2025	nr	catalase [Helicobacter pylori]	0	97875	TRUE	99.50%	505	1	8.927921295166016	505	2	505	Fri Feb 14 19:53:37 PST 2025	58.643170479999895	AA	Helicobacter pylori	HpKatA-SS1		100.00%	505	1	-1	0		MVNKDVKQTTAFGAPIWDDNNVITAGPRGPVLLQSTWFLEKLAAFDRERIPERVVHAKGSGAYGTFTVTKDITKYTKAKIFSKVGKKTECFFRFSTVAGERGSADAVRDPRGFAMKYYTEEGNWDLVGNNTPVFFIRDAIKFPDFIHTQKRDPQTNLPN----HDMVWDFWSNVPESLYQVTWVMSDRGIPKSFRHMDGFGSHTFSLINAKGERFWVKFHFHTMQGVKHLTNEEAAEVRKYDPDSNQRDLFNAIARGDFPKWKLSIQVMPEEDAKKYRFHPFDVTKIWYLQDYPLMEVGIVELNKNPENYFAEVEQAAFSPANVVPGIGYSPDRMLQGRLFSYGDTHRYRLG-VNYPQIPVNKPRC-------PFH-SSSRDGYMQ--NGYYGSLQNYT…	505	Protein alignment - realigned		linear
WP_208389219	0	2	28.12%	13.66%	18.61%	32.28%	23.56%	44.55%	99.20%	99.20%	25.35%	WP_208389219	1052.35	5.883303219880538	Fri Feb 14 19:53:37 PST 2025	nr	catalase [Helicobacter pylori]	0	96385	TRUE	99.60%	505	1	8.750507354736328	505	2	505	Fri Feb 14 19:53:37 PST 2025	58.67422797999989	AA	Helicobacter pylori	HpKatA-SS1		100.00%	505	1	-1	0		MVNKDVKQTTVFGAPVWDDNNVITAGPRGPVLLQSTWFLEKLAAFDRERIPERVVHAKGSGAYGTFTVTKDITKYTKAKIFSKVGKKTECFFRFSTVAGERGSADAVRDPRGFAMKYYTEEGNWDLVGNNTPVFFIRDAIKFPDFIHTQKRDPQTNLPN----HDMVWDFWSNVPESLYQVTWVMSDRGIPKSFRHMDGFGSHTFSLINAKGERFWVKFHFHTMQGVKHLTNEEAAEIRKHDPDSNQRDLFDAIARGDFPKWKLSIQVMPEEDAKKYRFHPFDVTKIWYLQDYPLMEVGIVELNKNPENYFAEVEQAAFTPANVVPGIGYSPDRMLQGRLFSYGDTHRYRLG-VNYPQIPVNKPRC-------PFH-SSSRDGYMQ--NGYYGSLQNYT…	505	Protein alignment - realigned		linear
WP_203262593	0	2	28.32%	13.47%	18.61%	32.08%	23.76%	44.36%	99.20%	99.20%	25.74%	WP_203262593	1052.35	6.881892674783835	Fri Feb 14 19:53:37 PST 2025	nr	catalase [Helicobacter pylori]	0	96385	TRUE	99.60%	505	1	8.938549041748047	505	2	505	Fri Feb 14 19:53:37 PST 2025	58.61910818	AA	Helicobacter pylori	HpKatA-SS1		100.00%	505	1	-1	0		MVNKDVKQTTAFGAPVWDDNNVITAGPRGPVLLQSTWFLEKLAAFDRERIPERVVHAKGSGAYGTFTVTKDITKYTKAKIFSKVGKKTECFFRFSTVAGERGSADAVRDPRGFAMKYYTEEGNWDLVGNNTPVFFIRDAIKFPDFIHTQKRDPQTNLPN----HDMVWDFWSNVPESLYQVTWVMSDRGIPKSFRHMDGFGSHTFSLINAKGERFWVKFHFHTMQGVKHLTNEEAAEIRKHDPDSNQRDLFNAIARGDFPKWKLSIQVMPEEDAKKYRFHPFDVTKIWYTQDYPLMEVGIVELNKNPENYFAEVEQAAFTPANVVPGIGYSPDRMLQGRLFSYGDTHRYRLG-VNYPQIPVNKPRC-------PFH-SSSRDGYMQ--NGYYGSLQNYT…	505	Protein alignment - realigned		linear
WP_187849428	0	2	28.71%	13.47%	18.42%	31.88%	23.56%	44.55%	99.00%	99.00%	25.74%	WP_187849428	1052.35	6.782977945441374	Fri Feb 14 19:53:37 PST 2025	nr	catalase [Helicobacter pylori]	0	97875	TRUE	99.50%	505	1	8.925144196	505	2	505	Fri Feb 14 19:53:37 PST 2025	58.629183979999894	AA	Helicobacter pylori	HpKatA-SS1		100.00%	505	1	-1	0		MVNKDVKQTTAFGAPVWDDNNVITAGPRGPVLLQSTWFLEKLAAFDRERIPERVVHAKGSGAYGTFTVTKDITKYTKAKIFSKVGKKTECFFRFSTVAGEKGSADAVRDPRGFAMKYYTEEGNWDLVGNNTPVFFIRDAIKFPDFIHTQKRDPQTNLPN----HDMVWDFWSNVPESLYQVTWVMSDRGIPKSFRHMDGFGSHTFSLINAKGERFWVKFHFHTMQGVKHLTNEEAAEIRKYDPDSNQRDLFNAIARGDFPKWKLSIQVMPEEDAKKYRFHPFDVTKIWYLQDYPLMEVGIVELNKNPENYFAEVEQAAFSPANVVPGIGYSPDRMLQGRLFSYGDTHRYRLG-VNYPQIPVNKPRC-------PFH-SSSRDGYMQ--NGYYGSLQNYT…	505	Protein alignment - realigned		linear
WP_165533117	0	2	28.71%	13.47%	18.61%	32.08%	23.76%	44.55%	99.20%	99.20%	25.54%	WP_165533117	1052.35	7.782970002222122	Fri Feb 14 19:53:37 PST 2025	nr	catalase [Helicobacter pylori]	0	97875	TRUE	99.60%	505	1	9.069606781	505	2	505	Fri Feb 14 19:53:37 PST 2025	58.671267679999886	AA	Helicobacter pylori	HpKatA-SS1		100.00%	505	1	-1	0		MVNKDVKQTTAFGAPVWDDNNVITAGPRGPVLLQSTWFLEKLAAFDRERIPERVVHAKGSGAYGTFTVTKDITKYTKAKIFSKVGKKTECFFRFSTVAGERGSADAVRDPRGFAMKYYTEEGNWDLVGNNTPVFFIRDAIKFPDFIHTQKRDPQTNLPN----HDMVWDFWSNVPESLYQVTWVMSDRGIPKSFRHMDGFGSHTFSLINAKGERFWVKFHFHTMQGVKHLTNEEAAEIRKYDPDSNQRDLFNAIARGDFPKWKLSIQVMPEEDAKKYRFHPFDVTKIWYLKDYPLMEVGIVELNKNPENYFAEVEQAAFTPANVVPGIGYSPDRMLQGRLFSYGDTHRYRLG-VNYPQIPVNKPRC-------PFH-SSSRDGYMQ--NGYYGSLQNYT…	505	Protein alignment - realigned		linear
WP_145940169	0	2	28.12%	13.47%	18.42%	31.88%	23.76%	44.55%	99.00%	99.00%	25.74%	WP_145940169	1052.35	6.782285806127341	Fri Feb 14 19:53:37 PST 2025	nr	catalase [Helicobacter pylori]	0	97875	TRUE	99.50%	505	1	8.927921295166016	505	2	505	Fri Feb 14 19:53:37 PST 2025	58.61511688	AA	Helicobacter pylori	HpKatA-SS1		100.00%	505	1	-1	0		MVNKDVKQTTAFGAPVWDDNNVITAGPRGPVLLQSTWFLEKLAAFDRERIPERVVHAKGSGAYGTFTVTKDVTKYTKAKIFSKVGKKTECFFRFSTVAGERGSADAVRDPRGFAMKYYTEEGNWDLVGNNTPVFFIRDAIKFPDFIHTQKRDPQTNLPN----HDMVWDFWSNVPESLYQVTWVMSDRGIPKSFRHMDGFGSHTFSLINAKGERFWVKFHFHTMQGVKHLTNEEAAEVRKYDPDSNQRDLFNAIARGDFPKWKLSIQVMPEEDAKKYRFHPFDVTKIWYLQDYPLMEVGIVELNKNPENYFAEVEQAAFSPANVVPGIGYSPDRMLQGRLFSYGDTHRYRLG-VNYPQIPVNKPRC-------PFH-SSSRDGYMQ--NGYYGSLQNYT…	505	Protein alignment - realigned		linear
WP_108169033	0	2	28.12%	13.47%	18.42%	31.88%	23.76%	44.55%	99.00%	99.00%	25.74%	WP_108169033	1052.35	6.782285806127341	Fri Feb 14 19:53:37 PST 2025	nr	catalase [Helicobacter pylori]	0	97875	TRUE	99.50%	505	1	8.927921295166016	505	2	505	Fri Feb 14 19:53:37 PST 2025	58.61511688	AA	Helicobacter pylori	HpKatA-SS1		100.00%	505	1	-1	0		MVNKDVKQTTAFGAPVWDDNNVITAGPRGPVLLQSTWFLEKLAAFDRERIPERVVHAKGSGAYGTFTVTKDITKYTKAKIFSKVGKKTECFFRFSTVAGERGSADAVRDPRGFAMKYYTEEGNWDLVGNNTPVFFIRDAIKFPDFIHTQKRDPQTNLPN----HDMVWDFWSNVPESLYQVTWVMSDRGIPKSFRHMDGFGSHTFSLINAKGERFWVKFHFHTMQGVKHLTNEEAAEVRKYDPDSNQRDLFNAIARGDFPKWKLSVQVMPEEDAKKYRFHPFDVTKIWYLQDYPLMEVGIVELNKNPENYFAEVEQAAFSPANVVPGIGYSPDRMLQGRLFSYGDTHRYRLG-VNYPQIPVNKPRC-------PFH-SSSRDGYMQ--NGYYGSLQNYT…	505	Protein alignment - realigned		linear
WP_039085958	0	2	28.51%	13.47%	18.42%	31.88%	23.76%	44.55%	99.00%	99.00%	25.74%	WP_039085958	1052.35	6.782285806127341	Fri Feb 14 19:53:37 PST 2025	nr	catalase [Helicobacter pylori]	0	97875	TRUE	99.50%	505	1	8.927921295166016	505	2	505	Fri Feb 14 19:53:37 PST 2025	58.643170479999895	AA	Helicobacter pylori	HpKatA-SS1		100.00%	505	1	-1	0		MVNKDVKQTTAFGAPVWDDNNVITAGPRGPVLLQSTWFLEKLAAFDRERIPERVVHAKGSGAYGTFTVTKDITKYTKAKIFSKVGKKTECFFRFSTVAGERGSADAVRDPRGFAMKYYTEEGNWDLVGNNTPVFFIRDAIKFPDFIHTQKRDPQTNLPN----HDMVWDFWSNVPESLYQVTWVMSDRGIPKSFRHMDGFGSHTFSLINAKGERFWVKFHFHTMQGVKHLTNEEAAEIRKYDPDSNQRDLFNAIARGDFPKWKLSIQVMPEEDAKKYRFHPFDVTKIWYLQDYPLMEVGIVELNKNPENYFAEVEQAAFSPANVVPGIGYSPDRMLQGRLFSYGDTHRYRLG-VNYPQIPVNKPRC-------PFH-SSSRDGYMQ--NGYYGSLQNYT…	505	Protein alignment - realigned		linear
WP_033761859	0	2	28.12%	13.66%	18.61%	32.28%	23.56%	44.16%	99.20%	99.20%	25.74%	WP_033761859	1052.35	5.882405273275843	Fri Feb 14 19:53:37 PST 2025	nr	catalase [Helicobacter pylori]	0	96385	TRUE	99.60%	505	1	8.750507354736328	505	2	505	Fri Feb 14 19:53:37 PST 2025	58.61005448	AA	Helicobacter pylori	HpKatA-SS1		100.00%	505	1	-1	0		MVNKDVKQTTAFGAPVWDDNNVITAGPRGPVLLQSTWFLEKLAAFDRERIPERVVHAKGSGAYGTFTVTKDITKYTKAKIFSKVGKKTECFFRFSTVAGERGSADAVRDPRGFAMKYYTEEGNWDLVGNNTPVFFIRDAIKFPDFIHTQKRDPQTNLPN----HDMVWDFWSNVPESLYQVTWVMSDRGIPKSFRHMDGFGSHTFSLINAKGERFWVKFHFHTMQGVKHLTNEEAAEIRKHDPDSNQRDLFDAIARGDFPKWKLSIQVMPEEDAKKYRFHPFDVTKIWYTQDYPLMEVGIVELNKNPENYFAEVEQAAFTPANVVPGIGYSPDRMLQGRLFSYGDTHRYRLG-VNYSQIPVNKPRC-------PFH-SSSRDGYMQ--NGYYGSLQNYT…	505	Protein alignment - realigned		linear
WP_024112372	0	2	28.32%	13.66%	18.42%	32.08%	23.76%	44.36%	99.00%	99.00%	25.74%	WP_024112372	1052.35	5.782004706841171	Fri Feb 14 19:53:37 PST 2025	nr	catalase [Helicobacter pylori]	0	99365	TRUE	99.50%	505	1	8.732189178466797	505	2	505	Fri Feb 14 19:53:37 PST 2025	58.66015468	AA	Helicobacter pylori	HpKatA-SS1		100.00%	505	1	-1	0		MVNKDVKQTTAFGAPVWDDNNVITAGPRGPVLLQSTWFLEKLAAFDRERIPERVVHAKGSGAYGTFTVTKDITKYTKAKIFSKVGKKTECFFRFSTVAGERGSADAVRDPRGFAMKYYTEEGNWDLVGNNTPVFFIRDAIKFPDFIHTQKRDPQTNLPN----HDMVWDFWSNVPESLYQVTWVMSDRGIPKSFRHMDGFGSHTFSLINAKGERFWVKFHFHTMQGVKHLTNEEAAEIRKYDPDSNQRDLFDAIARGDYPKWKLSIQVMPEEDAKKYRFHPFDVTKIWYLQDYPLMEVGIVELNKNPENYFAEVEQAAFSPANVVPGIGYSPDRMLQGRLFSYGDTHRYRLG-VNYPQIPVNKPRC-------PFH-SSSRDGYMQ--NGYYGSLQNYT…	505	Protein alignment - realigned		linear
WP_000247366	0	2	28.32%	13.47%	18.61%	32.08%	23.76%	44.55%	99.20%	99.20%	25.54%	WP_000247366	1052.35	6.882790621388516	Fri Feb 14 19:53:37 PST 2025	nr	catalase [Helicobacter pylori]	0	96385	TRUE	99.60%	505	1	8.938549041748047	505	2	505	Fri Feb 14 19:53:37 PST 2025	58.64518937999989	AA	Helicobacter pylori	HpKatA-SS1		100.00%	505	1	-1	0		MVNKDVKQTTAFGAPVWDDNNVITAGPRGPVLLQSTWFLEKLAAFDRERIPERVVHAKGSGAYGTFTVTKDITKYTKAKIFSKVGKKTECFFRFSTVAGERGSADAVRDPRGFAMKYYTEEGNWDLVGNNTPVFFIRDAIKFPDFIHTQKRDPQTNLPN----HDMVWDFWSNVPESLYQVTWVMSDRGIPKSFRHMDGFGSHTFSLINAKGERFWVKFHFHTMQGVKHLTNEEAAEIRKHDPDSNQRDLFNAIARGDFPKWKLSIQVMPEEDAKKYRFHPFDVTKIWYLQDYPLMEVGIVELNKNPENYFAEVEQAAFTPANVVPGIGYSPDRMLQGRLFSYGDTHRYRLG-VNYPQIPVNKPRC-------PFH-SSSRDGYMQ--NGYYGSLQNYT…	505	Protein alignment - realigned		linear
WP_000247356	0	2	28.32%	13.66%	18.22%	31.88%	23.76%	44.55%	99.40%	99.40%	25.74%	WP_000247356	1052.35	5.685781127	Fri Feb 14 19:53:37 PST 2025	nr	catalase [Helicobacter pylori]	0	97875	TRUE	99.70%	505	1	8.740627289	505	2	505	Fri Feb 14 19:53:37 PST 2025	58.64917187999989	AA	Helicobacter pylori	HpKatA-SS1		100.00%	505	1	-1	0		MVNKDVKQTTAFGAPVWDDNNVITAGPRGPVLLQSTWFLEKLAAFDRERIPERVVHAKGSGAYGTFTVTKDITKYTKAKIFSKVGKKTECFFRFSTVAGERGSADAVRDPRGFAMKYYTEEGNWDLVGNNTPVFFIRDAIKFPDFIHTQKRDPQTNLPN----HDMVWDFWSNVPESLYQVTWVMSDRGIPKSFRHMDGFGSHTFSLINAKGERFWVKFHFETMQGVKHLTNEEAAEVRKYDPDSNQRDLFNAIARGDFPKWKLSIQVMPEEDAKKYRFHPFDVTKIWYLQDYPLMEVGIVELNKNPENYFAEVEQAAFTPANVVPGIGYSPDRMLQGRLFSYGDTHRYRLG-VNYPQIPVNKPRC-------PFH-SSSRDGYMQ--NGYYGSLQNYT…	505	Protein alignment - realigned		linear
MFP6214800	0	2	28.12%	13.47%	18.42%	31.88%	23.76%	44.55%	99.00%	99.00%	25.74%	MFP6214800	1052.35	6.782285806127341	Fri Feb 14 19:53:37 PST 2025	nr	catalase [Helicobacter pylori]	0	97875	TRUE	99.50%	505	1	8.927921295166016	505	2	505	Fri Feb 14 19:53:37 PST 2025	58.61511688	AA	Helicobacter pylori	HpKatA-SS1		100.00%	505	1	-1	0		MVNKDVKQTTAFGAPVWDDNNVITAGPRGPVLLQSTWFLEKLAAFDRERIPERVVHAKGSGAYGTFTVTKDITKYTKAKIFSKVGKKTECFFRFSTVAGERGSADAVRDPRGFAMKYYTEEGNWDLVGNNTPVFFIRDAIKFPDFIHTQKRDPQTNLPN----HDMVWDFWSNVPESLYQVTWVMSDRGIPKSFRHMDGFGSHTFSLINAKGERFWVKFHFHTMQGVKHLTNEEAAEVRKYDPDSNQRDLFNAIARGDFPKWKLSIQVMPEEDAKKYRFHPFDVTKIWYLQDYPLMEVGIVELNKNPENYFAEVEQAAFSPANVVPGIGYSPDRMLQGRLFSYGDTHRYRLG-VNYPQIPVNKPRC-------PFH-SSSRDGYMQ--NGYYGSLQNYT…	505	Protein alignment - realigned		linear
MFP6189760	0	2	28.32%	13.47%	18.42%	31.88%	23.76%	44.55%	99.20%	99.20%	25.74%	MFP6189760	1052.35	6.783183752732022	Fri Feb 14 19:53:37 PST 2025	nr	catalase [Helicobacter pylori]	0	97875	TRUE	99.60%	505	1	8.927921295166016	505	2	505	Fri Feb 14 19:53:37 PST 2025	58.65719748	AA	Helicobacter pylori	HpKatA-SS1		100.00%	505	1	-1	0		MVNKDVKQTTAFGAPVWDDNNVITAGPRGPVLLQSTWFLEKLAAFDRERIPERVVHAKGSGAYGTFTVTKDITKYTKAKIFSKVGKKTECFFRFSTVAGERGSADAVRDPRGFAMKYYTEEGNWDLVGNNTPVFFIRDAIKFPDFIHTQKRDPQTNLPN----HDMVWDFWSNVPESLYQVTWVMSDRGIPKSFRHMDGFGSHTFSLINAKGERFWVKFHFHTMQGVKHLTNEEAAEVRKYDPDSNQRDLFNAIARGDFPKWKLSIQVMPEEDAKKYRFHPFDVTKIWYLQDYPLMEVGIVELNKNPENYFAEVEQAAFSPANVVPGIGYSPDRMLQGRLFSYGDTHRYRLG-VNYPQIPVNKPRC-------PFH-SSSRDGYMQ--NGYYGSLQNYT…	505	Protein alignment - realigned		linear
MFP6175334	0	2	28.32%	13.66%	18.42%	32.08%	23.56%	44.16%	99.20%	99.20%	25.94%	MFP6175334	1052.35	5.782798404619349	Fri Feb 14 19:53:37 PST 2025	nr	catalase [Helicobacter pylori]	0	97875	TRUE	99.60%	505	1	8.741054535	505	2	505	Fri Feb 14 19:53:37 PST 2025	58.622062479999904	AA	Helicobacter pylori	HpKatA-SS1		100.00%	505	1	-1	0		MVNKDVKQTTAFGAPVWDDNNVITAGPRGPVLLQSTWFLEKLAAFDRERIPERVVHAKGSGAYGTFTVTKDITKYTKAKIFSKVGKKTECFFRFSTVAGERGSADAVRDPRGFAMKYYTEEGNWDLVGNNTPVFFIRDAIKFPDFIHTQKRDPQTNLPN----HDMVWDFWSNVPESLYQVTWVMSDRGIPKSFRHMDGFGSHTFSLINAKGERFWVKFHFHTMQGVKHLTNEEAAEIRKYDPDSNQRDLFDAIARGDFPKWKLSIQVMPEEDAKKYRFHPFDVTKIWYTQDYPLMEVGIVELNKNPENYFAEVEQAAFSPANVVPGIGYSPDRMLQGRLFSYGDTHRYRLG-VNYSQIPVNKPRC-------PFH-SSSRDGYMQ--NGYYGSLQNYT…	505	Protein alignment - realigned		linear
MCQ2675380	0	2	28.32%	13.66%	18.42%	32.08%	23.76%	44.55%	99.20%	99.20%	25.54%	MCQ2675380	1052.35	5.782798404619349	Fri Feb 14 19:53:37 PST 2025	nr	catalase [Helicobacter pylori]	0	97875	TRUE	99.60%	505	1	8.741054535	505	2	505	Fri Feb 14 19:53:37 PST 2025	58.672209079999895	AA	Helicobacter pylori	HpKatA-SS1		100.00%	505	1	-1	0		MVNKDVKQTTAFGAPVWDDNNVITAGPRGPVLLQSTWFLEKLAAFDRERIPERVVHAKGSGAYGTFTVTKDITKYTKAKIFSKVGKKTECFFRFSTVAGERGSADAVRDPRGFAMKYYTEEGNWDLVGNNTPVFFIRDAIKFPDFIHTQKRDPQTNLPN----HDMVWDFWSNVPESLYQVTWVMSDRGIPKSFRHMDGFGSHTFSLINAKGERFWVKFHFHTMQGVKHLTNEEAAEIRKYDPDSNQRDLFDAIARGDFPKWKLSIQVMPEEDAKKYRFHPFDVTKIWYLQDYPLMEVGIVELNKNPENYFAEVEQAAFTPANVVPGIGYSPDRMLQGRLFSYGDTHRYRLG-VNYPQIPVNKPRC-------PFH-SSSRDGYMQ--NGYYGSLQNYT…	505	Protein alignment - realigned		linear
GAA9075421	0	2	28.12%	13.66%	18.42%	32.08%	23.96%	44.55%	99.00%	99.00%	25.54%	GAA9075421	1052.35	5.783004211909997	Fri Feb 14 19:53:37 PST 2025	nr	catalase [Helicobacter pylori]	0	97875	TRUE	99.50%	505	1	8.743404388427734	505	2	505	Fri Feb 14 19:53:37 PST 2025	58.67216868	AA	Helicobacter pylori	HpKatA-SS1		100.00%	505	1	-1	0		MVNKDVKQTTAFGAPVWDDNNVITAGPRGPVLLQSTWFLEKLAAFDRERIPERVVHAKGSGAYGTFTVTKDITKYTKAKIFSKVGKKTECFFRFSTVAGERGSADAVRDPRGFAMKYYTEEGNWDLVGNNTPVFFIRDAIKFPDFIHTQKRDPQTNLPN----HDMVWDFWSNVPESLYQVTWVMSDRGIPKSFRHMDGFGSHTFSLINAKGERFWVKFHFHTMQGVKHLTNEEAAEIRKYDPDSNQRDLFDAIARGDFPKWKLSIQVMPEEDAKKYRFHPFDVTKIWYLQDYPLMEVGIVELNKNPENYFAEVEQAAFSPANVVPGIGYSPDRMLQGRLFSYGDTHRYRLG-VNYPQIPVNRPRC-------PFH-SSSRDGYMQ--NGYYGSLQNYT…	505	Protein alignment - realigned		linear
EQD98306	0	2	28.51%	13.66%	18.42%	32.08%	23.56%	44.36%	99.00%	99.00%	25.74%	EQD98306	1052.35	5.782696846155218	Fri Feb 14 19:53:37 PST 2025	nr	catalase [Helicobacter pylori PZ5024]	0	99365	TRUE	99.50%	505	1	8.729892731	505	2	505	Fri Feb 14 19:53:37 PST 2025	58.64616817999989	AA	Helicobacter pylori	HpKatA-SS1		100.00%	505	1	-1	0		MVNKDVKQTTAFGAPVWDDNNVITAGPRGPVLLQSTWFLEKLAAFDRERIPERVVHAKGSGAYGTFTVTKDITKYTKAKIFSKVGKKTECFFRFSTVAGEKGSADAVRDPRGFAMKYYTEEGNWDLVGNNTPVFFIRDAIKFPDFIHTQKRDPQTNLPN----HDMVWDFWSNVPESLYQVTWVMSDRGIPKSFRHMDGFGSHTFSLINAKGERFWVKFHFHTMQGVKHLTNEEAAEIRKYDPDSNQRDLFDAIARGDYPKWKLSIQVMPEEDAKKYRFHPFDVTKIWYLQDYPLMEVGIVELNKNPENYFAEVEQAAFSPANVVPGIGYSPDRMLQGRLFSYGDTHRYRLG-VNYPQIPVNKPRC-------PFH-SSSRDGYMQ--NGYYGSLQNYT…	505	Protein alignment - realigned		linear
ABC59628	0	2	28.37%	13.49%	18.45%	31.94%	23.81%	44.44%	99.60%	99.60%	25.79%	ABC59628	1052.35	6.783183752732022	Fri Feb 14 19:53:37 PST 2025	nr	catalase, partial [Helicobacter pylori NCTC 11639]	0	97875	TRUE	99.70%	504	1	8.927921295166016	504	2	504	Fri Feb 14 19:53:37 PST 2025	58.52600487999989	AA	Helicobacter pylori	HpKatA-SS1		99.80%	505	2	-1	0		#NAME?	504	Protein alignment - realigned		linear
WRE19657	0	2	28.32%	13.66%	18.61%	32.28%	23.76%	44.55%	99.20%	99.20%	25.35%	WRE19657	1051.97	5.883303219880538	Fri Feb 14 19:53:38 PST 2025	nr	catalase [Helicobacter pylori]	0	96385	TRUE	99.60%	505	1	8.750507354736328	505	2	505	Fri Feb 14 19:53:38 PST 2025	58.68019137999989	AA	Helicobacter pylori	HpKatA-SS1		100.00%	505	1	-1	0		MVNKDVKQTTAFGAPVWDDNNVITAGPRGPVLLQSTWFLEKLAAFDRERIPERVVHAKGSGAYGTFTVTKDITKYTKAKIFSKVGKKTECFFRFSTVAGERGSADAVRDPRGFAMKYYTEEGNWDLVGNNTPVFFIRDAIKFPDFIHTQKRDPQTNLPN----HDMVWDFWSNVPESLYQVTWVMSDRGIPKSFRHMDGFGSHTFSFINAKGERFWVKFHFHTMQGVKHLTNEEAAEIRKHDPDSNQRDLFDAIARGDFPKWKLSIQVMPEEDAKKYRFHPFDVTKIWYLQDYPLMEVGIVELNKNPENYFAEVEQAAFTPANVVPGIGYSPDRMLQGRLFSYGDTHRYRLG-VNYPQIPVNKPRC-------PFH-SSSRDGYMQ--NGYYGSLQNYT…	505	Protein alignment - realigned		linear
WQU26692	0	2	28.12%	13.66%	18.61%	32.28%	23.76%	44.55%	99.00%	99.00%	25.35%	WQU26692	1051.97	5.883303219880538	Fri Feb 14 19:53:38 PST 2025	nr	catalase [Helicobacter pylori]	0	96385	TRUE	99.50%	505	1	8.750507354736328	505	2	505	Fri Feb 14 19:53:38 PST 2025	58.65018048	AA	Helicobacter pylori	HpKatA-SS1		100.00%	505	1	-1	0		MVNKDVKQTTAFGAPVWDDNNVITAGPRGPVLLQSTWFLEKLAAFDRERIPERVVHAKGSGAYGTFTVTKDITKYTKAKIFSKVGKKTECFFRFSTVAGERGSADAVRDPRGFAMKYYTEEGNWDLVGNNTPVFFIRDAIKFPDFIHTQKRDPQTNLPN----HDMVWDFWSNVPESLYQVTWVMSDRGIPKSFRHMDGFGSHTFSLINAKGERFWVKFHFHTMQGVKHLTNEEAAEIRKHDPDSNQRDLFDAIARGDFPKWKMSIQVMPEEDAKKYRFHPFDVTKIWYLQDYPLMEVGIVELNKNPENYFAEVEQAAFSPANVVPGIGYSPDRMLQGRLFSYGDTHRYRLG-VNYPQIPVNKPRC-------PFH-SSSRDGYMQ--NGYYGSLQNYT…	505	Protein alignment - realigned		linear
WP_316461416	0	2	28.12%	13.47%	18.42%	31.88%	23.76%	44.55%	99.20%	99.20%	25.74%	WP_316461416	1051.97	6.782285806127341	Fri Feb 14 19:53:38 PST 2025	nr	catalase [Helicobacter pylori]	0	97875	TRUE	99.60%	505	1	8.927921295166016	505	2	505	Fri Feb 14 19:53:38 PST 2025	58.609153379999896	AA	Helicobacter pylori	HpKatA-SS1		100.00%	505	1	-1	0		MVNKDVKQTTAFGAPVWDDNNVITAGPRGPVLLQSTWFLEKLAAFDRERIPERVVHAKGSGAYGTFTVTKDITKYTKAKIFSKVGKKTECFFRFSTVAGERGSADAVRDPRGFAMKYYTEEGNWDLVGNNTPVFFIRDAIKFPDFIHTQKRDPQTNLPN----HDMVWDFWSNVPESLYQVTWVMSDRGIPKSFRHMDGFGSHTFSLINAKGERFWVKFHFHTMQGVKHLTNEEAAEVRKYDPDSNQRDLFNAIARGDFPKWKLSIQVMPEEDAKKYRFHPFDVTKIWYLQDYPLMEVGIVELNKNPENYFAEVEQAAFTPANVVPGIGYSPDRMLQGRLFSYGDTHRYRLG-VNYPQIPVNKPRC-------PFH-SSSRDGYMQ--NGYYGSLQNYT…	505	Protein alignment - realigned		linear
WP_154703291	0	2	28.32%	13.66%	18.42%	32.08%	23.76%	44.55%	99.00%	99.00%	25.54%	WP_154703291	1051.97	5.7836963512240445	Fri Feb 14 19:53:37 PST 2025	nr	catalase [Helicobacter pylori]	0	97875	TRUE	99.50%	505	1	8.741054535	505	2	505	Fri Feb 14 19:53:37 PST 2025	58.69024228	AA	Helicobacter pylori	HpKatA-SS1		100.00%	505	1	-1	0		MVNKDVKQTTAFGAPVWDDNNVITAGPRGPVLLQSTWFLEKLAAFDRERIPERVVHAKGSGAYGTFTVTKDITKYTKAKIFSKVGKKTECFFRFSTVAGERGSADAVRDPRGFAMKYYTEEGNWDLVGNNTPVFFIRDAIKFPDFIHTQKRDPQTNLPN----HDMVWDFWSNVPESLYQVTWVMSDRGIPKSFRHMDGFGSHTFSLINAKGERFWVKFHFHTMQGVKHLTNEEAAEIRKYDPDSNQRDLFDAIARGDFPKWKMSIQVMPEEDAKKYRFHPFDVTKIWYLQDYPLMEVGIVELNKNPENYFAEVEQAAFSPANVVPGIGYSPDRMLQGRLFSYGDTHRYRLG-VNYPQIPVNKPRC-------PFH-SSSRDGYMQ--NGYYGSLQNYT…	505	Protein alignment - realigned		linear
WP_140566146	0	2	28.32%	13.66%	18.42%	32.08%	23.76%	44.36%	99.00%	99.00%	25.74%	WP_140566146	1051.97	5.782004706841171	Fri Feb 14 19:53:37 PST 2025	nr	catalase [Helicobacter pylori]	0	99365	TRUE	99.50%	505	1	8.732189178466797	505	2	505	Fri Feb 14 19:53:37 PST 2025	58.68820837999989	AA	Helicobacter pylori	HpKatA-SS1		100.00%	505	1	-1	0		MVNKDVKQTTAFGAPVWDDNNVITAGPRGPVLLQSTWFLEKLAAFDRERIPERVVHAKGSGAYGTFTVTKDITKYTKAKIFSKLGKKTECFFRFSTVAGERGSADAVRDPRGFAMKYYTEEGNWDLVGNNTPVFFIRDAIKFPDFIHTQKRDPQTNLPN----HDMVWDFWSNVPESLYQVTWVMSDRGIPKSFRHMDGFGSHTFSLINAKGERFWVKFHFHTMQGVKHLTNEEAAEIRKYDPDSNQRDLFDAIARGDYPKWKLSIQVMPEEDAKKYRFHPFDVTKIWYLQDYPLMEVGIVELNKNPENYFAEVEQAAFTPANVVPGIGYSPDRMLQGRLFSYGDTHRYRLG-VNYPQIPVNKPRC-------PFH-SSSRDGYMQ--NGYYGSLQNYT…	505	Protein alignment - realigned		linear
WP_131141635	0	2	28.12%	13.66%	18.61%	32.28%	23.96%	44.55%	99.20%	99.20%	25.35%	WP_131141635	1051.97	5.882405273275843	Fri Feb 14 19:53:38 PST 2025	nr	catalase [Helicobacter pylori]	0	96385	TRUE	99.60%	505	1	8.750507354736328	505	2	505	Fri Feb 14 19:53:38 PST 2025	58.59006668	AA	Helicobacter pylori	HpKatA-SS1		100.00%	505	1	-1	0		MVNKDVKQTTAFGAPVWDDNNVITAGPRGPVLLQSTWFLEKLAAFDRERIPERVVHAKGSGAYGTFTVTKDITKYTKAKIFSKVGKKTECFFRFSTVAGERGSADAVRDPRGFAMKYYTEEGNWDLVGNNTPVFFIRDAIKFPDFIHTQKRDPQTNLPN----HDMVWDFWSNVPESLYQVTWVMSDRGIPKSFRHMDGFGSHTFSLINAKGERFWVKFHFHTMQGVKHLTNEEAAEIRKHDPDSNQRDLFDAIARGDFPKWKLSIQVMPEEDAKKYRFHPFDVTKIWYTQDYPLMEVGIVELNKNPENYFAEVEQAAFTPANVVPGIGYSPDRMLQGRLFSYGDTHRYRLG-VNYPQIPVNKPRC-------PFH-SSSRDGYMQ--NGYYGSLQNYT…	505	Protein alignment - realigned		linear
WP_120899980	0	2	28.32%	13.47%	18.42%	31.88%	23.56%	44.36%	99.20%	99.20%	25.94%	WP_120899980	1051.97	6.782285806127341	Fri Feb 14 19:53:38 PST 2025	nr	catalase [Helicobacter pylori]	0	97875	TRUE	99.60%	505	1	8.927921295166016	505	2	505	Fri Feb 14 19:53:38 PST 2025	58.67319687999989	AA	Helicobacter pylori	HpKatA-SS1		100.00%	505	1	-1	0		MVNKDVKQTTAFGTPVWDDNNVITAGPRGPVLLQSTWFLEKLAAFDRERIPERVVHAKGSGAYGTFTVTKDITKYTKAKIFSKVGKKTECFFRFSTVAGERGSADAVRDPRGFAMKYYTEEGNWDLVGNNTPVFFIRDAIKFPDFIHTQKRDPQTNLPN----HDMVWDFWSNVPESLYQVTWVMSDRGIPKSFRHMDGFGSHTFSLINAKGERFWVKFHFHTMQGVKHLTNEEAAEVRKYDPDSNQRDLFNAIARGDFPKWKLSIQVMPEEDAKKYRFHPFDVTKIWYLQDYPLMEVGIVELNKNPENYFAEVEQAAFTPANVVPGIGYSPDRMLQGRLFSYGDTHRYRLG-VNYPQIPVNKPRC-------PFH-SSSRDGYMQ--NGYYGSLQNYT…	505	Protein alignment - realigned		linear
WP_120856095	0	2	28.71%	13.47%	18.42%	31.88%	23.76%	44.55%	99.00%	99.00%	25.74%	WP_120856095	1051.97	6.783183752732022	Fri Feb 14 19:53:37 PST 2025	nr	catalase [Helicobacter pylori]	0	97875	TRUE	99.50%	505	1	8.927921295166016	505	2	505	Fri Feb 14 19:53:37 PST 2025	58.68422297999989	AA	Helicobacter pylori	HpKatA-SS1		100.00%	505	1	-1	0		MVNKDVKQTTAFGAPVWDDNNVITAGPRGPVLLQSTWFLEKLAAFDRERIPERVVHAKGSGAYGTFTVTKDITKYTKAKIFSKVGKKTECFFRFSTVAGERGSADAVRDPRGFAMKYYTEEGNWDLVGNNTPVFFIRDAIKFPDFIHTQKRDPQTNLPN----HDMVWDFWSNVPESLYQVTWVMSDRGIPKSFRHMDGFGSHTFSLINAKGERFWVKFHFHTMQGVKHLTNEEAAEIRKYDPDSNQRDLFNAIARGDFPKWKLSIQVMPEEDAKKYRFHPFDVTKIWYLQDYPLMEVGIVELNKNPENYFAEVEQAAFSPANVVPGIGYSPDRMLQGRLFSYGDTHRYRLG-VNYPQIPVNKPRC-------PFH-SSSRDGYMQ--NGYYGSLQNYT…	505	Protein alignment - realigned		linear
WP_100966461	0	2	28.32%	13.47%	18.42%	31.88%	23.76%	44.75%	99.20%	99.20%	25.54%	WP_100966461	1051.97	6.782285806127341	Fri Feb 14 19:53:37 PST 2025	nr	catalase [Helicobacter pylori]	0	97875	TRUE	99.60%	505	1	8.927921295166016	505	2	505	Fri Feb 14 19:53:37 PST 2025	58.67325808	AA	Helicobacter pylori	HpKatA-SS1		100.00%	505	1	-1	0		MVNKDVKQTTAFGAPVWDDNNVITAGPRGPVLLQSTWFLEKLAAFDRERIPERVVHAKGSGAYGTFTVTKDITKYTKAKIFSKVGKKTECFFRFSTVAGERGSADAVRDPRGFAMKYYTEEGNWDLVGNNTPVFFIRDAIKFPDFIHTQKRDPQTNLPN----HDMVWDFWSNVPESLYQVTWVMSDRGIPKSFRHMDGFGSHTFSLINAKGERFWVKFHFHTMQGVKHLTNEEAAEVRKYDPDSNQRDLFNAIARGDFPKWKLSIQVMPEEDAKKYRFHPFDVTKIWYLQDYPLMEVGIVELNKNPENYFAEVEQAAFTPANVVPGIGYSPDRMLQGRLFSYGDTHRYRLG-VNYPQIPVNKPRC-------PFH-SSSRDGYMQ--NGYYGSLQNYT…	505	Protein alignment - realigned		linear
WP_079342983	0	2	28.32%	13.47%	18.42%	31.88%	23.96%	44.75%	99.20%	99.20%	25.54%	WP_079342983	1051.97	6.782285806127341	Fri Feb 14 19:53:37 PST 2025	nr	catalase [Helicobacter pylori]	0	97875	TRUE	99.60%	505	1	8.927921295166016	505	2	505	Fri Feb 14 19:53:37 PST 2025	58.58611857999989	AA	Helicobacter pylori	HpKatA-SS1		100.00%	505	1	-1	0		MVNKDVKQTTAFGAPVWDDNNVITAGPRGPVLLQSTWFLEKLAAFDRERIPERVVHAKGSGAYGTFTVTKDITKYTKAKIFSKVGKKTECFFRFSTVAGERGSADAVRDPRGFAMKYYTEEGNWDLVGNNTPVFFIRDAIKFPDFIHTQKRDPQTNLPN----HDMVWDFWSNVPESLYQVTWVMSDRGIPKSFRHMDGFGSHTFSLINAKGERFWVKFHFHTMQGVKHLTNEEAAEIRKYDPDSNQRDLFDAIARGDFPKWKLSIQVMPEEDAKKYRFHPFDVTKIWYLQDYPLMEVGIVELNKNPENYFAEVEQAAFSPANVVPGIGYSPDRMLQGRLFSYGDTHRYRLG-VNYPQIPVNKPRC-------PFH-SSSRDGYMQ--NGYYGSLQNYT…	505	Protein alignment - realigned		linear
WP_021305312	0	2	28.12%	13.66%	18.61%	32.28%	23.76%	44.55%	99.20%	99.20%	25.35%	WP_021305312	1051.97	5.882405273275843	Fri Feb 14 19:53:37 PST 2025	nr	catalase [Helicobacter pylori]	0	96385	TRUE	99.60%	505	1	8.750507354736328	505	2	505	Fri Feb 14 19:53:37 PST 2025	58.63214728	AA	Helicobacter pylori	HpKatA-SS1		100.00%	505	1	-1	0		MVNKDVKQTTAFGAPVWDDNNVITAGPRGPVLLQSTWFLEKLAAFDRERIPERVVHAKGSGAYGTFTVTKDITKYTKAKIFSKVGKKTECFFRFSTVAGERGSADAVRDPRGFAMKYYTEEGNWDLVGNNTPVFFIRDAIKFPDFIHTQKRDPQTNLPN----HDMVWDFWSNVPESLYQVTWVMSDRGIPKSFRHMDGFGSHTFSLINAKGERFWVKFHFHTMQGVKHLTNEEAAEIRKHDPDSNQRDLFDAIARGDFPKWKLSIQVMPEEDAKKYRFHPFDVTKIWYLQDYPLMEVGIVELNKNPENYFAEVEQAAFTPANVVPGIGYSPDRMLQGRLFSYGDTHRYRLG-VNYPQIPVNKPRC-------PFH-SSSRDGYMQ--NGYYGSLQNYT…	505	Protein alignment - realigned		linear
MFP6053931	0	2	28.51%	13.47%	18.42%	31.88%	23.76%	44.55%	99.00%	99.00%	25.74%	MFP6053931	1051.97	6.783183752732022	Fri Feb 14 19:53:37 PST 2025	nr	catalase [Helicobacter pylori]	0	97875	TRUE	99.50%	505	1	8.927921295166016	505	2	505	Fri Feb 14 19:53:37 PST 2025	58.67122428	AA	Helicobacter pylori	HpKatA-SS1		100.00%	505	1	-1	0		MVNKDVKQTTAFGAPVWDDNNVITAGPRGPVLLQSTWFLEKLAAFDRERIPERVVHAKGSGAYGTFTVTKDITKYTKAKIFSKVGKKTECFFRFSTVAGERGSADAVRDPRGFAMKYYTEEGNWDLVGNNTPVFFIRDAIKFPDFIHTQKRDPQTNLPN----HDMVWDFWSNVPESLYQVTWVMSDRGIPKSFRHMDGFGSHTFSLINAKGERFWVKFHFHTMQGVKHLTNEEAAEIRKYDPDSNQRDLFNAIARGDFPKWKLSIQVMPEEDAKKYRFHPFDVTKIWYLQDYPLMEVGIVELNKNPENYFAEVEQAAFSPANVVPGIGYSPDRMLQGRLFSYGDTHRYRLG-VNYPQIPVNKPRC-------PFH-SSSRDGYMQ--NGYYGSLQNYT…	505	Protein alignment - realigned		linear
MFP6023036	0	2	28.12%	13.66%	18.61%	32.28%	23.76%	44.16%	99.00%	99.00%	25.74%	MFP6023036	1051.97	5.881611575497679	Fri Feb 14 19:53:37 PST 2025	nr	catalase [Helicobacter pylori]	0	97875	TRUE	99.50%	505	1	8.741428375	505	2	505	Fri Feb 14 19:53:37 PST 2025	58.622065479999904	AA	Helicobacter pylori	HpKatA-SS1		100.00%	505	1	-1	0		MVNKDVKQTTAFGAPVWDDNNVITAGPRGPVLLQSTWFLEKLAAFDRERIPERVVHAKGSGAYGTFTVTKDITKYTKAKIFSKVGKKTECFFRFSTVAGERGSADAVRDPRGFAMKYYTEEGNWDLVGNNTPVFFIRDAIKFPDFIHTQKRDPQTNLPN----HDMVWDFWSNVPESLYQVTWVMSDRGIPKSFRHMDGFGSHTFSLINAKGERFWVKFHFHTMQGVKHLTNEEAAEIRKHDPDSNQRDLFDAIARGDYPKWKLSIQVMPEEDAKKYRFHPFDVTKIWYTQDYPLMEVGIVELNKNPENYFAEVEQAAFSPANVVPGIGYSPDRMLQGRLFSYGDTHRYRLG-VNYPQIPVNKPRC-------PFH-SSSRDGYMQ--NGYYGSLQNYT…	505	Protein alignment - realigned		linear
GAA9357541	0	2	28.12%	13.66%	18.42%	32.08%	23.76%	44.36%	99.20%	99.20%	25.74%	GAA9357541	1051.97	5.782004706841171	Fri Feb 14 19:53:37 PST 2025	nr	catalase [Helicobacter pylori]	0	99365	TRUE	99.60%	505	1	8.732189178466797	505	2	505	Fri Feb 14 19:53:37 PST 2025	58.62809477999989	AA	Helicobacter pylori	HpKatA-SS1		100.00%	505	1	-1	0		MVNKDVKQTTAFGAPVWDDNNVITAGPRGPVLLQSTWFLEKLAAFDRERIPERVVHAKGSGAYGTFTVTKDITKYTKAKIFSKVGKKTECFFRFSTVAGERGSADAVRDPRGFAMKYYTEEGNWDLVGNNTPVFFIRDAIKFPDFIHTQKRDPQTNLPN----HDMVWDFWSNVPESLYQVTWVMSDRGIPKSFRHMDGFGSHTFSLINAKGERFWVKFHFHTMQGVKHLTNEEAAEVRKYDPDSNQRDLFDAIARGDYPKWKLSIQVMPEEDAKKYRFHPFDVTKIWYLQDYPLMEVGIVELNKNPENYFAEVEQAAFTPANVVPGIGYSPDRMLQGRLFSYGDTHRYRLG-VNYPQIPVNKPRC-------PFH-SSSRDGYMQ--NGYYGSLQNYT…	505	Protein alignment - realigned		linear
GAA8761433	0	2	28.71%	13.47%	18.42%	31.88%	23.76%	44.55%	98.80%	98.80%	25.74%	GAA8761433	1051.97	6.782285806127341	Fri Feb 14 19:53:38 PST 2025	nr	catalase [Helicobacter pylori]	0	97875	TRUE	99.40%	505	1	8.927921295166016	505	2	505	Fri Feb 14 19:53:38 PST 2025	58.65719728	AA	Helicobacter pylori	HpKatA-SS1		100.00%	505	1	-1	0		MVNKDVKQTTAFGAPVWDDNNVITAGPRGPVLLQSTWFLEKLAAFDRERIPERVVHAKGSGAYGTFTVTKDITKYTKAKIFSKVGKKTECFFRFSTVAGERGSADAVRDPRGFAMKYYTEEGNWDLVGNNTPVFFIRDAIKFPDFIHTQKRDPQTNLPN----HDMVWDFWSNVPESLYQVTWVMSDRGIPKSFRHMDGFGSHTFSLINAKGERFWVKFHFHTMQGVKHLTNEEAAEIRKYDPDSNQRDLFNAIARGDFPKWKLSIQVMPEEDAKKYRFHPFDVTKIWYLQDYPLMEVGIVELNKNPENYFAEVEQAAFSPANVVPGIGYSPDRMLQGRLFSYGDTHRYRLG-INYPQIPVNKPRC-------PFH-SSSRDGYMQ--NGYYGSLQNYT…	505	Protein alignment - realigned		linear
GAA8659736	0	2	28.51%	13.66%	18.22%	31.88%	23.76%	44.55%	99.20%	99.20%	25.74%	GAA8659736	1051.97	5.683191535962841	Fri Feb 14 19:53:38 PST 2025	nr	catalase [Helicobacter pylori]	0	99365	TRUE	99.60%	505	1	8.731761932373047	505	2	505	Fri Feb 14 19:53:38 PST 2025	58.68421707999989	AA	Helicobacter pylori	HpKatA-SS1		100.00%	505	1	-1	0		MVNKDVKQTTAFGAPVWDDNNVITAGPRGPVLLQSTWFLEKLAAFDRERIPERVVHAKGSGAYGTFTVTKDITKYTKAKIFSKVGKKTECFFRFSTVAGERGSADAVRDPRGFAMKYYTEEGNWDLVGNNTPVFFIRDAIKFPDFIHTQKRDPQTNLPN----HDMVWDFWSNVPESLYQVTWVMSDRGIPKSFRHMDGFGSHTFSLINAKGERFWVKFHFHTMQGVKHLTNEEAAEIRKYDPDSNQRDLFDAIARGDFPKWKLSIQVMPEEDAKKYRFHPFDVTKIWYLQDYPLMEVGIVELNKNPENYFAEVEQAAFTPANVVPGIGYSPDRMLQGRLFSYGDTHRYRLG-VNYPQIPVNKPRC-------PFH-SSSRDGYMQ--NGYYGSLQNYT…	505	Protein alignment - realigned		linear
GAA8182145	0	2	28.12%	13.66%	18.61%	32.28%	23.76%	44.55%	99.20%	99.20%	25.35%	GAA8182145	1051.97	5.882405273275843	Fri Feb 14 19:53:37 PST 2025	nr	catalase [Helicobacter pylori]	0	96385	TRUE	99.60%	505	1	8.750507354736328	505	2	505	Fri Feb 14 19:53:37 PST 2025	58.650180479999904	AA	Helicobacter pylori	HpKatA-SS1		100.00%	505	1	-1	0		MVNKDVKQTTAFGAPVWDDNNVITAGPRGPVLLQSTWFLEKLAAFDRERIPERVVHAKGSGAYGTFTVTKDITKYTKAKIFSKVGKKTECFFRFSTVAGERGSADAVRDPRGFAMKYYTEEGNWDLVGNNTPVFFIRDAIKFPDFIHTQKRDPQTNLPN----HDMVWDFWSNVPESLYQVTWVMSDRGIPKSFRHMDGFGSHTFSLINAKGERFWVKFHFHTMQGVKHLTNEEAAEIRKHDPDSNQRDLFDAIARGDFPKWKLSIQVMPEEDAKKYRFHPFDVTKIWYTQDYPLMEVGIVELNKNPENYFAEVEQAAFTPANVVPGIGYSPDRMLQGRLFSYGDTHRYRLG-VNYPQIPVNKPRC-------PFH-SSSRDGYMQ--NGYYGSLQNYT…	505	Protein alignment - realigned		linear
GAA8028980	0	2	27.98%	13.69%	18.25%	31.94%	23.81%	44.64%	99.40%	99.40%	25.60%	GAA8028980	1051.97	4.783012155129249	Fri Feb 14 19:53:37 PST 2025	nr	catalase [Helicobacter pylori]	0	97875	TRUE	99.60%	504	1	8.499340057373047	504	2	504	Fri Feb 14 19:53:37 PST 2025	58.50195438	AA	Helicobacter pylori	HpKatA-SS1		99.80%	504	1	-1	0		MVNKDVKQTTAFGAPVWDDNNVITAGPRGPVLLQSTWFLEKLAAFDRERIPERVVHAKGSGAYGTFTVTKDITKYTKAKIFSKVGKKTECFFRFSTVAGERGSADAVRDPRGFAMKYYTEEGNWDLVGNNTPVFFIRDAIKFPDFIHTQKRDPQTNLPN----HDMVWDFWSNVPESLYQVTWVMSDRGIPKSFRHMDGFGSHTFSLINAKGERFWVKFHFHTMQGVKHLTNEEAAEVRKYDPDSNQRDLFDAIARGDFPKWKLSIQVMPEEDAKKYRFHPFDVTKIWYLQDYPLMEVGIVELNKNPENYFAEVEQAAFSPANVVPGIGYSPDRMLQGRLFSYGDTHRYRLG-VNYPQIPVNKPRC-------PFH-SSSRDGYMQ--NGYYGSLQNYT…	504	Protein alignment - realigned		linear
GAA7861136	0	2	28.51%	13.47%	18.61%	32.08%	23.76%	44.55%	99.00%	99.00%	25.54%	GAA7861136	1051.97	6.882790621388516	Fri Feb 14 19:53:37 PST 2025	nr	catalase [Helicobacter pylori]	0	96385	TRUE	99.50%	505	1	8.938549041748047	505	2	505	Fri Feb 14 19:53:37 PST 2025	58.659216179999895	AA	Helicobacter pylori	HpKatA-SS1		100.00%	505	1	-1	0		MVNKDVKQTTAFGAPVWDDNNVITAGPRGPVLLQSTWFLEKLAAFDRERIPERVVHAKGSGAYGTFTVTKDITKYTKAKIFSKIGKKTECFFRFSTVAGERGSADAVRDPRGFAMKYYTEEGNWDLVGNNTPVFFIRDAIKFPDFIHTQKRDPQTNLPN----HDMVWDFWSNVPESLYQVTWVMSDRGIPKSFRHMDGFGSHTFSLINAKGERFWVKFHFHTMQGVKHLTNEEAAEIRKHDPDSNQRDLFNAIARGDFPKWKLSIQVMPEEDAKKYRFHPFDVTKIWYLQDYPLMEVGIVELNKNPENYFAEVEQAAFTPANVVPGIGYSPDRMLQGRLFSYGDTHRYRLG-VNYPQIPVNKPRC-------PFH-SSSRDGYMQ--NGYYGSLQNYT…	505	Protein alignment - realigned		linear
GAA7137238	0	2	28.12%	13.66%	18.22%	31.88%	23.96%	44.55%	99.60%	99.60%	25.74%	GAA7137238	1051.97	5.683985233741019	Fri Feb 14 19:53:38 PST 2025	nr	catalase [Helicobacter pylori]	0	97875	TRUE	99.80%	505	1	8.740627289	505	2	505	Fri Feb 14 19:53:38 PST 2025	58.59207668	AA	Helicobacter pylori	HpKatA-SS1		100.00%	505	1	-1	0		MVNKDVKQTTAFGAPVWDDNNVITAGPRGPVLLQSTWFLEKLAAFDRERIPERVVHAKGSGAYGTFTVTKDITKYTKAKIFSKVGKKTECFFRFSTVAGERGSADAVRDPRGFAMKYYTEEGNWDLVGNNTPVFFIRDAIKFPDFIHTQKRDPQTNLPN----PDMVWDFWSNVPESLYQVTWVMSDRGIPKSFRHMDGFGSHTFSLINAKGERFWVKFHFHTMQGVKHLTNEEAAEVRKYDPDSNQRDLFDAIARGDFPKWKLSIQVMPEEDAKKYRFHPFDVTKIWYTQDYPLMEVGIVELNKNPENYFAEVEQAAFTPANVVPGIGYSPDRMLQGRLFSYGDTHRYRLG-VNYPQIPVNKPRC-------PFH-SSSRDGYMQ--NGYYGSLQNYT…	505	Protein alignment - realigned		linear
WRD32534	0	2	27.92%	13.66%	18.61%	32.28%	23.76%	44.55%	99.20%	99.20%	25.35%	WRD32534	1051.58	5.882405273275843	Fri Feb 14 19:53:38 PST 2025	nr	catalase [Helicobacter pylori]	0	96385	TRUE	99.60%	505	1	8.750507354736328	505	2	505	Fri Feb 14 19:53:38 PST 2025	58.60409358	AA	Helicobacter pylori	HpKatA-SS1		100.00%	505	1	-1	0		MVNKDVKQTTAFGAPVWDDNNVITAGPRGPVLLQSTWFLEKLAAFDRERIPERVVHAKGSGAYGTFTVTKDITKYTKAKIFSKVGKKTECFFRFSTVAGERGSADAVRDPRGFAMKYYTEEGNWDLVGNNTPVFFIRDAIKFPDFIHTQKRDPQTNLPN----HDMVWDFWSNVPESLYQVTWVMSDRGIPKSFRHMDGFGSHTFSLINAKGERFWVKFHFHTMQGVKHLTNEEAAEVRKHDPDSNQRDLFDAIARGDFPKWKLSIQVMPEEDAKKYRFHPFDVTKIWYLQDYPLMEVGIVELNKNPENYFAEVEQAAFSPANVVPGIGYSPDRMLQGRLFSYGDTHRYRLG-VNYPQIPVNKPRC-------PFH-SSSRDGYMQ--NGYYGSLQNYT…	505	Protein alignment - realigned		linear
WRD09387	0	2	28.32%	13.47%	18.42%	31.88%	23.76%	44.55%	98.80%	98.80%	25.74%	WRD09387	1051.58	6.782285806127341	Fri Feb 14 19:53:38 PST 2025	nr	catalase [Helicobacter pylori]	0	97875	TRUE	99.40%	505	1	8.927921295166016	505	2	505	Fri Feb 14 19:53:38 PST 2025	58.62914368	AA	Helicobacter pylori	HpKatA-SS1		100.00%	505	1	-1	0		MVNKDVKQTTAFGAPVWDDNNVITAGPRGPVLLQSTWFLEKLAAFDRERIPERVVHAKGSGAYGTFTVTKDITKYTKAKIFSKVGKKTECFFRFSTVAGERGSADAVRDPRGFAMKYYTEEGNWDLVGNNTPVFFIRDAIKFPDFIHTQKRDPQTNLPN----HDMVWDFWSNVPESLYQVTWVMSDRGIPKSFRHMDGFGSHTFSLINAKGERFWVKFHFHTMQGVKHLTNEEAAEIRKYDPDSNQRDLFNAIARGDFPKWKLSIQVMPEEDAKKYRFHPFDVTKIWYLQDYPLMEVGIVELNKNPENYFAEVEQAAFSPANVVPGIGYSPDRMLQGRLFSYGDTHRYRLG-VNYPQIPVNKPRC-------PFH-SSSRDGYMQ--NGYYGSLQNYT…	505	Protein alignment - realigned		linear
WRC04134	0	2	28.32%	13.47%	18.42%	31.88%	23.76%	44.55%	99.20%	99.20%	25.74%	WRC04134	1051.58	6.782285806127341	Fri Feb 14 19:53:38 PST 2025	nr	catalase [Helicobacter pylori]	0	97875	TRUE	99.60%	505	1	8.927921295166016	505	2	505	Fri Feb 14 19:53:38 PST 2025	58.65719748	AA	Helicobacter pylori	HpKatA-SS1		100.00%	505	1	-1	0		MVNKDVKQTTAFGAPVWDDNNVITAGPRGPVLLQSTWFLEKLAAFDRERIPERVVHAKGSGAYGTFTVTKDITKYTKAKIFSKVGKKTECFFRFSTVAGERGSADAVRDPRGFAMKYYTEEGNWDLVGNNTPVFFIRDAIKFPDFIHTQKRDPQTNLPN----HDMVWDFWSNVPESLYQVTWVMSDRGIPKSFRHMDGFGSHTFSLINAKGERFWVKFHFHTMQGVKHLTNEEAAEVRKYDPDSNQRDLFNAIARGDFPKWKLSIQVMPEEDAKKYRFHPFDVTKIWYLQDYPLMEVGIVELNKNPENYFAEVEQAAFTPANVVPGIGYSPDRMLQGRLFSYGDTHRYRLG-VNYPQIPVNKPRC-------PFH-SSSRDGYMQ--NGYYGSLQNYT…	505	Protein alignment - realigned		linear
WRA61287	0	2	28.32%	13.66%	18.42%	32.08%	23.56%	44.16%	99.00%	99.00%	25.94%	WRA61287	1051.58	5.782004706841171	Fri Feb 14 19:53:38 PST 2025	nr	catalase [Helicobacter pylori]	0	99365	TRUE	99.50%	505	1	8.732189178466797	505	2	505	Fri Feb 14 19:53:38 PST 2025	58.70420787999989	AA	Helicobacter pylori	HpKatA-SS1		100.00%	505	1	-1	0		MVNKDVKQTTAFGTPVWDDNNVITAGPRGPVLLQSTWFLEKLAAFDRERIPERVVHAKGSGAYGTFTVTKDITKYTKAKIFSKVGKKTECFFRFSTVAGERGSADAVRDPRGFAMKYYTEEGNWDLVGNNTPVFFIRDAIKFPDFIHTQKRDPQTNLPN----HDMVWDFWSNVPESLYQVTWVMSDRGIPKSFRHMDGFGSHTFSLINAKGERFWVKFHFHTMQGVKHLTNEEAAEIRKYDPDSNQRDLFDAIARGDYPKWKLSIQVMPEEDAKKYRFHPFDVTKIWYLQDYPLMEVGIVELNKNPENYFAEVEQAAFTPANVVPGIGYSPDRMLQGRLFSYGDTHRYRLG-VNYPQIPVNKPRC-------PFH-SSSRDGYMQ--NGYYGSLQNYT…	505	Protein alignment - realigned		linear
WQV03296	0	2	28.51%	13.66%	18.42%	32.08%	23.56%	44.36%	99.00%	99.00%	25.74%	WQV03296	1051.58	5.781798899550523	Fri Feb 14 19:53:38 PST 2025	nr	catalase [Helicobacter pylori]	0	99365	TRUE	99.50%	505	1	8.729892731	505	2	505	Fri Feb 14 19:53:38 PST 2025	58.64616817999989	AA	Helicobacter pylori	HpKatA-SS1		100.00%	505	1	-1	0		MVNKDVKQTTAFGAPVWDDNNVITAGPRGPVLLQSTWFLEKLAAFDRERIPERVVHAKGSGAYGTFTVTKDITKYTKAKIFSKVGKKTECFFRFSTVAGEKGSADAVRDPRGFAMKYYTEEGNWDLVGNNTPVFFIRDAIKFPDFIHTQKRDPQTNLPN----HDMVWDFWSNVPESLYQVTWVMSDRGIPKSFRHMDGFGSHTFSLINAKGERFWVKFHFHTMQGVKHLTNEEAAEIRKYDPDSNQRDLFDAIARGDYPKWKLSIQVMPEEDAKKYRFHPFDVTKIWYLQDYPLMEVGIVELNKNPENYFAEVEQAAFTPANVVPGIGYSPDRMLQGRLFSYGDTHRYRLG-VNYPQIPVNKPRC-------PFH-SSSRDGYMQ--NGYYGSLQNYT…	505	Protein alignment - realigned		linear
WQS96484	0	2	28.71%	13.47%	18.42%	31.88%	23.96%	44.75%	98.80%	98.80%	25.54%	WQS96484	1051.58	6.782285806127341	Fri Feb 14 19:53:38 PST 2025	nr	catalase [Helicobacter pylori]	0	97875	TRUE	99.40%	505	1	8.927921295166016	505	2	505	Fri Feb 14 19:53:38 PST 2025	58.65522478	AA	Helicobacter pylori	HpKatA-SS1		100.00%	505	1	-1	0		MVNKDVKQTTAFGAPVWDDNNVITAGPRGPVLLQSTWFLEKLAAFDRERIPERVVHAKGSGAYGTFTVTKDITKYTKAKIFSKIGKKTECFFRFSTVAGERGAADAVRDPRGFAMKYYTEEGNWDLVGNNTPVFFIRDAIKFPDFIHTQKRDPQTNLPN----HDMVWDFWSNVPESLYQVTWVMSDRGIPKSFRHMDGFGSHTFSLINAKGERFWVKFHFHTMQGVKHLTNEEAAEIRKYDPDSNQRDLFNAIARGDFPKWKLSIQVMPEEDAKKYRFHPFDVTKIWYLQDYPLMEVGIVELNKNPENYFAEVEQAAFTPANVVPGIGYSPDRMLQGRLFSYGDTHRYRLG-VNYPQIPVNKPRC-------PFH-SSSRDGYMQ--NGYYGSLQNYT…	505	Protein alignment - realigned		linear
WQR86682	0	2	28.32%	13.47%	18.42%	31.88%	23.56%	44.16%	99.20%	99.20%	26.14%	WQR86682	1051.58	6.782390054953844	Fri Feb 14 19:53:38 PST 2025	nr	catalase [Helicobacter pylori]	0	99365	TRUE	99.60%	505	1	8.917774200439453	505	2	505	Fri Feb 14 19:53:38 PST 2025	58.70322317999989	AA	Helicobacter pylori	HpKatA-SS1		100.00%	505	1	-1	0		MVNKDVKQTTAFGAPVWDDNNVITAGPRGPVLLQSTWFLEKLAAFDRERIPERVVHAKGSGAYGTFTVTKDITKYTKAKIFSKVGKKTECFFRFSTVAGERGSADAVRDPRGFAMKYYTEEGNWDLVGNNTPVFFIRDAIKFPDFIHTQKRDPQTNLPN----HDMVWDFWSNVPESLYQVTWVMSDRGIPKSFRHMDGFGSHTFSLINAKGERFWVKFHFHTMQGVKHLTNEEAAEVRKYDPDSNQRDLFNAIARGDYPKWKLSIQVMPEEDAKKYRFHPFDVTKIWYLQDYPLMEVGIVELNKNPENYFAEVEQAAFTPANVVPGIGYSPDRMLQGRLFSYGDTHRYRLG-VNYPQIPVNKPRC-------PFH-SSSRDGYMQ--NGYYGSLQNYT…	505	Protein alignment - realigned		linear
WQR79486	0	2	28.12%	13.66%	18.61%	32.28%	23.76%	44.55%	99.20%	99.20%	25.35%	WQR79486	1051.58	5.883303219880538	Fri Feb 14 19:53:38 PST 2025	nr	catalase [Helicobacter pylori]	0	96385	TRUE	99.60%	505	1	8.750507354736328	505	2	505	Fri Feb 14 19:53:38 PST 2025	58.660201079999894	AA	Helicobacter pylori	HpKatA-SS1		100.00%	505	1	-1	0		MVNKDVKQTTAFGAPVWDDNNVITAGPRGPVLLQSTWFLEKLAAFDRERIPERVVHAKGSGAYGTFTVTKDITKYTKAKIFSKVGKKTECFFRFSTVAGERGSADAVRDPRGFAMKYYTEEGNWDLVGNNTPVFFIRDAIKFPDFIHTQKRDPQTNLPN----HDMVWDFWSNVPESLYQVTWVMSDRGIPKSFRHMDGFGSHTFSLINAKGERFWVKFHFHTMQGVKHLTNEEAAEIRKHDPDSNQRDLFDAIARGDFPKWKLSIQVMPEEDAKKYRFHPFDVTKIWYLQDYPLMEVGIVELNKNPENYFAEVEQAAFTPANVVPGIGYSPDRMLQGRLFSYGDTHRYRLG-VNYPQIPVNKPRC-------PFH-SSSRDGYMQ--NGYYGSLQNYT…	505	Protein alignment - realigned		linear
WP_390485384	0	2	28.32%	13.66%	18.22%	31.88%	23.76%	44.55%	99.00%	99.00%	25.74%	WP_390485384	1051.58	4.783012155129249	Fri Feb 14 19:53:38 PST 2025	nr	catalase [Helicobacter pylori]	0	97875	TRUE	99.50%	505	1	8.499340057373047	505	2	505	Fri Feb 14 19:53:38 PST 2025	58.63008498	AA	Helicobacter pylori	HpKatA-SS1		100.00%	505	1	-1	0		MVNKDVKQTTAFGAPVWDDNNVITAGPRGPVLLQSTWFLEKLAAFDRERIPERVVHAKGSGAYGTFTVTKDITKYTKAKIFSKVGKKTECFFRFSTVAGERGSADAVRDPRGFAMKYYTEEGNWDLVGNNTPVFFIRDAIKFPDFIHTQKRDPQTNLPN----HDMVWDFWSNVPESLYQVTWVMSDRGIPKSFRHMDGFGSHTFSLINAKGERFWVKFHFHTMQGVKHLTNEEAAEIRKYDPDSNQRDLFDAIARGDFPKWKLSIQVMPEEDAKKYRFHPFDVTKIWYLQDYPLMEVGIVELNKNPENYFAEVEQAAFSPANVVPGIGYSPDRMLQGRLFSYGDTHRYRLG-VNYPQIPVNKPRC-------PFH-SSSRDGYMQ--NGYYGSLQNYT…	505	Protein alignment - realigned		linear
WP_340205891	0	2	28.12%	13.86%	18.61%	32.48%	23.56%	44.16%	99.20%	99.20%	25.54%	WP_340205891	1051.58	4.882917871767866	Fri Feb 14 19:53:38 PST 2025	nr	catalase [Helicobacter pylori]	0	96385	TRUE	99.60%	505	1	8.505214691	505	2	505	Fri Feb 14 19:53:38 PST 2025	58.66410278	AA	Helicobacter pylori	HpKatA-SS1		100.00%	505	1	-1	0		MVNKDVKQTTAFGAPVWDDNNVITAGPRGPVLLQSTWFLEKLAAFDRERIPERVVHAKGSGAYGTFTVTKDITKYTKAKIFSKVGKKTECFFRFSTVAGERGSADAVRDPRGFAMKYYTEEGNWDLVGNNTPVFFIRDAIKFPDFIHTQKRDPQTNLPN----HDMVWDFWSNVPESLYQVTWVMSDRGIPKSFRHMDGFGSHTFSLINAKGERFWVKFHFHTMQGVKHLTNEEAAEIRKHDPDSNQRDLFDAIARGDFPKWKLSIQVMPEEDAKKYRFHPFDVTKIWYTQDYPLMEVGIVELNKNPENYFAEVEQAAFTPANVVPGIGYSPDRMLQGRLFSYGDTHRYRLG-VNYPQIPVNKPRC-------PFH-SSSRDGYMQ--NGYYGSLQNYT…	505	Protein alignment - realigned		linear
WP_209552559	0	2	28.71%	13.47%	18.61%	32.08%	23.76%	44.55%	98.80%	98.80%	25.54%	WP_209552559	1051.58	6.882790621388516	Fri Feb 14 19:53:38 PST 2025	nr	catalase [Helicobacter pylori]	0	96385	TRUE	99.40%	505	1	8.938549041748047	505	2	505	Fri Feb 14 19:53:38 PST 2025	58.67324297999989	AA	Helicobacter pylori	HpKatA-SS1		100.00%	505	1	-1	0		MVNKDIKQTTAFGAPIWDDNNVITAGPRGPVLLQSTWFLEKLAAFDRERIPERVVHAKGSGAYGTFTVTKDITKYTKAKIFSKVGKKTECFFRFSTVAGERGSADAVRDPRGFAMKYYTEEGNWDLVGNNTPVFFIRDAIKFPDFIHTQKRDPQTNLPN----HDMVWDFWSNVPESLYQVTWVMSDRGIPKSFRHMDGFGSHTFSLINAKGERFWVKFHFHTMQGVKHLTNEEAAEIRKHDPDSNQRDLFNAIARGDFPKWKLSIQVMPEEDAKKYRFHPFDVTKIWYLQDYPLMEVGIVELNKNPENYFAEVEQAAFTPANVVPGIGYSPDRMLQGRLFSYGDTHRYRLG-VNYPQIPVNKPRC-------PFH-SSSRDGYMQ--NGYYGSLQNYT…	505	Protein alignment - realigned		linear
WP_199491792	0	2	28.32%	13.47%	18.42%	31.88%	23.76%	44.36%	99.00%	99.00%	25.94%	WP_199491792	1051.58	6.781492108349163	Fri Feb 14 19:53:38 PST 2025	nr	catalase [Helicobacter pylori]	0	99365	TRUE	99.50%	505	1	8.917774200439453	505	2	505	Fri Feb 14 19:53:38 PST 2025	58.64514308	AA	Helicobacter pylori	HpKatA-SS1		100.00%	505	1	-1	0		MVNKDVKQTTAFGAPVWDDNNVITAGPRGPVLLQSTWFLEKLAAFDRERIPERVVHAKGSGAYGTFTVTKDITKYTKAKIFSKVGKKTECFFRFSTVAGERGSADAVRDPRGFAMKYYTEEGNWDLVGNNTPVFFIRDAIKFPDFIHTQKRDPQTNLPN----HDMVWDFWSNVPESLYQVTWVMSDRGIPKSFRHMDGFGSHTFSLINAKGERFWVKFHFHTMQGVKHLTNEEAAEVRKYDPDSNQRDLFNAIARGDYPKWKLSIQVMPEEDAKKYRFHPFDVTKIWYLQDYPLMEVGIVELNKNPENYFAEVEQAAFSPANVVPGIGYSPDRMLQGRLFSYGDTHRYRLG-VNYPQIPVNKPRC-------PFH-SSSRDGYMQ--NGYYGSLQNYT…	505	Protein alignment - realigned		linear
WP_187910694	0	2	28.12%	13.47%	18.61%	32.08%	23.96%	44.55%	99.00%	99.00%	25.54%	WP_187910694	1051.58	6.882996428679164	Fri Feb 14 19:53:38 PST 2025	nr	catalase [Helicobacter pylori]	0	96385	TRUE	99.50%	505	1	8.941432953	505	2	505	Fri Feb 14 19:53:38 PST 2025	58.67320278	AA	Helicobacter pylori	HpKatA-SS1		100.00%	505	1	-1	0		MVNKDVKQTTAFGAPVWDDNNVITAGPRGPVLLQSTWFLEKLAAFDRERIPERVVHAKGSGAYGTFTVTKDITKYTKAKIFSKVGKKTECFFRFSTVAGERGSADAVRDPRGFAMKYYTEEGNWDLVGNNTPVFFIRDAIKFPDFIHTQKRDPQTNLPN----HDMVWDFWSNVPESLYQVTWVMSDRGIPKSFRHMDGFGSHTFSLINAKGERFWVKFHFHTMQGVKHLTNEEAAEIRKHDPDSNQRDLFNAIARGDFPKWKLSIQVMPEEDAKKYRFHPFDVTKIWYLQDYPLMEVGIVELNKNPENYFAEVEQAAFTPANVVPGIGYSPDRMLQGRLFSYGDTHRYRLG-VNYPQIPVNRPRC-------PFH-SSSRDGYMQ--NGYYGSLQNYT…	505	Protein alignment - realigned		linear
WP_187845410	0	2	28.51%	13.47%	18.42%	31.88%	23.56%	44.55%	99.00%	99.00%	25.74%	WP_187845410	1051.58	6.783183752732022	Fri Feb 14 19:53:38 PST 2025	nr	catalase [Helicobacter pylori]	0	97875	TRUE	99.50%	505	1	8.927921295166016	505	2	505	Fri Feb 14 19:53:38 PST 2025	58.685251179999895	AA	Helicobacter pylori	HpKatA-SS1		100.00%	505	1	-1	0		MVNKDVKQTTAFGAPVWDDNNVITVGPRGPVLLQSTWFLEKLAAFDRERIPERVVHAKGSGAYGTFTVTKDITKYTKAKIFSKVGKKTECFFRFSTVAGERGSADAVRDPRGFAMKYYTEEGNWDLVGNNTPVFFIRDAIKFPDFIHTQKRDPQTNLPN----HDMVWDFWSNVPESLYQVTWVMSDRGIPKSFRHMDGFGSHTFSLINAKGERFWVKFHFHTMQGVKHLTNEEAAEIRKYDPDSNQRDLFNAIARGDFPKWKLSIQVMPEEDAKKYRFHPFDVTKIWYLQDYPLMEVGIVELNKNPENYFAEVEQAAFSPANVVPGIGYSPDRMLQGRLFSYGDTHRYRLG-VNYPQIPVNKPRC-------PFH-SSSRDGYMQ--NGYYGSLQNYT…	505	Protein alignment - realigned		linear
WP_151090486	0	2	28.71%	13.47%	18.61%	32.08%	23.76%	44.55%	99.00%	99.00%	25.54%	WP_151090486	1051.58	7.782970002222122	Fri Feb 14 19:53:38 PST 2025	nr	catalase [Helicobacter pylori]	0	97875	TRUE	99.50%	505	1	9.069606781	505	2	505	Fri Feb 14 19:53:38 PST 2025	58.65724077999989	AA	Helicobacter pylori	HpKatA-SS1		100.00%	505	1	-1	0		MVNKDVKQTTAFGAPVWDDNNVITAGPRGPVLLQSTWFLEKLAAFDRERIPERVVHAKGSGAYGTFTVTKDITKYTKAKIFSKVGKKTECFFRFSTVAGERGSADAVRDPRGFAMKYYTEEGNWDLVGNNTPVFFIRDAIKFPDFIHTQKRDPQTNLPN----HDMVWDFWSNVPESLYQVTWVMSDRGIPKSFRHMDGFGSHTFSLINAKGERFWVKFHFHTMQGVKHLTNEEAAEIRKYDPDSNQRDLFNAIARGDFPKWKLSIQVMPEEDAKKYRFHPFDVTKIWYLKDYPLMEVGIVELNKNPENYFAEVEQAAFSPANVVPGIGYSPDRMLQGRLFSYGDTHRYRLG-VNYPQIPVNKPRC-------PFH-SSSRDGYMQ--NGYYGSLQNYT…	505	Protein alignment - realigned		linear
WP_120917138	0	2	28.51%	13.47%	18.42%	31.88%	23.56%	44.55%	99.00%	99.00%	25.74%	WP_120917138	1051.58	6.782285806127341	Fri Feb 14 19:53:38 PST 2025	nr	catalase [Helicobacter pylori]	0	97875	TRUE	99.50%	505	1	8.927921295166016	505	2	505	Fri Feb 14 19:53:38 PST 2025	58.68525117999989	AA	Helicobacter pylori	HpKatA-SS1		100.00%	505	1	-1	0		MVNKDVKQTTAFGAPVWDDNNVITAGPRGPVLLQSTWFLEKLAAFDRERIPERVVHAKGSGAYGTFTVTKDITKYTKAKIFSKVGKKTECFFRFSTVAGERGSADAVRDPRGFAMKYYTEEGNWDLVGNNTPVFFIRDAIKFPDFIHTQKRDPQTNLPN----HDMVWDFWSNVPESLYQVTWVMSDRGIPKSFRHMDGFGSHTFSLINAKGERFWVKFHFHTMQGVKHLTNEEAAEIRKYDPDSNQRDLFNAIARGDFPKWKLSIQVMPEEDAKKYRFHPFDVTKIWYLQDYPLMEVGIVELNKNPENYFAEVEQVAFTPANVVPGIGYSPDRMLQGRLFSYGDTHRYRLG-VNYPQIPVNKPRC-------PFH-SSSRDGYMQ--NGYYGSLQNYT…	505	Protein alignment - realigned		linear
WP_108271537	0	2	28.12%	13.47%	18.42%	31.88%	23.96%	44.55%	99.00%	99.00%	25.74%	WP_108271537	1051.58	6.782491613417989	Fri Feb 14 19:53:38 PST 2025	nr	catalase [Helicobacter pylori]	0	97875	TRUE	99.50%	505	1	8.930698395	505	2	505	Fri Feb 14 19:53:38 PST 2025	58.657157079999905	AA	Helicobacter pylori	HpKatA-SS1		100.00%	505	1	-1	0		MVNKDVKQTTAFGAPVWDDNNVITAGPRGPVLLQSTWFLEKLAAFDRERIPERVVHAKGSGAYGTFTVTKDITKYTKAKIFSKVGKKTECFFRFSTVAGERGSADAVRDPRGFAMKYYTEEGNWDLVGNNTPVFFIRDAIKFPDFIHTQKRDPQTNLPN----HDMVWDFWSNVPESLYQVTWVMSDRGIPKSFRHMDGFGSHTFSLINAKGERFWVKFHFHTMQGVKHLTNEEAAEVRKYDPDSNQRDLFNAIARGDFPKWKLSIQVMPEEDAKKYRFHPFDVTKIWYLQDYPLMEVGIVELNKNPENYFAEVEQAAFSPANVVPGIGYSPDRMLQGRLFSYGDTHRYRLG-VNYPQIPVNRPRC-------PFH-SSSRDGYMQ--NGYYGSLQNYT…	505	Protein alignment - realigned		linear
WP_079336403	0	2	28.51%	13.66%	18.22%	31.88%	23.76%	44.55%	99.20%	99.20%	25.74%	WP_079336403	1051.58	5.685781127	Fri Feb 14 19:53:38 PST 2025	nr	catalase [Helicobacter pylori]	0	97875	TRUE	99.60%	505	1	8.740627289	505	2	505	Fri Feb 14 19:53:38 PST 2025	58.663198679999894	AA	Helicobacter pylori	HpKatA-SS1		100.00%	505	1	-1	0		MVNKDVKQTTAFGAPVWDDNNVITAGPRGPVLLQSTWFLEKLAAFDRERIPERVVHAKGSGAYGTFTVTKDITKYTKAKIFSKVGKKTECFFRFSTVAGERGSADAVRDPRGFAMKYYTEEGNWDLVGNNTPVFFIRDAIKFPDFIHTQKRDPQTNLPN----HDMVWDFWSNVPESLYQVTWVMSDRGIPKSFRHMDGFGSHTFSLINAKGERFWVKFHFETMQGVKHLTNEEAAEIRKYDPDSNQRDLFNAIARGDFPKWKLSIQVMPEEDAKKYRFHPFDVTKIWYLQDYPLMEVGIVELNKNPENYFAEVEQAAFTPANVVPGIGYSPDRMLQGRLFSYGDTHRYRLG-VNYPQIPVNKPRC-------PFH-SSSRDGYMQ--NGYYGSLQNYT…	505	Protein alignment - realigned		linear
WP_000247363	0	2	28.32%	13.47%	18.61%	32.08%	23.76%	44.55%	99.00%	99.00%	25.54%	WP_000247363	1051.58	6.882790621388516	Fri Feb 14 19:53:38 PST 2025	nr	catalase [Helicobacter pylori]	0	96385	TRUE	99.50%	505	1	8.938549041748047	505	2	505	Fri Feb 14 19:53:38 PST 2025	58.631162479999894	AA	Helicobacter pylori	HpKatA-SS1		100.00%	505	1	-1	0		MVNKDVKQTTAFGAPVWDDNNVITAGPRGPVLLQSTWFLEKLAAFDRERIPERVVHAKGSGAYGTFTVTKDITKYTKAKIFSKVGKKTECFFRFSTVAGERGSADAVRDPRGFAMKYYTEEGNWDLVGNNTPVFFIRDAIKFPDFIHTQKRDPQTNLPN----HDMVWDFWSNVPESLYQVTWVMSDRGIPKSFRHMDGFGSHTFSLINAKGERFWVKFHFHTMQGVKHLTNEEAAEIRKHDPDSNQRDLFNAIARGDFPKWKLSIQVMPEEDAKKYRFHPFDVTKIWYLQDYPLMEVGIVELNKNPENYFAEVEQAAFSPANVVPGIGYSPDRMLQGRLFSYGDTHRYRLG-VNYPQIPVNKPRC-------PFH-SSSRDGYMQ--NGYYGSLQNYT…	505	Protein alignment - realigned		linear
MFP6250980	0	2	28.12%	13.47%	18.61%	32.08%	23.76%	44.55%	99.00%	99.00%	25.54%	MFP6250980	1051.58	6.882790621388516	Fri Feb 14 19:53:38 PST 2025	nr	catalase [Helicobacter pylori]	0	96385	TRUE	99.50%	505	1	8.938549041748047	505	2	505	Fri Feb 14 19:53:38 PST 2025	58.631162579999895	AA	Helicobacter pylori	HpKatA-SS1		100.00%	505	1	-1	0		MVNKDVKQTTAFGAPVWDDNNVITAGPRGPVLLQSTWFLEKLAAFDRERIPERVVHAKGSGAYGTFTVTKDITKYTKAKIFSKVGKKTECFFRFSTVAGERGSADAVRDPRGFAMKYYTEEGNWDLVGNNTPVFFIRDAIKFPDFIHTQKRDPQTNLPN----HDMVWDFWSNVPESLYQVTWVMSDRGIPKSFRHMDGFGSHTFSLINAKGERFWVKFHFHTMQGVKHLTNEEAAEIRKHDPDSNQRDLFNAIARGDFPKWKLSIQVMPEEDAKKYRFHPFDVTKIWYLQDYPLMEVGIVELNKNPENYFAEVEQAAFTPANVVPGIGYSPDRMLQGRLFSYGDTHRYRLG-VNYPQIPVNKPRC-------PFH-SSSRDGYMQ--NGYYGSLQNYT…	505	Protein alignment - realigned		linear
MCQ2812721	0	2	28.32%	13.66%	18.61%	32.28%	23.56%	44.16%	99.20%	99.20%	25.74%	MCQ2812721	1051.58	5.881611575497679	Fri Feb 14 19:53:38 PST 2025	nr	catalase [Helicobacter pylori]	0	97875	TRUE	99.60%	505	1	8.741428375	505	2	505	Fri Feb 14 19:53:38 PST 2025	58.672125379999905	AA	Helicobacter pylori	HpKatA-SS1		100.00%	505	1	-1	0		MVNKDVKQTTAFGAPVWDDNNVITAGPRGPVLLQSTWFLEKLAAFDRERIPERVVHAKGSGAYGTFTVTKDITKYTKAKIFSKVGKKTECFFRFSTVAGERGSADAVRDPRGFAMKYYTEEGNWDLVGNNTPVFFIRDAIKFPDFIHTQKRDPQTNLHN----HDMVWDFWSNVPESLYQVTWVMSDRGIPKSFRHMDGFGSHTFSLINAKGERFWVKFHFHTMQGVKHLTNEEAAEIRKYDPDSNQRDLFDAIARGDFPKWKLSIQVMPEEDAKKYRFHPFDVTKIWYTQDYPLMEVGIVELNKNPENYFAEVEQAAFSPANVVPGIGYSPDRMLQGRLFSYGDTHRYRLG-VNYPQIPVNKPRC-------PFH-SSSRDGYMQ--NGYYGSLQNYT…	505	Protein alignment - realigned		linear
MCQ2621967	0	2	28.12%	13.47%	18.42%	31.88%	23.76%	44.55%	99.00%	99.00%	25.74%	MCQ2621967	1051.58	6.78338956	Fri Feb 14 19:53:38 PST 2025	nr	catalase [Helicobacter pylori]	0	97875	TRUE	99.50%	505	1	8.930698395	505	2	505	Fri Feb 14 19:53:38 PST 2025	58.69923777999989	AA	Helicobacter pylori	HpKatA-SS1		100.00%	505	1	-1	0		MVNKDVKQTTAFGAPVWDDNNVITAGPRGPVLLQSTWFLEKLAAFDRERIPERVVHAKGSGAYGTFTVTKDITKYTKAKIFSKVGKKTECFFRFSTVAGERGSADAVRDPRGFAMKYYTEEGNWDLVGNNTPVFFIRDAIKFPDFIHTQKRDPQTNLPN----HDMVWDFWSNVPESLYQVTWVMSDRGIPKSFRHMDGFGSHTFSLINAKGERFWVKFHFHTMQGVKHLTNEEAAEVRKYDPDSNQRDLFNAIARGDFPKWKLSIQVMPEEDAKKYRFHPFDVTKIWYLQDYPLMEVGIVELNKNPENYFAEVEQAAFSPANVVPGIGYSPDRMLQGRLFSYGDTHRYRLG-VNYPQIPVNRPRC-------PFH-SSSRDGYMQ--NGYYGSLQNYT…	505	Protein alignment - realigned		linear
GAA9415210	0	2	28.32%	13.66%	18.42%	32.08%	23.56%	44.16%	99.00%	99.00%	25.94%	GAA9415210	1051.58	5.782004706841171	Fri Feb 14 19:53:38 PST 2025	nr	catalase [Helicobacter pylori]	0	99365	TRUE	99.50%	505	1	8.732189178466797	505	2	505	Fri Feb 14 19:53:38 PST 2025	58.70420787999989	AA	Helicobacter pylori	HpKatA-SS1		100.00%	505	1	-1	0		MVNKDVKQTTAFGAPVWDDNNVITAGPRGPVLLQSTWFLEKLAAFDRERIPERVVHAKGSGAYGTFTVTKDITKYTKAKIFSKVGKKTECFFRFSTVAGERGSADAVRDPRGFAMKYYTEEGNWDLVGNNTPVFFIRDAIKFPDFIHTQKRDPQTNLPN----HDMVWDFWSNVPESLYQVTWVMSDRGIPKSFRHMDGFGSHTFSLINAKGERFWVKFHFHTMQGVKHLTNEEAAEIRKYDPDSNQRDLFDAIARGDYPKWKLSIQVMPEEDAKKYRFHPFDVTKIWYLQDYPLMEVGIVELNKNPENYFAEVEQAAFTPANVVPGIGYSPDRMLQGRLFSYGDTHRYRLG-VNYPQIPVNKPRC-------PFH-SSSRDGYMQ--NGYYGSLQNYT…	505	Protein alignment - realigned		linear
GAA8479273	0	2	28.51%	13.47%	18.42%	31.88%	23.76%	44.75%	99.00%	99.00%	25.54%	GAA8479273	1051.58	6.782285806127341	Fri Feb 14 19:53:38 PST 2025	nr	catalase [Helicobacter pylori]	0	97875	TRUE	99.50%	505	1	8.927921295166016	505	2	505	Fri Feb 14 19:53:38 PST 2025	58.68728488	AA	Helicobacter pylori	HpKatA-SS1		100.00%	505	1	-1	0		MVNKDVKQTTAFGAPVWDDNNVITAGPRGPVLLQSTWFLEKLAAFDRERIPERVVHAKGSGAYGTFTVTKDITKYTKAKIFSKVGKKTECFFRFSTVAGERGSADAVRDPRGFAMKYYTEEGNWDLVGNNTPVFFIRDAIKFPDFIHTQKRDPQTNLPN----HDMVWDFWSNVPESLYQVTWVMSDRGIPKSFRHMDGFGSHTFSLINAKGERFWVKFHFHTMQGVKHLTNEEAAEIRKYDPDSNQRDLFNAIARGDFPKWKLSIQVMPEEDAKKYRFHPFDVTKIWYLQDYPLMEVGIVELNKNPENYFAEVEQAAFTPANVVPGIGYSPDRMLQGRLFSYGDTHRYRLG-VNYPQIPVNKPRC-------PFH-SSSRDGYMQ--NGYYGSLQNYT…	505	Protein alignment - realigned		linear
GAA8302058	0	2	28.32%	13.47%	18.42%	31.88%	23.56%	44.55%	99.20%	99.20%	25.74%	GAA8302058	1051.58	6.782285806127341	Fri Feb 14 19:53:38 PST 2025	nr	catalase [Helicobacter pylori]	0	97875	TRUE	99.60%	505	1	8.927921295166016	505	2	505	Fri Feb 14 19:53:38 PST 2025	58.67122437999989	AA	Helicobacter pylori	HpKatA-SS1		100.00%	505	1	-1	0		MVNKDVKQTTAFGAPVWDDNNVITAGPRGPVLLQSTWFLEKLAAFDRERIPERVVHAKGSGAYGTFTVTKDITKYTKAKIFSKVGKKTECFFRFSTVAGERGSADAVRDPRGFAMKYYTEEGNWDLVGNNTPVFFIRDAIKFPDFIHTQKRDPQTNLPN----HDMVWDFWSNVPESLYQVTWVMSDRGIPKSFRHMDGFGSHTFSLINAKGERFWVKFHFHTMQGVKHLTNEEAAEVRKYDPDSNQRDLFNAIARGDFPKWKLSIQVMPEEDAKKYRFHPFDVTKIWYLQDYPLMEVGIVELNKNPENYFAEVEQVAFTPANVVPGIGYSPDRMLQGRLFSYGDTHRYRLG-VNYPQIPVNKPRC-------PFH-SSSRDGYMQ--NGYYGSLQNYT…	505	Protein alignment - realigned		linear
GAA8252151	0	2	28.32%	13.66%	18.61%	32.28%	23.76%	44.36%	98.80%	98.80%	25.54%	GAA8252151	1051.58	5.882405273275843	Fri Feb 14 19:53:38 PST 2025	nr	catalase [Helicobacter pylori]	0	96385	TRUE	99.40%	505	1	8.750507354736328	505	2	505	Fri Feb 14 19:53:38 PST 2025	58.606065979999904	AA	Helicobacter pylori	HpKatA-SS1		100.00%	505	1	-1	0		MVNKDVKQTTAFGAPVWDDNNVITAGPRGPVLLQSTWFLEKLAAFDRERIPERVVHAKGSGAYGTFTVTKDITKYTKAKIFSKIGKKTECFFRFSTVAGERGSADAVRDPRGFAMKYYTEEGNWDLVGNNTPVFFIRDAIKFPDFIHTQKRDPQTNLPN----HDMVWDFWSNVPESLYQVTWVMSDRGIPKSFRHMDGFGSHTFSLINAKGERFWVKFHFHTMQGVKHLTNEEAAEIRKHDPDSNQRDLFDAIARGDFPKWKLSIQVMPEEDAKKYRFHPFDVTKIWYTQDYPLMEVGIVELNKNPENYFAEVEQAAFSPANVVPGIGYSPDRMLQGRLFSYGDTHRYRLG-VNYPQIPVNKPRC-------PFH-SSSRDGYMQ--NGYYGSLQNYT…	505	Protein alignment - realigned		linear
WQZ84139	0	2	28.51%	13.47%	18.42%	31.88%	23.76%	44.75%	99.00%	99.00%	25.54%	WQZ84139	1051.2	6.783183752732022	Fri Feb 14 19:53:38 PST 2025	nr	catalase [Helicobacter pylori]	0	97875	TRUE	99.50%	505	1	8.927921295166016	505	2	505	Fri Feb 14 19:53:38 PST 2025	58.68728488	AA	Helicobacter pylori	HpKatA-SS1		100.00%	505	1	-1	0		MVNKDVKQTTAFGAPVWDDNNVITAGPRGPVLLQSTWFLEKLAAFDRERIPERVVHAKGSGAYGTFTVTKDITKYTKAKIFSKVGKKTECFFRFSTVAGERGSADAVRDPRGFAMKYYTEEGNWDLVGNNTPVFFIRDAIKFPDFIHTQKRDPQTNLPN----HDMVWDFWSNVPESLYQVTWVMSDRGIPKSFRHMDGFGSHTFSLINAKGERFWVKFHFHTMQGVKHLTNEEAAEIRKYDPDSNQRDLFNAIARGDFPKWKLSIQVMPEEDAKKYRFHPFDVTKIWYLQDYPLMEVGIVELNKNPENYFAEVEQAAFSPANVVPGIGYSPDRMLQGRLFSYGDTHRYRLG-VNYPQIPVNKPRC-------PFH-SSSRDGYMQ--NGYYGSLQNYT…	505	Protein alignment - realigned		linear
WQT32422	0	2	28.32%	13.66%	18.22%	31.88%	23.76%	44.55%	99.00%	99.00%	25.74%	WQT32422	1051.2	5.685781127	Fri Feb 14 19:53:39 PST 2025	nr	catalase [Helicobacter pylori]	0	97875	TRUE	99.50%	505	1	8.740627289	505	2	505	Fri Feb 14 19:53:39 PST 2025	58.622146179999895	AA	Helicobacter pylori	HpKatA-SS1		100.00%	505	1	-1	0		MVNKDVKQTTAFGAPVWDDNNVITAGPRGPVLLQSTWFLEKLAAFDRERIPERVVHAKGSGAYGTFTVTKDITKYTKAKIFSKVGKKTECFFRFSTVAGERGSADAVRDPRGFAMKYYTEEGNWDLVGNNTPVFFIRDAIKFPDFIHTQKRDPQTNLPN----HDMVWDFWSNVPESLYQVTWVMSDRGIPKSFRHMDGFGSHTFSLINAKGERFWVKFHFETMQGVKHLTNEEAAEIRKYDPDSNQRDLFSAIARGDFPKWKLSIQVMPEEDAKKYRFHPFDVTKIWYLQDYPLMEVGIVELNKNPENYFAEVEQAAFSPANVVPGIGYSPDRMLQGRLFSYGDTHRYRLG-VNYPQIPVNKPRC-------PFH-SSSRDGYMQ--NGYYGSLQNYT…	505	Protein alignment - realigned		linear
WP_390491633	0	2	28.32%	13.66%	18.42%	32.08%	23.76%	44.75%	99.00%	99.00%	25.35%	WP_390491633	1051.2	5.782798404619349	Fri Feb 14 19:53:39 PST 2025	nr	catalase [Helicobacter pylori]	0	97875	TRUE	99.50%	505	1	8.741054535	505	2	505	Fri Feb 14 19:53:39 PST 2025	58.67424278	AA	Helicobacter pylori	HpKatA-SS1		100.00%	505	1	-1	0		MVNKDVKQTTAFGAPVWDDNNVITAGPRGPVLLQSTWFLEKLAAFDRERIPERVVHAKGSGAYGTFTVTKDITKYTKAKIFSKVGKKTECFFRFSTVAGERGSADAVRDPRGFAMKYYTEEGNWDLVGNNTPVFFIRDAIKFPDFIHTQKRDPQTNLPN----HDMVWDFWSNVPESLYQVTWVMSDRGIPKSFRHMDGFGSHTFSLINAKGERFWVKFHFHTMQGVKHLTNEEAAEIRKYDPDSNQRDLFDAIARGDFPKWKLSIQVMPEEDAKKYRFHPFDVTKIWYLQDYPLMEVGIVELNKNPENYFAEVEQAAFSPANVVPGIGYSPDRMLQGRLFSYGDTHRYRLG-VNYPQIPVNKPRC-------PFH-SSSRDGYMQ--NGYYGSLQNYT…	505	Protein alignment - realigned		linear
WP_372668359	0	2	28.37%	13.69%	18.65%	32.34%	23.61%	44.44%	99.20%	99.20%	25.40%	WP_372668359	1051.2	6.784944914	Fri Feb 14 19:53:38 PST 2025	nr	catalase [Helicobacter pylori]	0	97875	TRUE	99.60%	505	1	8.918041229248047	505	2	505	Fri Feb 14 19:53:38 PST 2025	58.712831479999885	AA	Helicobacter pylori	HpKatA-SS1		100.00%	505	1	-1	0		MVNKDVKQTTAFXAPVWDDNNVITAGPRGPVLLQSTWFLEKLAAFDRERIPERVVHAKGSGAYGTFTVTKDITKYTKAKIFSKVGKKTECFFRFSTVAGERGSADAVRDPRGFAMKYYTEEGNWDLVGNNTPVFFIRDAIKFPDFIHTQKRDPQTNLPN----HDMVWDFWSNVPESLYQVTWVMSDRGIPKSFRHMDGFGSHTFSLINAKGERFWVKFHFHTMQGVKHLTNEEAAEVRKYDPDSNQRDLFDAIARGDFPKWKLSIQVMPEEDAKKYRFHPFDVTKIWYLKDYPLMEVGIVELNKNPENYFAEVEQAAFSPANVVPGIGYSPDRMLQGRLFSYGDTHRYRLG-VNYPQIPVNKPRC-------PFH-SSSRDGYMQ--NGYYGSLQNYT…	505	Protein alignment - realigned		linear
WP_367713356	0	2	28.51%	13.47%	18.61%	32.08%	23.76%	44.55%	98.80%	98.80%	25.54%	WP_367713356	1051.2	6.882790621388516	Fri Feb 14 19:53:38 PST 2025	nr	catalase [Helicobacter pylori]	0	96385	TRUE	99.40%	505	1	8.938549041748047	505	2	505	Fri Feb 14 19:53:38 PST 2025	58.64518928	AA	Helicobacter pylori	HpKatA-SS1		100.00%	505	1	-1	0		MVNKDVKQTTAFGAPVWDDNNVITAGPRGPVLLQSTWFLEKLAAFDRERIPERVVHAKGSGAYGTFTVTKDITKYTKAKIFSKVGKKTECFFRFSTVAGERGSADAVRDPRGFAMKYYTEEGNWDLVGNNTPIFFIRDAIKFPDFIHTQKRDPQTNLPN----HDMVWDFWSNVPESLYQVTWVMSDRGIPKSFRHMDGFGSHTFSLINAKGERFWVKFHFHTMQGVKHLTNEEAAEIRKHDPDSNQRDLFNAIARGDFPKWKLSIQVMPEEDAKKYRFHPFDVTKIWYLQDYPLMEVGIVELNKNPENYFAEVEQAAFSPANVVPGIGYSPDRMLQGRLFSYGDTHRYRLG-VNYPQIPVNKPRC-------PFH-SSSRDGYMQ--NGYYGSLQNYT…	505	Protein alignment - realigned		linear
WP_316457743	0	2	28.51%	13.47%	18.42%	31.88%	23.76%	44.36%	98.80%	98.80%	25.94%	WP_316457743	1051.2	6.781492108349163	Fri Feb 14 19:53:38 PST 2025	nr	catalase [Helicobacter pylori]	0	99365	TRUE	99.40%	505	1	8.917774200439453	505	2	505	Fri Feb 14 19:53:38 PST 2025	58.65916988	AA	Helicobacter pylori	HpKatA-SS1		100.00%	505	1	-1	0		MVNKDVKQTTAFGAPVWDDNNVITAGPRGPVLLQSTWFLEKLAAFDRERIPERVVHAKGSGAYGTFTVTKDITKYTKAKIFSKVGKKTECFFRFSTVAGERGSADAVRDPRGFAMKYYTEEGNWDLVGNNTPVFFIRDAIKFPDFIHTQKRDPQTNLPN----HDMVWDFWSNVPESLYQVTWVMSDRGIPKSFRHMDGFGSHTFSLINAKGERFWVKFHFHTMQGVKHLTNEEAAEIRKYDPDSNQRDLFNAIARGDYPKWKLSIQVMPEEDAKKYRFHPFDVTKIWYLQDYPLMEVGIVELNKNPENYFAEVEQAAFSPANVVPGIGYSPDRMLQGRLFSYGDTHRYRLG-VNYPQIPVNKPRC-------PFH-SSSRDGYMQ--NGYYGSLQNYT…	505	Protein alignment - realigned		linear
WP_217583680	0	2	28.32%	13.47%	18.61%	32.08%	23.76%	44.55%	99.00%	99.00%	25.54%	WP_217583680	1051.2	6.882790621388516	Fri Feb 14 19:53:39 PST 2025	nr	catalase [Helicobacter pylori]	0	96385	TRUE	99.50%	505	1	8.938549041748047	505	2	505	Fri Feb 14 19:53:39 PST 2025	58.659216179999895	AA	Helicobacter pylori	HpKatA-SS1		100.00%	505	1	-1	0		MVNKDVKQTTAFGAPVWDDNNVITAGPRGPVLLQSTWFLEKLAAFDRERIPERVVHAKGSGAYGTFTVTKDITKYTKAKIFSKVGKKTECFFRFSTVAGERGSADAVRDPRGFAMKYYTEEGNWDLVGNNTPVFFIRDAIKFPDFIHTQKRDPQTNLPN----HDMVWDFWSNVPESLYQVTWLMSDRGIPKSFRHMDGFGSHTFSLINAKGERFWVKFHFHTMQGVKHLTNEEAAEIRKHDPDSNQRDLFNAIARGDFPKWKLSIQVMPEEDAKKYRFHPFDVTKIWYLQDYPLMEVGIVELNKNPENYFAEVEQAAFTPANVVPGIGYSPDRMLQGRLFSYGDTHRYRLG-VNYPQIPVNKPRC-------PFH-SSSRDGYMQ--NGYYGSLQNYT…	505	Protein alignment - realigned		linear
WP_208372906	0	2	28.51%	13.47%	18.42%	31.88%	23.96%	44.75%	99.00%	99.00%	25.54%	WP_208372906	1051.2	6.783183752732022	Fri Feb 14 19:53:39 PST 2025	nr	catalase [Helicobacter pylori]	0	97875	TRUE	99.50%	505	1	8.927921295166016	505	2	505	Fri Feb 14 19:53:39 PST 2025	58.62717108	AA	Helicobacter pylori	HpKatA-SS1		100.00%	505	1	-1	0		MVNKDVKQTTAFGAPVWDDNNVITAGPRGPVLLQSTWFLEKLAAFDRERIPERVVHAKGGGAYGTFTVTKDITKYTKAKIFSKVGKKTECFFRFSTVAGERGSADAVRDPRGFAMKYYTEEGNWDLVGNNTPVFFIRDAIKFPDFIHTQKRDPQTNLPN----HDMVWDFWSNVPESLYQVTWVMSDRGIPKSFRHMDGFGSHTFSLINAKGERFWVKFHFHTMQGVKHLTNEEAAEIRKYDPDSNQRDLFNAIARGDFPKWKLSIQVMPEEDAKKYRFHPFDVTKIWYLQDYPLMEVGIVELNKNPENYFAEVEQAAFSPANVVPGIGYSPDRMLQGRLFSYGDTHRYRLG-VNYPQIPVNKPRC-------PFH-SSSRDGYMQ--NGYYGSLQNYT…	505	Protein alignment - realigned		linear
WP_181235656	0	2	28.32%	13.66%	18.81%	32.48%	23.76%	44.55%	99.00%	99.00%	25.15%	WP_181235656	1051.2	6.883089469370638	Fri Feb 14 19:53:39 PST 2025	nr	catalase [Helicobacter pylori]	0	96385	TRUE	99.50%	505	1	8.935558319091797	505	2	505	Fri Feb 14 19:53:39 PST 2025	58.63219067999989	AA	Helicobacter pylori	HpKatA-SS1		100.00%	505	1	-1	0		MVNKDVKQTTAFGAPVWDDNNVITAGPRGPVLLQSTWFLEKLAAFDRERIPERVVHAKGSGAYGTFTVTKDITKYTKAKIFSKVGKKTECFFRFSTVAGERGSADAVRDPRGFAMKYYTEEGNWDLVGNNTPVFFIRDAIKFPDFIHTQKRDPQTNLPN----HDMVWDFWSNVPESLYQVTWVMSDRGIPKSFRHMDGFGSHTFSLINAKGERFWVKFHFHTMQGVKHLTNEEAAEIRKHDPDSNQRDLFDAIARGDFPKWKLSIQVMPEEDAKKYRFHPFDVTKIWYLKDYPLMEVGIVELNKNPENYFAEVEQAAFSPANVVPGIGYSPDRMLQGRLFSYGDTHRYRLG-VNYPQIPVNKPRC-------PFH-SSSRDGYMQ--NGYYGSLQNYT…	505	Protein alignment - realigned		linear
WP_156285672	0	2	28.32%	13.47%	18.42%	31.88%	23.56%	44.55%	99.00%	99.00%	25.74%	WP_156285672	1051.2	6.782285806127341	Fri Feb 14 19:53:38 PST 2025	nr	catalase [Helicobacter pylori]	0	97875	TRUE	99.50%	505	1	8.927921295166016	505	2	505	Fri Feb 14 19:53:38 PST 2025	58.657197479999894	AA	Helicobacter pylori	HpKatA-SS1		100.00%	505	1	-1	0		MVNKDVKQTTAFGAPVWDDNNVITAGPRGPVLLQSTWFLEKLAAFDRERIPERVVHAKGSGAYGTFTVTKDITKYTKAKIFSKVGKKTECFFRFSTVAGERGSADAVRDPRGFAMKYYTEEGNWDLVGNNTPVFFIRDAIKFPDFIHTQKRDPQTNLPN----HDMVWDFWSNVPESLYQVTWVMSDRGIPKSFRHMDGFGSHTFSLINAKGERFWVKFHFHTMQGVKHLTNEEAAEVRKYDPDSNQRDLFNAIARGDFPKWKLSIQVMPEEDAKKYRFHPFDVTKIWYLQDYPLMEVGIVELNKNPENYFAEVEQAAFSPANVVPGIGYSPDRMLQGRLFSYGDTHRYRLG-VNYPQIPVNKPRC-------PFH-SSSRDGYMQ--NGYYGSLQNYT…	505	Protein alignment - realigned		linear
WP_140497753	0	2	28.32%	13.66%	18.42%	32.08%	23.76%	44.55%	99.00%	99.00%	25.54%	WP_140497753	1051.2	5.782004706841171	Fri Feb 14 19:53:38 PST 2025	nr	catalase [Helicobacter pylori]	0	99365	TRUE	99.50%	505	1	8.732189178466797	505	2	505	Fri Feb 14 19:53:38 PST 2025	58.70426908	AA	Helicobacter pylori	HpKatA-SS1		100.00%	505	1	-1	0		MVNKDVKQTTAFGAPVWDDNNVITAGPRGPVLLQSTWFLEKLAAFDRERIPERVVHAKGSGAYGTFTVTKDITKYTKAKIFSKVGKKTECFFRFSTVAGERGSADAVRDPRGFAMKYYTEEGNWDLVGNNTPVFFIRDAIKFPDFIHTQKRDPQTNLPN----HDMVWDFWSNVPESLYQVTWVMSDRGIPKSFRHMDGFGSHTFSLINAKGERFWVKFHFHTMQGVKHLTNEEAAEIRKYDPDSNQRDLFDAIARGDYPKWKLSIQVMPEEDAKKYRFHPFDVTKIWYLQDYPLMEVGIVELNKNPENYFAEVEQAAFTPANVVPGIGYSPDRMLQGRLFSYGDTHRYRLG-VNYPQIPVNKPRC-------PFH-SSSRDGYMQ--NGYYGSLQNYT…	505	Protein alignment - realigned		linear
WP_128052051	0	2	28.32%	13.47%	18.61%	32.08%	23.96%	44.75%	99.00%	99.00%	25.35%	WP_128052051	1051.2	6.882790621388516	Fri Feb 14 19:53:38 PST 2025	nr	catalase [Helicobacter pylori]	0	96385	TRUE	99.50%	505	1	8.938549041748047	505	2	505	Fri Feb 14 19:53:38 PST 2025	58.62918997999989	AA	Helicobacter pylori	HpKatA-SS1		100.00%	505	1	-1	0		MVNKDVKQTTAFGAPVWDDNNVITAGPRGPVLLQSTWFLEKLAAFDRERIPERVVHAKGSGAYGTFTVTKDITKYTKAKIFSKVGKKTECFFRFSTVAGERGAADAVRDPRGFAMKYYTEEGNWDLVGNNTPVFFIRDAIKFPDFIHTQKRDPQTNLPN----HDMVWDFWSNVPESLYQVTWVMSDRGIPKSFRHMDGFGSHTFSLINAKGERFWVKFHFHTMQGVKHLTNEEAAEIRKHDPDSNQRDLFNAIARGDFPKWKLSIQVMPEEDAKKYRFHPFDVTKIWYLQDYPLMEVGIVELNKNPENYFAEVEQAAFTPANVVPGIGYSPDRMLQGRLFSYGDTHRYRLG-VNYPQIPVNKPRC-------PFH-SSSRDGYMQ--NGYYGSLQNYT…	505	Protein alignment - realigned		linear
WP_127985151	0	2	28.32%	13.47%	18.42%	31.88%	23.56%	44.55%	99.00%	99.00%	25.74%	WP_127985151	1051.2	6.782285806127341	Fri Feb 14 19:53:38 PST 2025	nr	catalase [Helicobacter pylori]	0	97875	TRUE	99.50%	505	1	8.927921295166016	505	2	505	Fri Feb 14 19:53:38 PST 2025	58.65719748	AA	Helicobacter pylori	HpKatA-SS1		100.00%	505	1	-1	0		MVNKDVKQTTAFGAPVWDDNNVITVGPRGPVLLQSTWFLEKLAAFDRERIPERVVHAKGSGAYGTFTVTKDITKYTKAKIFSKVGKKTECFFRFSTVAGERGSADAVRDPRGFAMKYYTEEGNWDLVGNNTPVFFIRDAIKFPDFIHTQKRDPQTNLPN----HDMVWDFWSNVPESLYQVTWVMSDRGIPKSFRHMDGFGSHTFSLINAKGERFWVKFHFHTMQGVKHLTNEEAAEVRKYDPDSNQRDLFNAIARGDFPKWKLSIQVMPEEDAKKYRFHPFDVTKIWYLQDYPLMEVGIVELNKNPENYFAEVEQAAFSPANVVPGIGYSPDRMLQGRLFSYGDTHRYRLG-VNYPQIPVNKPRC-------PFH-SSSRDGYMQ--NGYYGSLQNYT…	505	Protein alignment - realigned		linear
WP_120893243	0	2	28.51%	13.47%	18.61%	32.08%	23.76%	44.55%	98.80%	98.80%	25.54%	WP_120893243	1051.2	6.882790621388516	Fri Feb 14 19:53:39 PST 2025	nr	catalase [Helicobacter pylori]	0	96385	TRUE	99.40%	505	1	8.938549041748047	505	2	505	Fri Feb 14 19:53:39 PST 2025	58.64518928	AA	Helicobacter pylori	HpKatA-SS1		100.00%	505	1	-1	0		MINKDVKQTTAFGAPVWDDNNVITAGPRGPVLLQSTWFLEKLAAFDRERIPERVVHAKGSGAYGTFTVTKDITKYTKAKIFSKVGKKTECFFRFSTVAGERGSADAVRDPRGFAMKYYTEEGNWDLVGNNTPVFFIRDAIKFPDFIHTQKRDPQTNLPN----HDMVWDFWSNVPESLYQVTWVMSDRGIPKSFRHMDGFGSHTFSLINAKGERFWVKFHFHTMQGVKHLTNEEAAEIRKHDPDSNQRDLFNAIARGDFPKWKLSIQVMPEEDAKKYRFHPFDVTKIWYLQDYPLMEVGIVELNKNPENYFAEVEQAAFSPANVVPGIGYSPDRMLQGRLFSYGDTHRYRLG-VNYPQIPVNKPRC-------PFH-SSSRDGYMQ--NGYYGSLQNYT…	505	Protein alignment - realigned		linear
WP_101022205	0	2	28.12%	13.66%	18.42%	32.08%	23.76%	44.36%	99.00%	99.00%	25.74%	WP_101022205	1051.2	5.782004706841171	Fri Feb 14 19:53:38 PST 2025	nr	catalase [Helicobacter pylori]	0	99365	TRUE	99.50%	505	1	8.732189178466797	505	2	505	Fri Feb 14 19:53:38 PST 2025	58.640164379999895	AA	Helicobacter pylori	HpKatA-SS1		100.00%	505	1	-1	0		MVNKDVKQTTAFGAPVWDDNNVITAGPRGPVLLQSTWFLEKLAAFDRERIPERVVHAKGSGAYGTFTVTKDITKYTKAKIFSKVGKKTECFFRFSTVAGERGSADAVRDPRGFAMKYYTEEGNWDLVGNNTPVFFIRDAIKFPDFIHTQKRDPQTNLPN----HDMVWDFWSNVPESLYQVTWVMSDRGIPKSFRHMDGFGSHTFSLINAKGERFWVKFHFHTMQGVKHLTNEEAAEIRKYDPDSNQRDLFDAIARGDYPKWKLSIQVMPEEDAKKYRFHPFDVTKIWYLQDYPLMEVGIVELNKNPENYFAEVEQAAFTPANVVPGIGYSPDRMLQGRLFSYGDTHRYRLG-VNYPQIPVNKPRC-------PFH-SSSRDGYMQ--NGYYGSLQNYT…	505	Protein alignment - realigned		linear
WP_097705689	0	2	28.51%	13.47%	18.42%	31.88%	23.56%	44.36%	99.00%	99.00%	25.94%	WP_097705689	1051.2	6.783183752732022	Fri Feb 14 19:53:39 PST 2025	nr	catalase [Helicobacter pylori]	0	97875	TRUE	99.50%	505	1	8.927921295166016	505	2	505	Fri Feb 14 19:53:39 PST 2025	58.64715888	AA	Helicobacter pylori	HpKatA-SS1		100.00%	505	1	-1	0		MVNKDVKQTTAFGAPVWDDNNVITAGPRGPVLLQSTWFLEKLAAFDRERIPERVVHAKGSGAYGTFTVTKDITKYTKAKIFSKVGKKTECFFRFSTVAGERGSADAVRDPRGFAMKYYTEEGNWDLVGNNTPVFFIRDAIKFPDFIHTQKRDPQTNLPN----HDMVWDFWSNVPESLYQVTWVMSDRGIPKSFRHMDGFGSHTFSLINAKGERFWVKFHFHTMQGVKHLTNEEAAEIRKYDPDSNQRDLFNAIARGDFPKWKLSIQVMPEEDAKKYRFHPFDVTKIWYLQDYPLMEVGIVELNKNPENYFAEVEQAAFSPANVVPGIGYSPDRMLQGRLFSYGDTHRYRLG-VNYSQIPVNKPRC-------PFH-SSSRDGYMQ--NGYYGSLQNYT…	505	Protein alignment - realigned		linear
WP_050834492	0	2	27.92%	13.66%	18.61%	32.28%	23.76%	44.55%	99.00%	99.00%	25.35%	WP_050834492	1051.2	5.882405273275843	Fri Feb 14 19:53:38 PST 2025	nr	catalase [Helicobacter pylori]	0	96385	TRUE	99.50%	505	1	8.750507354736328	505	2	505	Fri Feb 14 19:53:38 PST 2025	58.618120479999895	AA	Helicobacter pylori	HpKatA-SS1		100.00%	505	1	-1	0		MVNKDVKQTTAFGAPVWDDNNVITAGPRGPVLLQSTWFLEKLAAFDRERIPERVVHAKGSGAYGTFTVTKDITKYTKAKIFSKVGKKTECFFRFSTVAGERGSADAVRDPRGFAMKYYTEEGNWDLVGNNTPVFFIRDAIKFPDFIHTQKRDPQTNLPN----HDMVWDFWSNVPESLYQVTWVMSDRGIPKSFRHMDGFGSHTFSLINAKGERFWVKFHFHTMQGVKHLTNEEAAEIRKHDPDSNQRDLFDAIARGDFPKWKLSIQVMPEEDAKKYRFHPFDVTKIWYLQDYPLMEVGIVELNKNPENYFAEVEQAAFTPANVVPGIGYSPDRMLQGRLFSYGDTHRYRLG-VNYPQIPVNKPRC-------PFH-SSSRDGYMQ--NGYYGSLQNYT…	505	Protein alignment - realigned		linear
WP_000247358	0	2	28.12%	13.66%	18.61%	32.28%	23.76%	44.55%	99.00%	99.00%	25.35%	WP_000247358	1051.2	5.882405273275843	Fri Feb 14 19:53:39 PST 2025	nr	catalase [Helicobacter pylori]	0	96385	TRUE	99.50%	505	1	8.750507354736328	505	2	505	Fri Feb 14 19:53:39 PST 2025	58.61812038	AA	Helicobacter pylori	HpKatA-SS1		100.00%	505	1	-1	0		MVNKDVKQTTAFGAPVWDDNNVITAGPRGPVLLQSTWFLEKLAAFDRERIPERVVHAKGSGAYGTFTVTKDITKYTKAKIFSKVGKKTECFFRFSTVAGERGSADAVRDPRGFAMKYYTEEGNWDLVGNNTPVFFIRDAIKFPDFIHTQKRDPQTNLPN----HDMVWDFWSNVPESLYQVTWVMSDRGIPKSFRHMDGFGSHTFSLINAKGERFWVKFHFHTMQGVKHLTNEEAAEIRKHDPDSNQRDLFDAIARGDFPKWKLSIQVMPEEDAKKYRFHPFDVTKIWYLQDYPLMEVGIVELNKNPENYFAEVEQAAFSPANVVPGIGYSPDRMLQGRLFSYGDTHRYRLG-VNYPQIPVNKPRC-------PFH-SSSRDGYMQ--NGYYGSLQNYT…	505	Protein alignment - realigned		linear
WP_000247357	0	2	28.32%	13.66%	18.22%	31.88%	23.76%	44.55%	99.20%	99.20%	25.74%	WP_000247357	1051.2	5.685781127	Fri Feb 14 19:53:38 PST 2025	nr	catalase [Helicobacter pylori]	0	97875	TRUE	99.60%	505	1	8.740627289	505	2	505	Fri Feb 14 19:53:38 PST 2025	58.66720507999989	AA	Helicobacter pylori	HpKatA-SS1		100.00%	505	1	-1	0		MVNKDVKQTTAFGAPVWDDNNVITAGPRGPVLLQSTWFLEKLAAFDRERIPERVVHAKGSGAYGTFTVTKDITKYTKAKIFSKVGKKTECFFRFSTVAGERGSADAVRDPRGFAMKYYTEEGNWDLVGNNTPVFFIRDAIKFPDFIHTQKRDPQTNLPN----HDMVWDFWSNVPESLYQVTWVMSDRGIPKSFRHMDGFGSHTFSLINAKGERFWVKFHFETMQGVKHLTNEEAAEVRKYDPDSNQRDLFNAIARGDFPKWKMSIQVMPEEDAKKYRFHPFDVTKIWYLQDYPLMEVGIVELNKNPENYFAEVEQAAFTPANVVPGIGYSPDRMLQGRLFSYGDTHRYRLG-VNYPQIPVNKPRC-------PFH-SSSRDGYMQ--NGYYGSLQNYT…	505	Protein alignment - realigned		linear
WP_000247355	0	2	28.32%	13.66%	18.22%	31.88%	23.76%	44.55%	99.20%	99.20%	25.74%	WP_000247355	1051.2	5.685781127	Fri Feb 14 19:53:39 PST 2025	nr	catalase [Helicobacter pylori]	0	97875	TRUE	99.60%	505	1	8.740627289	505	2	505	Fri Feb 14 19:53:39 PST 2025	58.63514497999989	AA	Helicobacter pylori	HpKatA-SS1		100.00%	505	1	-1	0		MVNKDVKQTTAFGAPVWDDNNVITAGPRGPVLLQSTWFLEKLAAFDRERIPERVVHAKGSGAYGTFTVTKDITKYTKAKIFSKVGKKTECFFRFSTVAGERGSADAVRDPRGFAMKYYTEEGNWDLVGNNTPVFFIRDAIKFPDFIHTQKRDPQTNLPN----HDMVWDFWSNVPESLYQVTWVMSDRGIPKSFRHMDGFGSHTFSLINAKGERFWVKFHFETMQGVKHLTNEEAAEVRKYDPDSNQRDLFNAIARGDFPKWKLSIQVMPEEDAKKYRFHPFDVTKIWYLQDYPLMEVGIVELNKNPENYFAEVEQAAFSPANVVPGIGYSPDRMLQGRLFSYGDTHRYRLG-VNYPQIPVNKPRC-------PFH-SSSRDGYMQ--NGYYGSLQNYT…	505	Protein alignment - realigned		linear
MFP6182110	0	2	27.92%	13.66%	18.61%	32.28%	23.96%	44.36%	98.80%	98.80%	25.54%	MFP6182110	1051.2	5.882715329393022	Fri Feb 14 19:53:39 PST 2025	nr	catalase [Helicobacter pylori]	0	97875	TRUE	99.40%	505	1	8.743831634521484	505	2	505	Fri Feb 14 19:53:39 PST 2025	58.67616008	AA	Helicobacter pylori	HpKatA-SS1		100.00%	505	1	-1	0		MVNKDVKQTTAFGAPVWDDNNVITAGPRGPVLLQSTWFLEKLAAFDRERIPERVVHAKGSGAYGTFTVTKDITKYTKAKIFSKVGKKTECFFRFSTVAGERGSADAVRDPRGFAMKYYTEEGNWDLVGNNTPVFFIRDAIKFPDFIHTQKRDPQTNLPN----HDMVWDFWSNVPESLYQVTWVMSDRGIPKSFRHMDGFGSHTFSLINAKGERFWVKFHFHTMQGVKHLTNEEAAEIRKHDPDSNQRDLFDAIARGDYPKWKLSIQVMPEEDAKKYRFHPFDVTKIWYLQDYPLMEVGIVELNKNPENYFAEVEQAAFSPANVVPGIGYSPDRMLQGRLFSYGDTHRYRLG-VNYPQIPVNRPRC-------PFH-SSSRDGYMQ--NGYYGSLQNYT…	505	Protein alignment - realigned		linear
MFP6048685	0	2	28.32%	13.47%	18.42%	31.88%	23.76%	44.55%	99.20%	99.20%	25.74%	MFP6048685	1051.2	6.782390054953844	Fri Feb 14 19:53:39 PST 2025	nr	catalase [Helicobacter pylori]	0	99365	TRUE	99.60%	505	1	8.917774200439453	505	2	505	Fri Feb 14 19:53:39 PST 2025	58.692242779999894	AA	Helicobacter pylori	HpKatA-SS1		100.00%	505	1	-1	0		MVNKDVKQTTAFGAPVWDDNNVITAGPRGPVLLQSTWFLEKLAAFDRERIPERVVHAKGSGAYGTFTVTKDITKYTKAKIFSKVGKKTECFFRFSTVAGERGSADAVRDPRGFAMKYYTEEGNWDLVGNNTPVFFIRDAIKFPDFIHTQKRDPQTNLPN----HDMVWDFWSNVPESLYQVTWVMSDRGIPKSFRHMDGFGSHTFSLINAKGERFWVKFHFHTMQGVKHLTNEEAAEVRKYDPDSNQRDLFSAIARGDFPKWKLSIQVMPEEDAKKYRFHPFDVTKIWYLQDYPLMEVGIVELNKNPENYFAEVEQAAFSPANVVPGIGYSPDRMLQGRLFSYGDTHRYRLG-VNYPQIPVNKPRC-------PFH-YSSRDGYMQ--NGYYGSLQNYT…	505	Protein alignment - realigned		linear
GAA8978005	0	2	28.51%	13.66%	18.61%	32.28%	23.76%	44.55%	99.00%	99.00%	25.35%	GAA8978005	1051.2	6.782584654109449	Fri Feb 14 19:53:38 PST 2025	nr	catalase [Helicobacter pylori]	0	97875	TRUE	99.50%	505	1	8.925037384033203	505	2	505	Fri Feb 14 19:53:38 PST 2025	58.64419867999989	AA	Helicobacter pylori	HpKatA-SS1		100.00%	505	1	-1	0		MVNKDVKQTTAFGAPVWDDNNVITAGPRGPVLLQSTWFLEKLAAFDRERIPERVVHAKGSGAYGTFTVTKDITKYTKAKIFSKVGKKTECFFRFSTVAGERGSADAVRDPRGFAMKYYTEEGNWDLVGNNTPVFFIRDAIKFPDFIHTQKRDPQTNLPN----HDMVWDFWSNVPESLYQVTWVMSDRGIPKSFRHMDGFGSHTFSLINAKGERFWVKFHFHTMQGVKHLTNEEAAEIRKYDPDSNQRDLFDAIARGDFPKWKLSIQVMPEEDAKKYRFHPFDVTKIWYLKDYPLMEVGIVELNKNPENYFAEVEQAAFSPANVVPGIGYSPDRMLQGRLFSYGDTHRYRLG-VNYPQIPVNKPRC-------PFH-SSSRDGYMQ--NGYYGSLQNYT…	505	Protein alignment - realigned		linear
GAA8829317	0	2	28.32%	13.47%	18.42%	31.88%	23.76%	44.75%	99.00%	99.00%	25.54%	GAA8829317	1051.2	6.782285806127341	Fri Feb 14 19:53:39 PST 2025	nr	catalase [Helicobacter pylori]	0	97875	TRUE	99.50%	505	1	8.927921295166016	505	2	505	Fri Feb 14 19:53:39 PST 2025	58.62717118	AA	Helicobacter pylori	HpKatA-SS1		100.00%	505	1	-1	0		MVNKDVKQTTAFGAPVWDDNNVITAGPRGPVLLQSTWFLEKLAAFDRERIPERVVHAKGSGAYGTFTVTKDITKYTKAKIFSKVGKKTECFFRFSTVAGERGSADAVRDPRGFAMKYYTEEGNWDLVGNNTPVFFIRDAIKFPDFIHTQKRDPQTNLPN----HDMVWDFWSNVPESLYQVTWVMSDRGIPKSFRHMDGFGSHTFSLINAKGERFWVKFHFHTMQGVKHLTNEEAAEVRKYDPDSNQRDLFNAIARGDFPKWKLSIQVMPEEDAKKYRFHPFDVTKIWYLQDYPLMEVGIVELNKNPENYFAEVEQAAFSPANVVPGIGYSPDRMLQGRLFSYGDTHRYRLG-VNYPQIPVNKPRC-------PFH-SSSRDGYMQ--NGYYGSLQNYT…	505	Protein alignment - realigned		linear
GAA8603177	0	2	28.12%	13.86%	18.22%	32.08%	23.76%	44.55%	99.20%	99.20%	25.54%	GAA8603177	1051.2	4.686293725442432	Fri Feb 14 19:53:39 PST 2025	nr	catalase [Helicobacter pylori]	0	97875	TRUE	99.60%	505	1	8.496562957763672	505	2	505	Fri Feb 14 19:53:39 PST 2025	58.65416297999989	AA	Helicobacter pylori	HpKatA-SS1		100.00%	505	1	-1	0		MVNKDVKQTTAFGAPVWDDNNVITAGPRGPVLLQSTWFLEKLAAFDRERIPERVVHAKGSGAYGTFTVTKDITKYTKAKIFSKVGKKTECFFRFSTVAGERGSADAVRDPRGFAMKYYTEEGNWDLVGNNTPVFFIRDAIKFPDFIHTQKRDPQTNLPN----HDMVWDFWSNVPESLYQVTWVMSDRGIPKSFRHMDGFGSHTFSLINAKGERFWVKFHFETMQGVKHLTNEEAAEVRKYDPDSNQRDLFDAIARGDFPKWKMSIQVMPEEDAKKYRFHPFDVTKIWYLQDYPLMEVGIVELNKNPENYFAEVEQAAFSPANVVPGIGYSPDRMLQGRLFSYGDTHRYRLG-VNYPQIPVNKPRC-------PFH-SSSRDGYMQ--NGYYGSLQNYT…	505	Protein alignment - realigned		linear
GAA8161145	0	2	27.92%	13.66%	18.61%	32.28%	23.96%	44.55%	99.00%	99.00%	25.35%	GAA8161145	1051.2	5.882611080566491	Fri Feb 14 19:53:39 PST 2025	nr	catalase [Helicobacter pylori]	0	96385	TRUE	99.50%	505	1	8.75296402	505	2	505	Fri Feb 14 19:53:39 PST 2025	58.66016068	AA	Helicobacter pylori	HpKatA-SS1		100.00%	505	1	-1	0		MVNKDVKQTTAFGAPVWDDNNVITAGPRGPVLLQSTWFLEKLAAFDRERIPERVVHAKGSGAYGTFTVTKDITKYTKAKIFSKVGKKTECFFRFSTVAGERGSADAVRDPRGFAMKYYTEEGNWDLVGNNTPVFFIRDAIKFPDFIHTQKRDPQTNLPN----HDMVWDFWSNVPESLYQVTWVMSDRGIPKSFRHMDGFGSHTFSLINAKGERFWVKFHFHTMQGVKHLTNEEAAEIRKHDPDSNQRDLFDAIARGDFPKWKLSIQVMPEEDAKKYRFHPFDVTKIWYLQDYPLMEVGIVELNKNPENYFAEVEQAAFTPANVVPGIGYSPDRMLQGRLFSYGDTHRYRLG-VNYPQIPVNRPRC-------PFH-SSSRDGYMQ--NGYYGSLQNYT…	505	Protein alignment - realigned		linear
GAA8154571	0	2	28.51%	13.66%	18.22%	31.88%	23.76%	44.55%	99.00%	99.00%	25.74%	GAA8154571	1051.2	5.683191535962841	Fri Feb 14 19:53:39 PST 2025	nr	catalase [Helicobacter pylori]	0	99365	TRUE	99.50%	505	1	8.731761932373047	505	2	505	Fri Feb 14 19:53:39 PST 2025	58.67019018	AA	Helicobacter pylori	HpKatA-SS1		100.00%	505	1	-1	0		MVNKDVKQTTAFGAPVWDDNNVITAGPRGPVLLQSTWFLEKLAAFDRERIPERVVHAKGSGAYGTFTVTKDITKYTKAKIFSKVGKKTECFFRFSTVAGERGSADAVRDPRGFAMKYYTEEGNWDLVGNNTPVFFIRDAIKFPDFIHTQKRDPQTNLPN----HDMVWDFWSNVPESLYQVTWVMSDRGIPKSFRHMDGFGSHTFSLINAKGERFWVKFHFHTMQGVKHLTNEEAAEIRKYDPDSNQRDLFDAIARGDFPKWKLSIQVMPEEDAKKYRFHPFDVTKIWYLQDYPLMEVGIVELNKNPENYFAEVEQAAFSPANVVPGIGYSPDRMLQGRLFSYGDTHRYRLG-VNYPQIPVNKPRC-------PFH-SSSRDGYMQ--NGYYGSLQNYT…	505	Protein alignment - realigned		linear
GAA7514144	0	2	28.32%	13.86%	18.22%	32.08%	23.56%	44.55%	99.20%	99.20%	25.54%	GAA7514144	1051.2	4.6860879181517845	Fri Feb 14 19:53:38 PST 2025	nr	catalase [Helicobacter pylori]	0	97875	TRUE	99.60%	505	1	8.494800567626953	505	2	505	Fri Feb 14 19:53:38 PST 2025	58.60811637999989	AA	Helicobacter pylori	HpKatA-SS1		100.00%	505	1	-1	0		MVNKDVKQTTAFGAPVWDDNNVITAGPRGPVLLQSTWFLEKLAAFDRERIPERVVHAKGSGAYGTFTVTKDITKYTKAKIFSKVGKKTECFFRFSTVAGEKGSADAVRDPRGFAMKYYTEEGNWDLVGNNTPVFFIRDAIKFPDFIHTQKRDPQTNLPN----HDMVWDFWSNVPESLYQVTWVMSDRGIPKSFRHMDGFGSHTFSLINAKGERFWVKFHFETMQGVKHLTNEEAAEVRKYDPDSNQRDLFDAIARGDFPKWKLSIQVMPEEDAKKYRFHPFDVTKIWYLQDYPLMEVGIVELNKNPENYFAEVEQAAFSPANVVPGIGYSPDRMLQGRLFSYGDTHRYRLG-VNYPQIPVNKPRC-------PFH-SSSRDGYMQ--NGYYGSLQNYT…	505	Protein alignment - realigned		linear
GAA7422035	0	2	28.32%	13.66%	18.61%	32.28%	23.76%	44.55%	99.00%	99.00%	25.35%	GAA7422035	1051.2	5.882405273275843	Fri Feb 14 19:53:39 PST 2025	nr	catalase [Helicobacter pylori]	0	96385	TRUE	99.50%	505	1	8.750507354736328	505	2	505	Fri Feb 14 19:53:39 PST 2025	58.646174079999895	AA	Helicobacter pylori	HpKatA-SS1		100.00%	505	1	-1	0		MVNKDVKQTTAFGAPVWDDNNVITAGPRGPVLLQSTWFLEKLAAFDRERIPERVVHAKGSGAYGTFTVTKDITKYTKAKIFSKIGKKTECFFRFSTVAGERGSADAVRDPRGFAMKYYTEEGNWDLVGNNTPVFFIRDAIKFPDFIHTQKRDPQTNLPN----HDMVWDFWSNVPESLYQVTWVMSDRGIPKSFRHMDGFGSHTFSLINAKGERFWVKFHFHTMQGVKHLTNEEAAEIRKHDPDSNQRDLFDAIARGDFPKWKLSIQVMPEEDAKKYRFHPFDVTKIWYLQDYPLMEVGIVELNKNPENYFAEVEQAAFTPANVVPGIGYSPDRMLQGRLFSYGDTHRYRLG-VNYPQIPVNKPRC-------PFH-SSSRDGYMQ--NGYYGSLQNYT…	505	Protein alignment - realigned		linear
GAA7365246	0	2	27.92%	13.66%	18.61%	32.28%	23.96%	44.55%	99.00%	99.00%	25.35%	GAA7365246	1051.2	5.882611080566491	Fri Feb 14 19:53:38 PST 2025	nr	catalase [Helicobacter pylori]	0	96385	TRUE	99.50%	505	1	8.75296402	505	2	505	Fri Feb 14 19:53:38 PST 2025	58.66016068	AA	Helicobacter pylori	HpKatA-SS1		100.00%	505	1	-1	0		MVNKDVKQTTAFGAPVWDDNNVITAGPRGPVLLQSTWFLEKLAAFDRERIPERVVHAKGSGAYGTFTVTKDITKYTKAKIFSKVGKKTECFFRFSTVAGERGSADAVRDPRGFAMKYYTEEGNWDLVGNNTPVFFIRDAIKFPDFIHTQKRDPQTNLPN----HDMVWDFWSNVPESLYQVTWVMSDRGIPKSFRHMDGFGSHTFSLINAKGERFWVKFHFHTMQGVKHLTNEEAAEIRKHDPDSNQRDLFDAIARGDFPKWKLSIQVMPEEDAKKYRFHPFDVTKIWYLQDYPLMEVGIVELNKNPENYFAEVEQAAFTPANVVPGIGYSPDRMLQGRLFSYGDTHRYRLG-VNYPQIPVNKPRC-------PFH-SSSRDGYMQ--NGYYGSLQNYT…	505	Protein alignment - realigned		linear
GAA6803161	0	2	28.12%	13.66%	18.42%	32.08%	23.96%	44.36%	98.80%	98.80%	25.74%	GAA6803161	1051.2	5.782210514131819	Fri Feb 14 19:53:38 PST 2025	nr	catalase [Helicobacter pylori]	0	99365	TRUE	99.40%	505	1	8.734539031982422	505	2	505	Fri Feb 14 19:53:38 PST 2025	58.688168079999905	AA	Helicobacter pylori	HpKatA-SS1		100.00%	505	1	-1	0		MVNKDVKQTTAFGAPVWDDNNVITAGPRGPVLLQSTWFLEKLAAFDRERIPERVVHAKGSGAYGTFTVTKDITKYTKAKIFSKVGKKTECFFRFSTVAGERGSADAVRDPRGFAMKYYTEEGNWDLVGNNTPVFFIRDAIKFPDFIHTQKRDPQTNLPN----HDMVWDFWSNVPESLYQVTWVMSDRGIPKSFRHMDGFGSHTFSLINAKGERFWVKFHFHTMQGVKHLTNEEAAEIRKYDPDSNQRDLFDAIARGDYPKWKLSIQVMPEEDAKKYRFHPFDVTKIWYLQDYPLMEVGIVELNKNPENYFAEVEQAAFSPANVVPGIGYSPDRMLQGRLFSYGDTHRYRLG-VNYPQIPVNKPRC-------PFH-SSSRDGYMQ--NGYYGSLQNYT…	505	Protein alignment - realigned		linear
WRB44040	0	2	28.51%	13.47%	18.42%	31.88%	23.76%	44.75%	98.80%	98.80%	25.54%	WRB44040	1050.81	6.782285806127341	Fri Feb 14 19:53:40 PST 2025	nr	catalase [Helicobacter pylori]	0	97875	TRUE	99.40%	505	1	8.927921295166016	505	2	505	Fri Feb 14 19:53:40 PST 2025	58.641197979999895	AA	Helicobacter pylori	HpKatA-SS1		100.00%	505	1	-1	0		MVNKDVKQTTAFGAPVWDDNNVITAGPRGPVLLQSTWFLEKLAAFDRERIPERVVHAKGSGAYGTFTVTKDITKYTKAKIFSKVGKKTECFFRFSTVAGERGSADAVRDPRGFAMKYYTEEGNWDLVGNNTPVFFIRDAIKFPDFIHTQKRDPQTNLPN----HDMVWDFWSNVPESLYQVTWVMSDRGIPKSFRHMDGFGSHTFSLINAKGERFWVKFHFHTMQGVKHLTNEEAAEIRKYDPDSNQRDLFNAIARGDFPKWKLSIQVMPEEDAKKYRFHPFDVTKIWYLQDYPLMEVGIVELNKNPENYFAEVEQAAFSPANVVPGIGYSPDRMLQGRLFSYGDTHRYRLG-VNYPQIPVNKPRC-------PFH-SSSRDGYMQ--NGYYGSLQNYT…	505	Protein alignment - realigned		linear
WQZ09141	0	2	28.12%	13.47%	18.42%	31.88%	23.76%	44.55%	98.80%	98.80%	25.74%	WQZ09141	1050.81	6.782285806127341	Fri Feb 14 19:53:39 PST 2025	nr	catalase [Helicobacter pylori]	0	97875	TRUE	99.40%	505	1	8.927921295166016	505	2	505	Fri Feb 14 19:53:39 PST 2025	58.62914368	AA	Helicobacter pylori	HpKatA-SS1		100.00%	505	1	-1	0		MVNKDVKQTTAFGAPVWDDNNVITAGPRGPVLLQSTWFLEKLAAFDRERIPERVVHAKGSGAYGTFTVTKDITKYTKAKIFSKVGKKTECFFRFSTVAGERGSADAVRDPRGFAMKYYTEEGNWDLVGNNTPVFFVRDAIKFPDFIHTQKRDPQTNLPN----HDMVWDFWSNVPESLYQVTWVMSDRGIPKSFRHMDGFGSHTFSLINAKGERFWVKFHFHTMQGVKHLTNEEAAEVRKYDPDSNQRDLFNAIARGDFPKWKLSIQVMPEEDAKKYRFHPFDVTKIWYLQDYPLMEVGIVELNKNPENYFAEVEQAAFSPANVVPGIGYSPDRMLQGRLFSYGDTHRYRLG-VNYPQIPVNKPRC-------PFH-SSSRDGYMQ--NGYYGSLQNYT…	505	Protein alignment - realigned		linear
WQV39128	0	2	28.51%	13.47%	18.42%	31.88%	23.37%	44.36%	99.00%	99.00%	25.94%	WQV39128	1050.81	6.782977945441374	Fri Feb 14 19:53:39 PST 2025	nr	catalase [Helicobacter pylori]	0	97875	TRUE	99.50%	505	1	8.925144196	505	2	505	Fri Feb 14 19:53:39 PST 2025	58.64518348	AA	Helicobacter pylori	HpKatA-SS1		100.00%	505	1	-1	0		MVNKDVKQTTAFGTPVWDDNNVITAGPRGPVLLQSTWFLEKLAAFDRERIPERVVHAKGSGAYGTFTVTKDITKYTKAKIFSKVGKKTECFFRFSTVAGEKGSADAVRDPRGFAMKYYTEEGNWDLVGNNTPVFFIRDAIKFPDFIHTQKRDPQTNLPN----HDMVWDFWSNVPESLYQVTWVMSDRGIPKSFRHMDGFGSHTFSLINAKGERFWVKFHFHTMQGVKHLTNEEAAEVRKYDPDSNQRDLFNAIARGDFPKWKLSIQVMPEEDAKKYRFHPFDVTKIWYLQDYPLMEVGIVELNKNPENYFAEVEQAAFSPANVVPGIGYSPDRMLQGRLFSYGDTHRYRLG-VNYPQIPVNKPRC-------PFH-SSSRDGYMQ--NGYYGSLQNYT…	505	Protein alignment - realigned		linear
WQR90165	0	2	28.32%	13.47%	18.42%	31.88%	23.56%	44.36%	99.00%	99.00%	25.94%	WQR90165	1050.81	6.782285806127341	Fri Feb 14 19:53:39 PST 2025	nr	catalase [Helicobacter pylori]	0	97875	TRUE	99.50%	505	1	8.927921295166016	505	2	505	Fri Feb 14 19:53:39 PST 2025	58.659169979999895	AA	Helicobacter pylori	HpKatA-SS1		100.00%	505	1	-1	0		MVNKDVKQTTAFGAPVWDDNNVITAGPRGPVLLQSTWFLEKLAAFDRERIPERVVHAKGSGAYGTFTVTKDITKYTKAKIFSKVGKKTECFFRFSTVAGERGSADAVRDPRGFAMKYYTEEGNWDLVGNNTPVFFIRDAIKFPDFIHTQKRDPQTNLPN----HDMVWDFWSNVPESLYQVTWVMSDRGIPKSFRHMDGFGSHTFSLINAKGERFWVKFHFHTMQGVKHLTNEEAAEVRKYDPDSNQRDLFNAIARGDFPKWKLSIQVMPEEDAKKYRFHPFDVTKIWYLQDYPLMEVGIVELNKNPENYFAEVEQAAFSPANVVPGIGYSPDRMLQGRLFSYGDTHRYRLG-VNYPQIPVNKPRC-------PFH-SSSRDGYMQ--NGYYGSLQNYT…	505	Protein alignment - realigned		linear
WQR81197	0	2	28.51%	13.47%	18.42%	31.88%	23.96%	44.55%	98.80%	98.80%	25.74%	WQR81197	1050.81	6.781492108349163	Fri Feb 14 19:53:39 PST 2025	nr	catalase [Helicobacter pylori]	0	99365	TRUE	99.40%	505	1	8.917774200439453	505	2	505	Fri Feb 14 19:53:39 PST 2025	58.65719737999989	AA	Helicobacter pylori	HpKatA-SS1		100.00%	505	1	-1	0		MVNKDVKQTTAFGAPVWDDNNVITAGPRGPVLLQSTWFLEKLAAFDRERIPERVVHAKGSGAYGTFTVTKDITKYTKAKIFSKVGKKTECFFRFSTVAGERGAADAVRDPRGFAMKYYTEEGNWDLVGNNTPVFFIRDAIKFPDFIHTQKRDPQTNLPN----HDMVWDFWSNVPESLYQVTWVMSDRGIPKSFRHMDGFGSHTFSLINAKGERFWVKFHFHTMQGVKHLTNEEAAEIRKYDPDSNQRDLFNAIARGDYPKWKLSIQVMPEEDAKKYRFHPFDVTKIWYLQDYPLMEVGIVELNKNPENYFAEVEQAAFTPANVVPGIGYSPDRMLQGRLFSYGDTHRYRLG-VNYPQIPVNKPRC-------PFH-SSSRDGYMQ--NGYYGSLQNYT…	505	Protein alignment - realigned		linear
WP_390500846	0	2	28.12%	13.66%	18.42%	32.08%	23.76%	44.75%	98.80%	98.80%	25.35%	WP_390500846	1050.81	5.782798404619349	Fri Feb 14 19:53:39 PST 2025	nr	catalase [Helicobacter pylori]	0	97875	TRUE	99.40%	505	1	8.741054535	505	2	505	Fri Feb 14 19:53:39 PST 2025	58.66021598	AA	Helicobacter pylori	HpKatA-SS1		100.00%	505	1	-1	0		MVNKDVKQTTAFGAPVWDDNNVITAGPRGPVLLQSTWFLEKLAAFDRERIPERVVHAKGSGAYGTFTVTKDITKYTKAKIFSKVGKKTECFFRFSTVAGERGSADAVRDPRGFAMKYYTEEGNWDLVGNNTPVFFIRDAIKFPDFIHTQKRDPQTNLPN----HDMVWDFWSNVPESLYQVTWVMSDRGIPKSFRHMDGFGSHTFSLINAKGERFWVKFHFHTMQGVKHLTNEEAAEIRKYDPDSNQRDLFDAIARGDFPKWKLSIQVMPEEDAKKYRFHPFDVTKIWYLQDYPLMEVGIVELNKNPENYFAEVEQAAFSPANVVPGIGYSPDRMLQGRLFSYGDTHRYRLG-VNYPQIPVNKPRC-------PFH-SSSRDGYMQ--NGYYGSLQNYT…	505	Protein alignment - realigned		linear
WP_367684903	0	2	28.12%	13.47%	18.61%	32.08%	23.96%	44.55%	98.80%	98.80%	25.54%	WP_367684903	1050.81	6.882996428679164	Fri Feb 14 19:53:39 PST 2025	nr	catalase [Helicobacter pylori]	0	96385	TRUE	99.40%	505	1	8.941432953	505	2	505	Fri Feb 14 19:53:39 PST 2025	58.65917588	AA	Helicobacter pylori	HpKatA-SS1		100.00%	505	1	-1	0		MVNKDVKQTTAFGAPVWDDNNVITAGPRGPVLLQSTWFLEKLAAFDRERIPERVVHAKGSGAYGTFTVTKDITKYTKAKIFSKVGKKTECFFRFSTVAGERGSADAVRDPRGFAMKYYTEEGNWDLVGNNTPVFFIRDAIKFPDFIHTQKRDPQTNLPN----HDMVWDFWSNVPESLYQVTWVMSDRGIPKSFRHMDGFGSHTFSLINAKGERFWVKFHFHTMQGVKHLTNEEAAEIRKHDPDSNQRDLFNAIARGDFPKWKLSIQVMPEEDAKKYRFHPFDVTKIWYLQDYPLMEVGIVELNKNPENYFAEVEQAAFSPANVVPGIGYSPDRMLQGRLFSYGDTHRYRLG-VNYPQIPVNKPRC-------PFH-SSSRDGYMQ--NGYYGSLQNYT…	505	Protein alignment - realigned		linear
WP_316493486	0	2	28.32%	13.47%	18.42%	31.88%	23.56%	44.36%	99.00%	99.00%	25.94%	WP_316493486	1050.81	6.782285806127341	Fri Feb 14 19:53:40 PST 2025	nr	catalase [Helicobacter pylori]	0	97875	TRUE	99.50%	505	1	8.927921295166016	505	2	505	Fri Feb 14 19:53:40 PST 2025	58.659169979999895	AA	Helicobacter pylori	HpKatA-SS1		100.00%	505	1	-1	0		MVNKDVKQTTAFGTPVWDDNNVITAGPRGPVLLQSTWFLEKLAAFDRERIPERVVHAKGSGAYGTFTVTKDITKYTKAKIFSKVGKKTECFFRFSTVAGERGSADAVRDPRGFAMKYYTEEGNWDLVGNNTPVFFIRDAIKFPDFIHTQKRDPQTNLPN----HDMVWDFWSNVPESLYQVTWVMSDRGIPKSFRHMDGFGSHTFSLINAKGERFWVKFHFHTMQGVKHLTNEEAAEVRKYDPDSNQRDLFNAIARGDFPKWKLSIQVMPEEDAKKYRFHPFDVTKIWYLQDYPLMEVGIVELNKNPENYFAEVEQAAFSPANVVPGIGYSPDRMLQGRLFSYGDTHRYRLG-VNYPQIPVNKPRC-------PFH-SSSRDGYMQ--NGYYGSLQNYT…	505	Protein alignment - realigned		linear
WP_208368409	0	2	28.32%	13.47%	18.61%	32.08%	23.56%	44.36%	99.20%	99.20%	25.74%	WP_208368409	1050.81	6.881996923610352	Fri Feb 14 19:53:39 PST 2025	nr	catalase [Helicobacter pylori]	0	97875	TRUE	99.60%	505	1	8.928134918	505	2	505	Fri Feb 14 19:53:39 PST 2025	58.68319498	AA	Helicobacter pylori	HpKatA-SS1		100.00%	505	1	-1	0		MVNKDVKQTTAFGAPVWDDNNVITAGPRGPVLLQSTWFLEKLAAFDRERIPERVVHAKGSGAYGTFTVTKDITKYTKAKIFSKVGKKTECFFRFSTVAGERGSADAVRDPRGFAMKYYTEEGNWDLVGNNTPVFFIRDAIKFPDFIHTQKRDPQTNLHN----HDMVWDFWSNVPESLYQVTWVMSDRGIPKSFRHMDGFGSHTFSLINAKGERFWVKFHFHTMQGVKHLTNEEAAEVRKYDPDSNQRDLFNAIARGDFPKWKLSIQVMPEEDAKKYRFHPFDVTKIWYLQDYPLMEVGIVELNKNPENYFAEVEQAAFSPANVVPGIGYSPDRMLQGRLFSYGDTHRYRLG-VNYPQIPVNKPRC-------PFH-SSSRDGYMQ--NGYYGSLQNYT…	505	Protein alignment - realigned		linear
WP_208364480	0	2	27.92%	13.66%	18.61%	32.28%	23.76%	44.55%	99.20%	99.20%	25.35%	WP_208364480	1050.81	5.882405273275843	Fri Feb 14 19:53:40 PST 2025	nr	catalase [Helicobacter pylori]	0	96385	TRUE	99.60%	505	1	8.750507354736328	505	2	505	Fri Feb 14 19:53:40 PST 2025	58.63214738	AA	Helicobacter pylori	HpKatA-SS1		100.00%	505	1	-1	0		MVNKDVKQTTAFGAPVWDDNNVITAGPRGPVLLQSTWFLEKLAAFDRERIPERVVHAKGSGAYGTFTVTKDITKYTKAKIFSKVGKKTECFFRFSTVAGERGSADAVRDPRGFAMKYYTEEGNWDLVGNNTPVFFIRDAIKFPDFIHTQKRDPQTNLPN----HDMVWDFWSNVPESLYQVTWVMSDRGIPKSFRHMDGFGSHTFSLINAKGERFWVKFHFHTMQGVKHLTNEEAAEVRKHDPDSNQRDLFDAIARGDFPKWKLSIQVMPEEDAKKYRFHPFDVTKIWYLQDYPLMEVGIVELNKNPENYFAEVEQAAFTPANVVPGIGYSPDRMLQGRLFSYGDTHRYRLG-VNYPQIPVNKPRC-------PFH-SSSRDGYMQ--NGYYGSLQNYT…	505	Protein alignment - realigned		linear
WP_202248892	0	2	28.71%	13.47%	18.42%	31.88%	23.56%	44.55%	98.80%	98.80%	25.74%	WP_202248892	1050.81	6.782079998836693	Fri Feb 14 19:53:40 PST 2025	nr	catalase [Helicobacter pylori]	0	97875	TRUE	99.40%	505	1	8.925144196	505	2	505	Fri Feb 14 19:53:40 PST 2025	58.615157079999896	AA	Helicobacter pylori	HpKatA-SS1		100.00%	505	1	-1	0		MVNKDVKQTTAFGAPVWDDNNVITAGPRGPVLLQSTWFLEKLAAFDRERIPERVVHAKGSGAYGTFTVTKDITKYTKAKIFSKVGKKTECFFRFSTVAGEKGSADAVRDPRGFAMKYYTEEGNWDLVGNNTPVFFIRDAIKFPDFIHTQKRDPQTNLPN----HDMVWDFWSNVPESLYQVTWVMSDRGIPKSFRHMDGFGSHTFSLINAKGERFWVKFHFHTMQGVKHLTNEEAAEIRKYDPDSNQRDLFNAIARGDFPKWKLSIQVMPEEDAKKYRFHPFDVTKIWYLQDYPLMEVGIVELNKNPENYFAEVEQAAFSPANVVPGIGYSPDRMLQGRLFSYGDTHRYRLG-VNYPQIPVNKPRC-------PFH-SSSRDGYMQ--NGYYGSLQNYT…	505	Protein alignment - realigned		linear
WP_187934396	0	2	28.51%	13.66%	18.42%	32.08%	23.76%	44.55%	98.80%	98.80%	25.54%	WP_187934396	1050.81	5.7836963512240445	Fri Feb 14 19:53:39 PST 2025	nr	catalase [Helicobacter pylori]	0	97875	TRUE	99.40%	505	1	8.741054535	505	2	505	Fri Feb 14 19:53:39 PST 2025	58.67220898	AA	Helicobacter pylori	HpKatA-SS1		100.00%	505	1	-1	0		MVNKDVKQTTAFGAPVWDDNNVITAGPRGPVLLQSTWFLEKLAAFDRERIPERVVHAKGSGAYGTFTVTKDITKYTKAKIFSKIGKKTECFFRFSTVAGERGSADAVRDPRGFAMKYYTEEGNWDLVGNNTPVFFIRDAIKFPDFIHTQKRDPQTNLPN----HDMVWDFWSNVPESLYQVTWVMSDRGIPKSFRHMDGFGSHTFSLINAKGERFWVKFHFHTMQGVKHLTNEEAAEIRKYDPDSNQRDLFNAIARGDFPKWKLSIQVMPEEDAKKYRFHPFDVTKIWYLQDYPLMEVGIVELNKNPENYFAEVEQAAFSPANVVPGIGYSPDRMLQGRLFSYGDTHRYRLG-VNYPQIPVNKPRC-------PFH-SSSRDGYMQ--NGYYGSLQNYT…	505	Protein alignment - realigned		linear
WP_187898698	0	2	28.12%	13.66%	18.22%	31.88%	23.96%	44.55%	99.00%	99.00%	25.74%	WP_187898698	1050.81	5.685986934241058	Fri Feb 14 19:53:40 PST 2025	nr	catalase [Helicobacter pylori]	0	97875	TRUE	99.50%	505	1	8.743030548095703	505	2	505	Fri Feb 14 19:53:40 PST 2025	58.66315838	AA	Helicobacter pylori	HpKatA-SS1		100.00%	505	1	-1	0		MVNKDVKQTTAFGAPVWDDNNVITAGPRGPVLLQSTWFLEKLAAFDRERIPERVVHAKGSGAYGTFTVTKDITKYTKAKIFSKVGKKTECFFRFSTVAGERGSADAVRDPRGFAMKYYTEEGNWDLVGNNTPVFFIRDAIKFPDFIHTQKRDPQTNLPN----HDMVWDFWSNVPESLYQVTWVMSDRGIPKSFRHMDGFGSHTFSLINAKGERFWVKFHFETMQGVKHLTNEEAAEVRKYDPDSNQRDLFNAIARGDFPKWKLSIQVMPEEDAKKYRFHPFDVTKIWYLQDYPLMEVGIVELNKNPENYFAEVEQAAFSPANVVPGIGYSPDRMLQGRLFSYGDTHRYRLG-VNYPQIPVNRPRC-------PFH-SSSRDGYMQ--NGYYGSLQNYT…	505	Protein alignment - realigned		linear
WP_187854912	0	2	28.12%	13.66%	18.61%	32.28%	23.56%	44.36%	99.00%	99.00%	25.54%	WP_187854912	1050.81	5.882509522102374	Fri Feb 14 19:53:39 PST 2025	nr	catalase [Helicobacter pylori]	0	97875	TRUE	99.50%	505	1	8.741481781	505	2	505	Fri Feb 14 19:53:39 PST 2025	58.69022738	AA	Helicobacter pylori	HpKatA-SS1		100.00%	505	1	-1	0		MVNKDVKQTTAFGVPVWDDNNVITAGPRGPVLLQSTWFLEKLAAFDRERIPERVVHAKGSGAYGTFTVTKDITKYTKAKIFSKVGKKTECFFRFSTVAGERGSADAVRDPRGFAMKYYTEEGNWDLVGNNTPVFFIRDAIKFPDFIHTQKRDPQTNLPN----HDMVWDFWSNVPESLYQVTWVMSDRGIPKSFRHMDGFGSHTFSLINAKGERFWVKFHFHTMQGVKHLTNEEAAEIRKHDPDSNQRDLFDAIARGDYPKWKLSIQVMPEEDAKKYRFHPFDVTKIWYLQDYPLMEVGIVELNKNPENYFAEVEQAAFTPANVVPGIGYSPDRMLQGRLFSYGDTHRYRLG-VNYPQIPVNKPRC-------PFH-SSSRDGYMQ--NGYYGSLQNYT…	505	Protein alignment - realigned		linear
WP_181227754	0	2	28.32%	13.66%	18.61%	32.28%	23.76%	44.55%	98.80%	98.80%	25.35%	WP_181227754	1050.81	5.882405273275843	Fri Feb 14 19:53:39 PST 2025	nr	catalase [Helicobacter pylori]	0	96385	TRUE	99.40%	505	1	8.750507354736328	505	2	505	Fri Feb 14 19:53:39 PST 2025	58.63214718	AA	Helicobacter pylori	HpKatA-SS1		100.00%	505	1	-1	0		MINKDVKQTTAFGAPVWDDNNVITAGPRGPVLLQSTWFLEKLAAFDRERIPERVVHAKGSGAYGTFTVTKDITKYTKAKIFSKVGKKTECFFRFSTVAGERGSADAVRDPRGFAMKYYTEEGNWDLVGNNTPVFFIRDAIKFPDFIHTQKRDPQTNLPN----HDMVWDFWSNVPESLYQVTWVMSDRGIPKSFRHMDGFGSHTFSLINAKGERFWVKFHFHTMQGVKHLTNEEAAEIRKHDPDSNQRDLFDAIARGDFPKWKLSIQVMPEEDAKKYRFHPFDVTKIWYLQDYPLMEVGIVELNKNPENYFAEVEQAAFSPANVVPGIGYSPDRMLQGRLFSYGDTHRYRLG-VNYPQIPVNKPRC-------PFH-SSSRDGYMQ--NGYYGSLQNYT…	505	Protein alignment - realigned		linear
WP_180629664	0	2	28.32%	13.47%	18.42%	31.88%	23.76%	44.75%	99.00%	99.00%	25.54%	WP_180629664	1050.81	6.782285806127341	Fri Feb 14 19:53:39 PST 2025	nr	catalase [Helicobacter pylori]	0	97875	TRUE	99.50%	505	1	8.927921295166016	505	2	505	Fri Feb 14 19:53:39 PST 2025	58.65923118	AA	Helicobacter pylori	HpKatA-SS1		100.00%	505	1	-1	0		MVNKDVKQTTAFGAPVWDDNNVITAGPRGPVLLQSTWFLEKLAAFDRERIPERVVHAKGSGAYGTFTVTKDITKYTKAKIFSKVGKKTECFFRFSTVAGERGSADAVRDPRGFAMKYYTEEGNWDLVGNNTPVFFIRDAIKFPDFIHTQKRDPQTNLPN----HDMVWDFWSNVPESLYQVTWVMSDRGIPKSFRHMDGFGSHTFSLINAKGERFWVKFHFHTMQGVKHLTNEEAAEVRKYDPDSNQRDLFNAIARGDFPKWKLSIQVMPEEDAKKYRFHPFDVTKIWYLQDYPLMEVGIVELNKNPENYFAEVEQAAFSPANVVPGIGYSPDRMLQGRLFSYGDTHRYRLG-VNYPQIPVNKPRC-------PFH-SSSRDGYMQ--NGYYGSLQNYT…	505	Protein alignment - realigned		linear
WP_165548321	0	2	28.51%	13.47%	18.81%	32.28%	23.76%	44.55%	99.00%	99.00%	25.35%	WP_165548321	1050.81	7.882576870878616	Fri Feb 14 19:53:40 PST 2025	nr	catalase [Helicobacter pylori]	0	96385	TRUE	99.50%	505	1	9.080875396728516	505	2	505	Fri Feb 14 19:53:40 PST 2025	58.64523277999989	AA	Helicobacter pylori	HpKatA-SS1		100.00%	505	1	-1	0		MVNKDVKQTTAFGAPVWDDNNVITAGPRGPVLLQSTWFLEKLAAFDRERIPERVVHAKGSGAYGTFTVTKDITKYTKAKIFSKVGKKTECFFRFSTVAGERGSADAVRDPRGFAMKYYTEEGNWDLVGNNTPVFFIRDAIKFPDFIHTQKRDPQTNLPN----HDMVWDFWSNVPESLYQVTWVMSDRGIPKSFRHMDGFGSHTFSLINAKGERFWVKFHFHTMQGVKHLTNEEAAEIRKHDPDSNQRDLFNAIARGDFPKWKLSIQVMPEEDAKKYRFHPFDVTKIWYLKDYPLMEVGIVELNKNPENYFAEVEQAAFTPANVVPGIGYSPDRMLQGRLFSYGDTHRYRLG-VNYPQIPVNKPRC-------PFH-SSSRDGYMQ--NGYYGSLQNYT…	505	Protein alignment - realigned		linear
WP_120900127	0	2	28.32%	13.66%	18.42%	32.08%	23.56%	44.16%	99.00%	99.00%	25.94%	WP_120900127	1050.81	5.782004706841171	Fri Feb 14 19:53:39 PST 2025	nr	catalase [Helicobacter pylori]	0	99365	TRUE	99.50%	505	1	8.732189178466797	505	2	505	Fri Feb 14 19:53:39 PST 2025	58.66414308	AA	Helicobacter pylori	HpKatA-SS1		100.00%	505	1	-1	0		MVNKDVKQTTAFGAPVWDDNNVITAGPRGPVLLQSTWFLEKLAAFDRERIPERVVHAKGSGAYGTFTVTKDITKYTKAKIFSKVGKKTECFFRFSTVAGERGSADAVRDPRGFAMKYYTEEGNWDLVGNNTPVFFIRDAIKFPDFIHTQKRDPQTNLPN----HDMVWDFWSNVPESLYQVTWVMSDRGIPKSFRHMDGFGSHTFSLINAKGERFWVKFHFHTMQGVKHLTNEEAAEIRKYDPDSNQRDLFDAIARGDYPKWKLSIQVMPEEDAKKYRFHPFDVTKIWYLQDYPLMEVGIVELNKNPENYFAEVEQAAFTPANVVPGIGYSPDRMLQGRLFSYGDTHRYRLG-VNYSQIPVNKPRC-------PFH-SSSRDGYMQ--NGYYGSLQNYT…	505	Protein alignment - realigned		linear
WP_120895317	0	2	28.32%	13.66%	18.22%	31.88%	23.76%	44.55%	99.00%	99.00%	25.74%	WP_120895317	1050.81	5.685781127	Fri Feb 14 19:53:40 PST 2025	nr	catalase [Helicobacter pylori]	0	97875	TRUE	99.50%	505	1	8.740627289	505	2	505	Fri Feb 14 19:53:40 PST 2025	58.667204979999894	AA	Helicobacter pylori	HpKatA-SS1		100.00%	505	1	-1	0		MVNKDMKQTTAFGAPVWDDNNVITAGPRGPVLLQSTWFLEKLAAFDRERIPERVVHAKGSGAYGTFTVTKDITKYTKAKIFSKVGKKTECFFRFSTVAGERGSADAVRDPRGFAMKYYTEEGNWDLVGNNTPVFFIRDAIKFPDFIHTQKRDPQTNLPN----HDMVWDFWSNVPESLYQVTWVMSDRGIPKSFRHMDGFGSHTFSLINAKGERFWVKFHFETMQGVKHLTNEEAAEVRKYDPDSNQRDLFNAIARGDFPKWKLSIQVMPEEDAKKYRFHPFDVTKIWYLQDYPLMEVGIVELNKNPENYFAEVEQAAFSPANVVPGIGYSPDRMLQGRLFSYGDTHRYRLG-VNYPQIPVNKPRC-------PFH-SSSRDGYMQ--NGYYGSLQNYT…	505	Protein alignment - realigned		linear
WP_120872614	0	2	28.12%	13.66%	18.61%	32.28%	23.56%	44.36%	99.00%	99.00%	25.54%	WP_120872614	1050.81	5.883303219880538	Fri Feb 14 19:53:40 PST 2025	nr	catalase [Helicobacter pylori]	0	96385	TRUE	99.50%	505	1	8.750507354736328	505	2	505	Fri Feb 14 19:53:40 PST 2025	58.662173579999894	AA	Helicobacter pylori	HpKatA-SS1		100.00%	505	1	-1	0		MVNKDVKQTTAFGAPVWDDNNVITAGPRGPVLLQSTWFLEKLAAFDRERIPERVVHAKGSGAYGTFTVTKDITKYTKAKIFSKVGKKTECFFRFSTVAGERGSADAVRDPRGFAMKYYTEEGNWDLVGNNTPVFFIRDAIKFPDFIHTQKRDPQTNLPN----HDMVWDFWSNVPESLYQVTWVMSDRGIPKSFRHMDGFGSHTFSLINTKGERFWVKFHFHTMQGVKHLTNEEAAEIRKHDPDSNQRDLFDAIARGDFPKWKLSIQVMPEEDAKKYRFHPFDVTKIWYLQDYPLMEVGIVELNKNPENYFAEVEQAAFSPANVVPGIGYSPDRMLQGRLFSYGDTHRYRLG-VNYPQIPVNKPRC-------PFH-SSSRDGYMQ--NGYYGSLQNYT…	505	Protein alignment - realigned		linear
WP_120826086	0	2	28.32%	13.47%	18.42%	31.88%	23.56%	44.36%	99.00%	99.00%	25.94%	WP_120826086	1050.81	6.782285806127341	Fri Feb 14 19:53:40 PST 2025	nr	catalase [Helicobacter pylori]	0	97875	TRUE	99.50%	505	1	8.927921295166016	505	2	505	Fri Feb 14 19:53:40 PST 2025	58.659169979999895	AA	Helicobacter pylori	HpKatA-SS1		100.00%	505	1	-1	0		MVNKDVKQTTAFGAPVWDDNNVITAGPRGPVLLQSTWFLEKLAAFDRERIPERVVHAKGSGAYGTFTVTKDITKYTKAKIFSKVGKKTECFFRFSTVAGERGSADAVRDPRGFAMKYYTEEGNWDLVGNNTPVFFIRDAIKFPDFIHTQKRDPQTNLPN----HDMVWDFWSNVPESLYQVTWVMSDRGIPKSFRHMDGFGSHTFSLINAKGERFWVKFHFHTMQGVKHLTNEEAAEVRKYDPDSNQRDLFNAIARGDFPKWKLSIQVMPEEDAKKYRFHPFDVTKIWYLQDYPLMEVGIVELNKNPENYFAEVEQAAFSPANVVPGIGYSPDRMLQGRLFSYGDTHRYRLG-VNYPQIPVNKPRC-------PFH-SSSRDGYMQ--NGYYGSLQNYT…	505	Protein alignment - realigned		linear
WP_120808694	0	2	28.71%	13.66%	18.22%	31.88%	23.76%	44.55%	98.80%	98.80%	25.74%	WP_120808694	1050.81	5.685781127	Fri Feb 14 19:53:39 PST 2025	nr	catalase [Helicobacter pylori]	0	97875	TRUE	99.40%	505	1	8.740627289	505	2	505	Fri Feb 14 19:53:39 PST 2025	58.66319857999989	AA	Helicobacter pylori	HpKatA-SS1		100.00%	505	1	-1	0		MINKDVKQTTAFGAPVWDDNNVITAGPRGPVLLQSTWFLEKLAAFDRERIPERVVHAKGSGAYGTFTVTKDITKYTKAKIFSKVGKKTECFFRFSTVAGERGSADAVRDPRGFAMKYYTEEGNWDLVGNNTPVFFIRDAIKFPDFIHTQKRDPQTNLPN----HDMVWDFWSNVPESLYQVTWVMSDRGIPKSFRHMDGFGSHTFSLINAKGERFWVKFHFETMQGVKHLTNEEAAEIRKYDPDSNQRDLFNAIARGDFPKWKLSIQVMPEEDAKKYRFHPFDVTKIWYLQDYPLMEVGIVELNKNPENYFAEVEQAAFSPANVVPGIGYSPDRMLQGRLFSYGDTHRYRLG-VNYPQIPVNKPRC-------PFH-SSSRDGYMQ--NGYYGSLQNYT…	505	Protein alignment - realigned		linear
WP_108356881	0	2	28.32%	13.47%	18.42%	31.88%	23.56%	44.36%	99.20%	99.20%	25.94%	WP_108356881	1050.81	6.782285806127341	Fri Feb 14 19:53:39 PST 2025	nr	catalase [Helicobacter pylori]	0	97875	TRUE	99.60%	505	1	8.927921295166016	505	2	505	Fri Feb 14 19:53:39 PST 2025	58.63313208	AA	Helicobacter pylori	HpKatA-SS1		100.00%	505	1	-1	0		MVNKDVKQTTAFGAPVWDDNNVITAGPRGPVLLQSTWFLEKLAAFDRERIPERVVHAKGSGAYGTFTVTKDITKYTKAKIFSKVGKKTECFFRFSTVAGERGSADAVRDPRGFAMKYYTEEGNWDLVGNNTPVFFIRDAIKFPDFIHTQKRDPQTNLPN----HDMVWDFWSNVPESLYQVTWVMSDRGIPKSFRHMDGFGSHTFSLINAKGERFWVKFHFHTMQGVKHLTNEEAAEVRKYDPDSNQRDLFNAIARGDFPKWKLSIQVMPEEDAKKYRFHPFDVTKIWYLQDYPLMEVGIVELNKNPENYFAEVEQAAFTPANVVPGIGYSPDRMLQGRLFSYGDTHRYRLG-VNYSQIPVNKPRC-------PFH-SSSRDGYMQ--NGYYGSLQNYT…	505	Protein alignment - realigned		linear
WP_108316656	0	2	27.92%	13.66%	18.61%	32.28%	23.76%	44.36%	99.00%	99.00%	25.54%	WP_108316656	1050.81	5.882509522102374	Fri Feb 14 19:53:39 PST 2025	nr	catalase [Helicobacter pylori]	0	97875	TRUE	99.50%	505	1	8.741481781	505	2	505	Fri Feb 14 19:53:39 PST 2025	58.63514797999989	AA	Helicobacter pylori	HpKatA-SS1		100.00%	505	1	-1	0		MVNKDVKQTTAFGAPVWDDNNVITAGPRGPVLLQSTWFLEKLAAFDRERIPERVVHAKGSGAYGTFTVTKDITKYTKAKIFSKVGKKTECFFRFSTVAGERGSADAVRDPRGFAMKYYTEEGNWDLVGNNTPVFFIRDAIKFPDFIHTQKRDPQTNLPN----HDMVWDFWSSVPESLYQVTWVMSDRGIPKSFRHMDGFGSHTFSLINAKGERFWVKFHFHTMQGVKHLTNEEAAEIRKHDPDSNQRDLFDAIARGDYPKWKLSIQVMPEEDAKKYRFHPFDVTKIWYLQDYPLMEVGIVELNKNPENYFAEVEQAAFTPANVVPGIGYSPDRMLQGRLFSYGDTHRYRLG-VNYPQIPVNKPRC-------PFH-SSSRDGYMQ--NGYYGSLQNYT…	505	Protein alignment - realigned		linear
WP_108256620	0	2	28.51%	13.66%	18.42%	32.08%	23.76%	44.36%	99.00%	99.00%	25.74%	WP_108256620	1050.81	5.782004706841171	Fri Feb 14 19:53:39 PST 2025	nr	catalase [Helicobacter pylori]	0	99365	TRUE	99.50%	505	1	8.732189178466797	505	2	505	Fri Feb 14 19:53:39 PST 2025	58.70120717999989	AA	Helicobacter pylori	HpKatA-SS1		100.00%	505	1	-1	0		MVNKDVKQTTAFGAPVWDDNNVITAGPRGPVLLQSTWFLEKLAAFDRERIPERVVHAKGSGAYGTFTVTKDITKYTKAKIFSKVGKKTECFFRFSTVAGERGSADAVRDPRGFAMKYYTEEGNWDLVGNNTPVFFIRDAIKFPDFIHTQKRDPQTNLPN----HDMVWDFWSNVPESLYQVTWVMSDRGIPKSFRHMDGFGSHTFSLINAKGERFWVKFHFHTMQGVKHLTNEEAAEIRKYDPDSNQRDLFDAIARGDYPKWKLSIQVMPEEDAKKYRFHPFDVTKIWYLQDYPLMEVGIVELNKNPENYFAEVEQAAFTPANVVPGIGYSPDRMLQGRLFSYGDTHRYRLG-VNYPQIPVNKPRC-------PFH-SSSRDGYMQ--NGYYGSLQNYT…	505	Protein alignment - realigned		linear
WP_053574483	0	2	27.92%	13.66%	18.42%	32.08%	23.96%	44.16%	99.20%	99.20%	25.94%	WP_053574483	1050.81	6.684183097812415	Fri Feb 14 19:53:39 PST 2025	nr	catalase [Helicobacter pylori]	0	97875	TRUE	99.60%	505	1	8.930377960205078	505	2	505	Fri Feb 14 19:53:39 PST 2025	58.70918718	AA	Helicobacter pylori	HpKatA-SS1		100.00%	505	1	-1	0		MVNKDVKQTTAFGAPVWDDNNVITAGPRGPVLLQSTWFLEKLAAFDRERIPERVVHAKGSGAYGTFTVTKDITKYTKAKIFSKVSKKTECFFRFSTVAGERGSADAVRDPRGFAMKYYTEEGNWDLVGNNTPVFFIRDAIKFPDFIHTQKRDPQTNLPN----HDMVWDFWSNVPESLYQVTWVMSDRGIPKSFRHMDGFGSHTFSLINAKGERFWVKFHFHTMQGVKHLTNEEAAEVRKYDPDSNQRDLFDAIARGDFPKWKLSIQVMPEEDAKKYRFHPFDVTKIWYTQDYPLMEVGIVELNKNPENYFAEVEQAAFTPANVVPGIGYSPDRMLQGRLFSYGDTHRYRLG-VNYPQIPVNRPRC-------PFH-SSSRDGYMQ--NGYYGSLQNYT…	505	Protein alignment - realigned		linear
WP_000247399	0	2	28.32%	13.47%	18.61%	32.08%	23.56%	44.36%	99.00%	99.00%	25.74%	WP_000247399	1050.81	6.882790621388516	Fri Feb 14 19:53:40 PST 2025	nr	catalase [Helicobacter pylori]	0	96385	TRUE	99.50%	505	1	8.938549041748047	505	2	505	Fri Feb 14 19:53:40 PST 2025	58.675215679999894	AA	Helicobacter pylori	HpKatA-SS1		100.00%	505	1	-1	0		MVNKDVKQTTAFGTPVWDDNNVITAGPRGPVLLQSTWFLEKLAAFDRERIPERVVHAKGSGAYGTFTVTKDITKYTKAKIFSKVGKKTECFFRFSTVAGERGSADAVRDPRGFAMKYYTEEGNWDLVGNNTPVFFIRDAIKFPDFIHTQKRDPQTNLPN----HDMVWDFWSNVPESLYQVTWVMSDRGIPKSFRHMDGFGSHTFSLINAKGERFWVKFHFHTMQGVKHLTNEEAAEIRKHDPDSNQRDLFNAIARGDFPKWKLSIQVMPEEDAKKYRFHPFDVTKIWYLQDYPLMEVGIVELNKNPENYFAEVEQAAFTPANVVPGIGYSPDRMLQGRLFSYGDTHRYRLG-VNYPQIPVNKPRC-------PFH-SSSRDGYMQ--NGYYGSLQNYT…	505	Protein alignment - realigned		linear
WP_000247361	0	2	28.12%	13.66%	18.61%	32.28%	23.76%	44.36%	99.00%	99.00%	25.54%	WP_000247361	1050.81	5.881611575497679	Fri Feb 14 19:53:39 PST 2025	nr	catalase [Helicobacter pylori]	0	97875	TRUE	99.50%	505	1	8.741428375	505	2	505	Fri Feb 14 19:53:39 PST 2025	58.64814668	AA	Helicobacter pylori	HpKatA-SS1		100.00%	505	1	-1	0		MVNKDVKQTTAFGAPVWDDNNVITAGPRGPVLLQSTWFLEKLAAFDRERIPERVVHAKGSGAYGTFTVTKDITKYTKAKIFSKVGKKTECFFRFSTVAGERGSADAVRDPRGFAMKYYTEEGNWDLVGNNTPVFFIRDAIKFPDFIHTQKRDPQTNLPN----HDMVWDFWSNVPESLYQVTWVMSDRGIPKSFRHMDGFGSHTFSLINAKGERFWVKFHFHTMQGVKHLTNEEAAEIRKHDPDSNQRDLFDAIARGDYPKWKLSIQVMPEEDAKKYRFHPFDVTKIWYLQDYPLMEVGIVELNKNPENYFAEVEQAAFTPANVVPGIGYSPDRMLQGRLFSYGDTHRYRLG-VNYPQIPVNKPRC-------PFH-SSSRDGYMQ--NGYYGSLQNYT…	505	Protein alignment - realigned		linear
WP_000247349	0	2	28.51%	13.66%	18.22%	31.88%	23.76%	44.55%	99.00%	99.00%	25.74%	WP_000247349	1050.81	5.685781127	Fri Feb 14 19:53:39 PST 2025	nr	catalase [Helicobacter pylori]	0	97875	TRUE	99.50%	505	1	8.740627289	505	2	505	Fri Feb 14 19:53:39 PST 2025	58.64917178	AA	Helicobacter pylori	HpKatA-SS1		100.00%	505	1	-1	0		MVNKDVKQTTAFGAPVWDDNNVITAGPRGPVLLQSTWFLEKLAAFDRERIPERVVHAKGSGAYGTFTVTKDITKYTKAKIFSKVGKKTECFFRFSTVAGERGSADAVRDPRGFAMKYYTEEGNWDLVGNNTPVFFIRDAIKFPDFIHTQKRDPQTNLPN----HDMVWDFWSNVPESLYQVTWVMSDRGIPKSFRHMDGFGSHTFSLINAKGERFWVKFHFETMQGVKHLTNEEAAEIRKYDPDSNQRDLFNAIARGDFPKWKLSIQVMPEEDAKKYRFHPFDVTKIWYLQDYPLMEVGIVELNKNPENYFAEVEQAAFSPANVVPGIGYSPDRMLQGRLFSYGDTHRYRLG-VNYPQIPVNKPRC-------PFH-SSSRDGYMQ--NGYYGSLQNYT…	505	Protein alignment - realigned		linear
MFP6106473	0	2	28.32%	13.66%	18.42%	32.08%	23.56%	44.36%	98.80%	98.80%	25.74%	MFP6106473	1050.81	5.782004706841171	Fri Feb 14 19:53:40 PST 2025	nr	catalase [Helicobacter pylori]	0	99365	TRUE	99.40%	505	1	8.732189178466797	505	2	505	Fri Feb 14 19:53:40 PST 2025	58.68820848	AA	Helicobacter pylori	HpKatA-SS1		100.00%	505	1	-1	0		MVNKDVKQTTAFGAPVWDDNNVITVGPRGPVLLQSTWFLEKLAAFDRERIPERVVHAKGSGAYGTFTVTKDITKYTKAKIFSKVGKKTECFFRFSTVAGERGSADAVRDPRGFAMKYYTEEGNWDLVGNNTPVFFIRDAIKFPDFIHTQKRDPQTNLPN----HDMVWDFWSNVPESLYQVTWVMSDRGIPKSFRHMDGFGSHTFSLINAKGERFWVKFHFHTMQGVKHLTNEEAAEIRKYDPDSNQRDLFDAIARGDYPKWKLSIQVMPEEDAKKYRFHPFDVTKIWYLQDYPLMEVGIVELNKNPENYFAEVEQAAFSPANVVPGIGYSPDRMLQGRLFSYGDTHRYRLG-VNYPQIPVNKPRC-------PFH-SSSRDGYMQ--NGYYGSLQNYT…	505	Protein alignment - realigned		linear
MFP6102890	0	2	28.51%	13.47%	18.42%	31.88%	23.56%	44.55%	98.80%	98.80%	25.74%	MFP6102890	1050.81	6.782285806127341	Fri Feb 14 19:53:39 PST 2025	nr	catalase [Helicobacter pylori]	0	97875	TRUE	99.40%	505	1	8.927921295166016	505	2	505	Fri Feb 14 19:53:39 PST 2025	58.67122428	AA	Helicobacter pylori	HpKatA-SS1		100.00%	505	1	-1	0		MVNKDVKQTTAFGAPVWDDNNVITVGPRGPVLLQSTWFLEKLAAFDRERIPERVVHAKGSGAYGTFTVTKDITKYTKAKIFSKVGKKTECFFRFSTVAGERGSADAVRDPRGFAMKYYTEEGNWDLVGNNTPVFFIRDAIKFPDFIHTQKRDPQTNLPN----HDMVWDFWSNVPESLYQVTWVMSDRGIPKSFRHMDGFGSHTFSLINAKGERFWVKFHFHTMQGVKHLTNEEAAEIRKYDPDSNQRDLFNAIARGDFPKWKLSIQVMPEEDAKKYRFHPFDVTKIWYLQDYPLMEVGIVELNKNPENYFAEVEQAAFSPANVVPGIGYSPDRMLQGRLFSYGDTHRYRLG-VNYPQIPVNKPRC-------PFH-SSSRDGYMQ--NGYYGSLQNYT…	505	Protein alignment - realigned		linear
MFP5960348	0	2	28.32%	13.47%	18.42%	31.88%	23.96%	44.75%	99.00%	99.00%	25.54%	MFP5960348	1050.81	6.782285806127341	Fri Feb 14 19:53:39 PST 2025	nr	catalase [Helicobacter pylori]	0	97875	TRUE	99.50%	505	1	8.927921295166016	505	2	505	Fri Feb 14 19:53:39 PST 2025	58.59911738	AA	Helicobacter pylori	HpKatA-SS1		100.00%	505	1	-1	0		MVNKDVKQTTAFGAPVWDDNNVITAGPRGPVLLQSTWFLEKLAAFDRERIPERVVHAKGSGAYGTFTVTKDITKYTKAKIFSKVGKKTECFFRFSTVAGERGSADAVRDPRGFAMKYYTEEGNWDLVGNNTPVFFIRDAIKFPDFIHTQKRDPQTNLPN----HDMVWDFWSNVPESLYQVTWVMSDRGIPKSFRHMDGFGSHTFSLINAKGERFWVKFHFHTMQGVKHLTNEEAAEVRKYDPDSNQRDLFNAIARGDFPKWKLSIQVMPEEDAKKYRFHPFDVTKIWYLQDYPLMEVGIVELNKNPENYFAEVEQAAFSPANVVPGIGYSPDRMLQGRLFSYGDTHRYRLG-VNYPQIPVNKPRC-------PFH-SSSRDGYMQ--NGYYGSLQNYT…	505	Protein alignment - realigned		linear
MCQ2840095	0	2	28.71%	13.47%	18.42%	31.88%	23.56%	44.36%	98.80%	98.80%	25.94%	MCQ2840095	1050.81	6.783183752732022	Fri Feb 14 19:53:39 PST 2025	nr	catalase [Helicobacter pylori]	0	97875	TRUE	99.40%	505	1	8.927921295166016	505	2	505	Fri Feb 14 19:53:39 PST 2025	58.70125047999989	AA	Helicobacter pylori	HpKatA-SS1		100.00%	505	1	-1	0		MVNKDVKQTTAFGTPIWDDNNVITAGPRGPVLLQSTWFLEKLAAFDRERIPERVVHAKGSGAYGTFTVTKDITKYTKAKIFSKVGKKTECFFRFSTVAGERGSADAVRDPRGFAMKYYTEEGNWDLVGNNTPVFFIRDAIKFPDFIHTQKRDPQTNLPN----HDMVWDFWSNVPESLYQVTWVMSDRGIPKSFRHMDGFGSHTFSLINAKGERFWVKFHFHTMQGVKHLTNEEAAEIRKYDPDSNQRDLFNAIARGDFPKWKLSIQVMPEEDAKKYRFHPFDVTKIWYLQDYPLMEVGIVELNKNPENYFAEVEQAAFSPANVVPGIGYSPDRMLQGRLFSYGDTHRYRLG-VNYPQIPVNKPRC-------PFH-SSSRDGYMQ--NGYYGSLQNYT…	505	Protein alignment - realigned		linear
GAA8480294	0	2	28.32%	13.66%	18.42%	32.08%	23.56%	44.36%	99.00%	99.00%	25.74%	GAA8480294	1050.81	5.782798404619349	Fri Feb 14 19:53:39 PST 2025	nr	catalase [Helicobacter pylori]	0	97875	TRUE	99.50%	505	1	8.741054535	505	2	505	Fri Feb 14 19:53:39 PST 2025	58.674181579999896	AA	Helicobacter pylori	HpKatA-SS1		100.00%	505	1	-1	0		MVNKDVKQTTAFGAPVWDDNNVITAGPRGPVLLQSTWFLEKLAAFDRERIPERVVHAKGSGAYGTFTVTKDITKYTKAKIFSKVGKKTECFFRFSTVAGERGSADAVRDPRGFAMKYYTEEGNWDLVGNNTPVFFIRDAIKFPDFIHTQKRDPQTNLPN----HDMVWDFWSNVPESLYQVTWVMSDRGIPKSFRHMDGFGSHTFSLINAKGERFWVKFHFHTMQGVKHLTNEEAAEIRKYDPDSNQRDLFDAIARGDFPKWKLSIQVMPEEDAKKYRFHPFDVTKIWYLQDYPLMEVGIVELNKNPENYFAEVEQAAFSPANVVPGIGYSPDRMLQGRLFSYGDTHRYRLG-VNYPQIPVNKPRC-------PFH-SSSRDGYMQ--NGYYGSLQNYT…	505	Protein alignment - realigned		linear
GAA8437135	0	2	28.51%	13.66%	18.22%	31.88%	23.76%	44.36%	99.00%	99.00%	25.94%	GAA8437135	1050.81	5.682397838184677	Fri Feb 14 19:53:39 PST 2025	nr	catalase [Helicobacter pylori]	0	100855	TRUE	99.50%	505	1	8.723217010498047	505	2	505	Fri Feb 14 19:53:39 PST 2025	58.700216479999895	AA	Helicobacter pylori	HpKatA-SS1		100.00%	505	1	-1	0		MVNKDVKQTTAFGAPVWDDNNVITAGPRGPVLLQSTWFLEKLAAFDRERIPERVVHAKGSGAYGTFTVTKDITKYTKAKIFSKVGKKTECFFRFSTVAGERGSADAVRDPRGFAMKYYTEEGNWDLVGNNTPVFFIRDAIKFPDFIHTQKRDPQTNLPN----HDMVWDFWSNVPESLYQVTWVMSDRGIPKSFRHMDGFGSHTFSLINAKGERFWVKFHFHTMQGVKHLTNEEAAEIRKYDPDSNQRDLFDAIARGDYPKWKLSIQVMPEEDAKKYRFHPFDVTKIWYLQDYPLMEVGIVELNKNPENYFAEVEQAAFTPANVVPGIGYSPDRMLQGRLFSYGDTHRYRLG-VNYPQIPVNKPRC-------PFH-SSSRDGYMQ--NGYYGSLQNYT…	505	Protein alignment - realigned		linear
GAA8116671	0	2	28.51%	13.66%	18.22%	31.88%	23.76%	44.36%	99.00%	99.00%	25.94%	GAA8116671	1050.81	5.682397838184677	Fri Feb 14 19:53:39 PST 2025	nr	catalase [Helicobacter pylori]	0	100855	TRUE	99.50%	505	1	8.723217010498047	505	2	505	Fri Feb 14 19:53:39 PST 2025	58.700216479999895	AA	Helicobacter pylori	HpKatA-SS1		100.00%	505	1	-1	0		MVNKDVKQTTAFGAPVWDDNNVITAGPRGPVLLQSTWFLEKLAAFDRERIPERVVHAKGSGAYGTFTVTKDITKYTKAKIFSKVGKKTECFFRFSTVAGERGSADAVRDPRGFAMKYYTEEGNWDLVGNNTPVFFIRDAIKFPDFIHTQKRDPQTNLPN----YDMVWDFWSNVPESLYQVTWVMSDRGIPKSFRHMDGFGSHTFSLINAKGERFWVKFHFHTMQGVKHLTNEEAAEIRKYDPDSNQRDLFDAIARGDYPKWKLSIQVMPEEDAKKYRFHPFDVTKIWYLQDYPLMEVGIVELNKNPENYFAEVEQAAFTPANVVPGIGYSPDRMLQGRLFSYGDTHRYRLG-VNYPQIPVNKPRC-------PFH-SSSRDGYMQ--NGYYGSLQNYT…	505	Protein alignment - realigned		linear
GAA8091932	0	2	28.51%	13.47%	18.42%	31.88%	23.56%	44.16%	98.80%	98.80%	26.14%	GAA8091932	1050.81	6.781492108349163	Fri Feb 14 19:53:40 PST 2025	nr	catalase [Helicobacter pylori]	0	99365	TRUE	99.40%	505	1	8.917774200439453	505	2	505	Fri Feb 14 19:53:40 PST 2025	58.68919618	AA	Helicobacter pylori	HpKatA-SS1		100.00%	505	1	-1	0		MVNKDVKQTTAFGAPVWDDNNVITAGPRGPVLLQSTWFLEKLAAFDRERIPERVVHAKGSGAYGTFTVTKDITKYTKAKIFSKVGKKTECFFRFSTVAGERGSADAVRDPRGFAMKYYTEEGNWDLVGNNTPVFFIRDAIKFPDFIHTQKRDPQTNLPN----HDMVWDFWSNVPESLYQVTWVMSDRGIPKSFRHMDGFGSHTFSLINAKGERFWVKFHFHTMQGVKHLTNEEAAEIRKYDPDSNQRDLFNAIARGDYPKWKLSIQVMPEEDAKKYRFHPFDVTKIWYLQDYPLMEVGIVELNKNPENYFAEVEQSAFTPANVVPGIGYSPDRMLQGRLFSYGDTHRYRLG-VNYPQIPVNKPRC-------PFH-SSSRDGYMQ--NGYYGSLQNYT…	505	Protein alignment - realigned		linear
GAA7836802	0	2	28.71%	13.66%	18.22%	31.88%	23.76%	44.55%	98.80%	98.80%	25.74%	GAA7836802	1050.81	5.685781127	Fri Feb 14 19:53:39 PST 2025	nr	catalase [Helicobacter pylori]	0	97875	TRUE	99.40%	505	1	8.740627289	505	2	505	Fri Feb 14 19:53:39 PST 2025	58.66319857999989	AA	Helicobacter pylori	HpKatA-SS1		100.00%	505	1	-1	0		MVNKDVKQTTAFGAPIWDDNNVITAGPRGPVLLQSTWFLEKLAAFDRERIPERVVHAKGSGAYGTFTVTKDITKYTKAKIFSKVGKKTECFFRFSTVAGERGSADAVRDPRGFAMKYYTEEGNWDLVGNNTPVFFIRDAIKFPDFIHTQKRDPQTNLPN----HDMVWDFWSNVPESLYQVTWVMSDRGIPKSFRHMDGFGSHTFSLINAKGERFWVKFHFETMQGVKHLTNEEAAEIRKYDPDSNQRDLFNAIARGDFPKWKLSIQVMPEEDAKKYRFHPFDVTKIWYLQDYPLMEVGIVELNKNPENYFAEVEQAAFSPANVVPGIGYSPDRMLQGRLFSYGDTHRYRLG-VNYPQIPVNKPRC-------PFH-SSSRDGYMQ--NGYYGSLQNYT…	505	Protein alignment - realigned		linear
GAA7574606	0	2	28.51%	13.66%	18.42%	32.08%	23.56%	44.75%	99.00%	99.00%	25.35%	GAA7574606	1050.81	5.782592597328701	Fri Feb 14 19:53:40 PST 2025	nr	catalase [Helicobacter pylori]	0	97875	TRUE	99.50%	505	1	8.738651275634766	505	2	505	Fri Feb 14 19:53:40 PST 2025	58.66025627999989	AA	Helicobacter pylori	HpKatA-SS1		100.00%	505	1	-1	0		MVNKDVKQTTAFGAPVWDDNNVITAGPRGPVLLQSTWFLEKLAAFDRERIPERVVHAKGSGAYGTFTVTKDITKYTKAKIFSKVGKKTECFFRFSTVAGEKGSADAVRDPRGFAMKYYTEEGNWDLVGNNTPVFFIRDAIKFPDFIHTQKRDPQTNLPN----HDMVWDFWSNVPESLYQVTWVMSDRGIPKSFRHMDGFGSHTFSLINAKGERFWVKFHFHTMQGVKHLTNEEAAEIRKYDPDSNQRDLFDAIARGDFPKWKLSIQVMPEEDAKKYRFHPFDVTKIWYLQDYPLMEVGIVELNKNPENYFAEVEQAAFTPANVVPGIGYSPDRMLQGRLFSYGDTHRYRLG-VNYPQIPVNKPRC-------PFH-SSSRDGYMQ--NGYYGSLQNYT…	505	Protein alignment - realigned		linear
GAA7253939	0	2	28.12%	13.66%	18.61%	32.28%	23.96%	44.55%	99.00%	99.00%	25.35%	GAA7253939	1050.81	5.882405273275843	Fri Feb 14 19:53:40 PST 2025	nr	catalase [Helicobacter pylori]	0	96385	TRUE	99.50%	505	1	8.750507354736328	505	2	505	Fri Feb 14 19:53:40 PST 2025	58.57603978	AA	Helicobacter pylori	HpKatA-SS1		100.00%	505	1	-1	0		MVNKDVKQTTAFGAPVWDDNNVITAGPRGPVLLQSTWFLEKLAAFDRERIPERVVHAKGSGAYGTFTVTKDITKYTKAKIFSKVGKKTECFFRFSTVAGERGSADAVRDPRGFAMKYYTEEGNWDLVGNNTPVFFIRDAIKFPDFIHTQKRDPQTNLPN----HDMVWDFWSNVPESLYQVTWVMSDRGIPKSFRHMDGFGSHTFSLINAKGERFWVKFHFHTMQGVKHLTNEEAAEIRKHDPDSNQRDLFDAIARGDFPKWKLSIQVMPEEDAKKYRFHPFDVTKIWYTQDYPLMEVGIVELNKNPENYFAEVEQAAFSPANVVPGIGYSPDRMLQGRLFSYGDTHRYRLG-VNYPQIPVNKPRC-------PFH-SSSRDGYMQ--NGYYGSLQNYT…	505	Protein alignment - realigned		linear
WRB45451	0	2	28.51%	13.47%	18.42%	31.88%	23.56%	44.36%	98.80%	98.80%	25.94%	WRB45451	1050.43	6.782285806127341	Fri Feb 14 19:53:40 PST 2025	nr	catalase [Helicobacter pylori]	0	97875	TRUE	99.40%	505	1	8.927921295166016	505	2	505	Fri Feb 14 19:53:40 PST 2025	58.67319678	AA	Helicobacter pylori	HpKatA-SS1		100.00%	505	1	-1	0		MVNKDVKQTTAFGTPVWDDNNVITAGPRGPVLLQSTWFLEKLAAFDRERIPERVVHAKGSGAYGTFTVTKDITKYTKAKIFSKVGKKTECFFRFSTVAGERGSADAVRDPRGFAMKYYTEEGNWDLVGNNTPVFFIRDAIKFPDFIHTQKRDPQTNLPN----HDMVWDFWSNVPESLYQVTWVMSDRGIPKSFRHMDGFGSHTFSLINAKGERFWVKFHFHTMQGVKHLTNEEAAEIRKYDPDSNQRDLFNAIARGDFPKWKLSIQVMPEEDAKKYRFHPFDVTKIWYLQDYPLMEVGIVELNKNPENYFAEVEQAAFSPANVVPGIGYSPDRMLQGRLFSYGDTHRYRLG-VNYPQIPVNKPRC-------PFH-SSSRDGYMQ--NGYYGSLQNYT…	505	Protein alignment - realigned		linear
WQW16926	0	2	28.51%	13.47%	18.42%	31.88%	23.56%	44.55%	99.00%	99.00%	25.74%	WQW16926	1050.43	6.782977945441374	Fri Feb 14 19:53:40 PST 2025	nr	catalase [Helicobacter pylori]	0	97875	TRUE	99.50%	505	1	8.925144196	505	2	505	Fri Feb 14 19:53:40 PST 2025	58.60113027999989	AA	Helicobacter pylori	HpKatA-SS1		100.00%	505	1	-1	0		MVNKDVKQTTAFGAPVWDDNNVITAGPRGPVLLQSTWFLEKLAAFDRERIPERVVHAKGSGAYGTFTVTKDITKYTKAKIFSKVGKKTECFFRFSTVAGEKGSADAVRDPRGFAMKYYTEEGNWDLVGNNTPVFFIRDGIKFPDFIHTQKRDPQTNLPN----HDMVWDFWSNVPESLYQVTWVMSDRGIPKSFRHMDGFGSHTFSLINAKGERFWVKFHFHTMQGVKHLTNEEAAEVRKYDPDSNQRDLFNAIARGDFPKWKLSIQVMPEEDAKKYRFHPFDVTKIWYLQDYPLMEVGIVELNKNPENYFAEVEQAAFSPANVVPGIGYSPDRMLQGRLFSYGDTHRYRLG-VNYPQIPVNKPRC-------PFH-SSSRDGYMQ--NGYYGSLQNYT…	505	Protein alignment - realigned		linear
WP_390611679	0	2	27.92%	13.66%	18.61%	32.28%	23.96%	44.55%	98.80%	98.80%	25.35%	WP_390611679	1050.43	5.882611080566491	Fri Feb 14 19:53:40 PST 2025	nr	catalase [Helicobacter pylori]	0	96385	TRUE	99.40%	505	1	8.75296402	505	2	505	Fri Feb 14 19:53:40 PST 2025	58.64613378	AA	Helicobacter pylori	HpKatA-SS1		100.00%	505	1	-1	0		MVNKDVKQTTAFGAPVWDDNNVITAGPRGPVLLQSTWFLEKLAAFDRERIPERVVHAKGSGAYGTFTVTKDITKYTKAKIFSKVGKKTECFFRFSTVAGERGSADAVRDPRGFAMKYYTEEGNWDLVGNNTPVFFIRDAIKFPDFIHTQKRDPQTNLPN----HDMVWDFWSNVPESLYQVTWVMSDRGIPKSFRHMDGFGSHTFSLINAKGERFWVKFHFHTMQGVKHLTNEEAAEIRKHDPDSNQRDLFDAIARGDFPKWKLSIQVMPEEDAKKYRFHPFDVTKIWYLQDYPLMEVGIVELNKNPENYFAEVEQAAFSPANVVPGIGYSPDRMLQGRLFSYGDTHRYRLG-VNYPQIPVNRPRC-------PFH-SSSRDGYMQ--NGYYGSLQNYT…	505	Protein alignment - realigned		linear
WP_240727999	0	2	28.12%	13.66%	18.61%	32.28%	23.76%	44.55%	99.00%	99.00%	25.35%	WP_240727999	1050.43	5.882405273275843	Fri Feb 14 19:53:40 PST 2025	nr	catalase [Helicobacter pylori]	0	96385	TRUE	99.50%	505	1	8.750507354736328	505	2	505	Fri Feb 14 19:53:40 PST 2025	58.64617418	AA	Helicobacter pylori	HpKatA-SS1		100.00%	505	1	-1	0		MVNKDVKQTTAFGAPVWDDNNVITAGPRGPVLLQSTWFLEKLAAFDRERIPERVVHAKGSGAYGTFTVTKDITKYTKAKIFSKVGKKTECFFRFSTVAGERGSADAVRDPRGFAMKYYTEEGNWDLVGNNTPVFFIRDAIKFPDFIHTQKRDPQTNLPN----HDMVWDFWSNVPESLYQVTWVMSDRGIPKSFRHMDGFGSHTFSLINAKGERFWVKFHFHTMQGVKHLTNEEAAEIRKHDPDSNQRDLFDAIARGDFPKWKLSIQVMPEEDAKKYRFHPFDVTKIWYLQDYPLMEVGIVELNKNPENYFAEVEQAAFTPANVVPGIGYSPDRMLQGRLFSYGDTHRYRLG-VNYPQIPVNKPRC-------PFH-SSSRDGYMQ--NGYYGSLQNYT…	505	Protein alignment - realigned		linear
WP_219026007	0	2	28.12%	13.66%	18.42%	32.08%	23.76%	44.55%	99.00%	99.00%	25.54%	WP_219026007	1050.43	5.782798404619349	Fri Feb 14 19:53:40 PST 2025	nr	catalase [Helicobacter pylori]	0	97875	TRUE	99.50%	505	1	8.741054535	505	2	505	Fri Feb 14 19:53:40 PST 2025	58.630128479999904	AA	Helicobacter pylori	HpKatA-SS1		100.00%	505	1	-1	0		MVNKDVKQTTAFGAPVWDDNNVITAGPRGPVLLQSTWFLEKLAAFDRERIPERVVHAKGSGAYGTFTVTKDITKYTKAKIFSKVGKKTECFFRFSTVAGERGSADAVRDPRGFAMKYYTEEGNWDLVGNNTPVFFIRDAIKFPDFIHTQKRDPQTNLPN----HDMVWDFWSNVPESLYQVTWVMSDRGIPKSFRHMDGFGSHTFSLINAKGERFWVKFHFHTMQGVKHLTNEEAAEVRKYDPDSNQRDLFNAIARGDFPKWKLSIQVMPEEDAKKYRFHPFDVTKIWYLQDYPLMEVGIVELNKNPENYFAEVEQAAFSPANVVPGIGYSPDRMLQGRLFSYGDTHRYRLG-VNYPQIPVNKPRC-------PFH-SSSRDGYMQ--NGYYGSLQNYT…	505	Protein alignment - realigned		linear
WP_208371922	0	2	28.51%	13.47%	18.42%	31.88%	23.56%	44.55%	99.00%	99.00%	25.74%	WP_208371922	1050.43	6.783183752732022	Fri Feb 14 19:53:40 PST 2025	nr	catalase [Helicobacter pylori]	0	97875	TRUE	99.50%	505	1	8.927921295166016	505	2	505	Fri Feb 14 19:53:40 PST 2025	58.67324007999989	AA	Helicobacter pylori	HpKatA-SS1		100.00%	505	1	-1	0		MVNKDVKQTTAFGAPVWDDNNVITAGPRGPVLLQSTWFLEKLAAFDRERIPERVVHAKGSGAYGTFTVTKDITKYTKAKIFSKVGKKTECFFRFSTVAGERGSADAVRDPRGFAMKYYTEEGNWDLVGNNTPVFFIRDAIKFPDFIHTQKRDPQTNLPN----HDMVWDFWSNVPESLYQVTWVMSDRGIPKSFRHMDGFGSHTFSLINAKGERFWVKFHFHTMQGVKHLTNEEAAEIRKYDLDSNQRDLFNAIARGDFPKWKLSIQVMPEEDAKKYRFHPFDVTKIWYLQDYPLMEVGIVELNKNPENYFAEVEQAAFSPANVVPGIGYSPDRMLQGRLFSYGDTHRYRLG-VNYPQIPVNKPRC-------PFH-SSSRDGYMQ--NGYYGSLQNYT…	505	Protein alignment - realigned		linear
WP_208347023	0	2	28.12%	13.66%	18.61%	32.28%	23.56%	44.36%	99.00%	99.00%	25.54%	WP_208347023	1050.43	5.882405273275843	Fri Feb 14 19:53:40 PST 2025	nr	catalase [Helicobacter pylori]	0	96385	TRUE	99.50%	505	1	8.750507354736328	505	2	505	Fri Feb 14 19:53:40 PST 2025	58.662173579999894	AA	Helicobacter pylori	HpKatA-SS1		100.00%	505	1	-1	0		MVNKDVKQTTAFGTPVWDDNNVITAGPRGPVLLQSTWFLEKLAAFDRERIPERVVHAKGSGAYGTFTVTKDITKYTKAKIFSKVGKKTECFFRFSTVAGERGSADAVRDPRGFAMKYYTEEGNWDLVGNNTPVFFIRDAIKFPDFIHTQKRDPQTNLPN----HDMVWDFWSNVPESLYQVTWVMSDRGIPKSFRHMDGFGSHTFSLINAKGERFWVKFHFHTMQGVKHLTNEEAAEIRKHDPDSNQRDLFDAIARGDFPKWKLSIQVMPEEDAKKYRFHPFDVTKIWYLQDYPLMEVGIVELNKNPENYFAEVEQAAFTPANVVPGIGYSPDRMLQGRLFSYGDTHRYRLG-VNYPQIPVNKPRC-------PFH-SSSRDGYMQ--NGYYGSLQNYT…	505	Protein alignment - realigned		linear
WP_203056758	0	2	28.51%	13.66%	18.22%	31.88%	23.56%	44.55%	99.00%	99.00%	25.74%	WP_203056758	1050.43	5.685575319659762	Fri Feb 14 19:53:40 PST 2025	nr	catalase [Helicobacter pylori]	0	97875	TRUE	99.50%	505	1	8.738224029541016	505	2	505	Fri Feb 14 19:53:40 PST 2025	58.607131579999894	AA	Helicobacter pylori	HpKatA-SS1		100.00%	505	1	-1	0		MVNKDVKQTTAFGAPVWDDNNVITAGPRGPVLLQSTWFLEKLAAFDRERIPERVVHAKGSGAYGTFTVTKDITKYTKAKIFSKVGKKTECFFRFSTVAGEKGSADAVRDPRGFAMKYYTEEGNWDLVGNNTPVFFIRDAIKFPDFIHTQKRDPQTNLPN----HDMVWDFWSNVPESLYQVTWVMSDRGIPKSFRHMDGFGSHTFSLINAKGERFWVKFHFETMQGVKHLTNEEAAEVRKYDPDSNQRDLFNAIARGDFPKWKLSIQVMPEEDAKKYRFHPFDVTKIWYLQDYPLMEVGIVELNKNPENYFAEVEQAAFSPANVVPGIGYSPDRMLQGRLFSYGDTHRYRLG-VNYPQIPVNKPRC-------PFH-SSSRDGYMQ--NGYYGSLQNYT…	505	Protein alignment - realigned		linear
WP_187915808	0	2	28.12%	13.66%	18.61%	32.28%	23.76%	44.55%	98.80%	98.80%	25.35%	WP_187915808	1050.43	5.883303219880538	Fri Feb 14 19:53:40 PST 2025	nr	catalase [Helicobacter pylori]	0	96385	TRUE	99.40%	505	1	8.750507354736328	505	2	505	Fri Feb 14 19:53:40 PST 2025	58.664207379999894	AA	Helicobacter pylori	HpKatA-SS1		100.00%	505	1	-1	0		MVNKDVKQTTAFGAPVWDDNNVITAGPRGPVLLQSTWFLEKLAAFDRERIPERVVHAKGSGAYGTFTVTKDITKYTKAKIFSKVGKKTECFFRFSTVAGEKGSADAVRDPRGFAMKYYTEEGNWDLVGNNTPVFFIRDAIKFPDFIHTQKRDPQTNLPN----HDMVWDFWSNVPESLYQVTWVMSDRGIPKSFRHMDGFGSHTFSLINAKGERFWVKFHFHTMQGVKHLTNEEAAEIRKHDPDSNQRDLFDAIARGDFPKWKMSIQVMPEEDAKKYRFHPFDVTKIWYLQDYPLMEVGIVELNKNPENYFAEVEQAAFTPANVVPGIGYSPDRMLQGRLFSYGDTHRYRLG-VNYPQIPVNRPRC-------PFH-SSSRDGYMQ--NGYYGSLQNYT…	505	Protein alignment - realigned		linear
WP_164539092	0	2	28.51%	13.47%	18.42%	31.88%	23.56%	44.55%	98.80%	98.80%	25.74%	WP_164539092	1050.43	6.783183752732022	Fri Feb 14 19:53:40 PST 2025	nr	catalase [Helicobacter pylori]	0	97875	TRUE	99.40%	505	1	8.927921295166016	505	2	505	Fri Feb 14 19:53:40 PST 2025	58.717311179999896	AA	Helicobacter pylori	HpKatA-SS1		100.00%	505	1	-1	0		MVNKDVKQTTAFGAPVWDDNNVITVGPRGPVLLQSTWFLEKLAAFDRERIPERVVHAKGSGAYGTFTVTKDITKYTKAKIFSKMGKKTECFFRFSTVAGERGSADAVRDPRGFAMKYYTEEGNWDLVGNNTPVFFIRDAIKFPDFIHTQKRDPQTNLPN----HDMVWDFWSNVPESLYQVTWVMSDRGIPKSFRHMDGFGSHTFSLINAKGERFWVKFHFHTMQGVKHLTNEEAAEIRKYDPDSNQRDLFNAIARGDFPKWKLSIQVMPEEDAKKYRFHPFDVTKIWYLQDYPLMEVGIVELNKNPENYFAEVEQAAFSPANVVPGIGYSPDRMLQGRLFSYGDTHRYRLG-VNYPQIPVNKPRC-------PFH-SSSRDGYMQ--NGYYGSLQNYT…	505	Protein alignment - realigned		linear
WP_121025593	0	2	28.32%	13.66%	18.81%	32.48%	23.76%	44.55%	99.00%	99.00%	25.15%	WP_121025593	1050.43	6.882191522765943	Fri Feb 14 19:53:40 PST 2025	nr	catalase [Helicobacter pylori]	0	96385	TRUE	99.50%	505	1	8.935558319091797	505	2	505	Fri Feb 14 19:53:40 PST 2025	58.63219067999989	AA	Helicobacter pylori	HpKatA-SS1		100.00%	505	1	-1	0		MVNKDVKQTTAFGAPVWDDNNVITAGPRGPVLLQSTWFLEKLAAFDRERIPERVVHAKGSGAYGTFTVTKDITKYTKAKIFSKVGKKTECFFRFSTVAGERGSADAVRDPRGFAMKYYTEEGNWDLVGNNTPVFFIRDAIKFPDFIHTQKRDPQTNLPN----HDMVWDFWSNVPESLYQVTWVMSDRGIPKSFRHMDGFGSHTFSLINAKGERFWVKFHFHTMQGVKHLTNEEAAEIRKHDPDSNQRDLFDAIARGDFPKWKLSIQVMPEEDAKKYRFHPFDVTKIWYLKDYPLMEVGIVELNKNPENYFAEVEQAAFTPANVVPGIGYSPDRMLQGRLFSYGDTHRYRLG-VNYPQIPVNKPRC-------PFH-SSSRDGYMQ--NGYYGSLQNYT…	505	Protein alignment - realigned		linear
WP_120907966	0	2	28.12%	13.47%	18.42%	31.88%	23.96%	44.55%	98.60%	98.60%	25.74%	WP_120907966	1050.43	6.782491613417989	Fri Feb 14 19:53:40 PST 2025	nr	catalase [Helicobacter pylori]	0	97875	TRUE	99.30%	505	1	8.930698395	505	2	505	Fri Feb 14 19:53:40 PST 2025	58.657157079999905	AA	Helicobacter pylori	HpKatA-SS1		100.00%	505	1	-1	0		MVNKDVKQTTAFGAPVWDDNNVITAGPRGPVLLQSTWFLEKLAAFDRERIPERVVHAKGSGAYGTFTVTKDITKYTKAKIFSKVGKKTECFFRFSTVAGERGSADAVRDPRGFAMKYYTEEGNWDLVGNNTPVFFIRDAIKFPDFIHTQKRDPQTNLPN----HDMVWDFWSNVPESLYQVTWVMSDRGIPKSFRHMDGFGSHTFSLINAKGERFWVKFHFHTMQGVKHLTNEEAAEIRKYDPDSNQRDLFNAIARGDFPKWKLSIQVMPEEDAKKYRFHPFDVTKIWYLQDYPLMEVGIVELNKNPENYFAEVEQAAFSPANVVPGIGYSPDRMLQGRLFSYGDTHRYRLG-VNYPQIPVNRPRC-------PFH-SSSRDGYMQ--NGYYGSLQNYT…	505	Protein alignment - realigned		linear
WP_078293684	0	2	28.51%	13.66%	18.42%	32.08%	23.56%	44.36%	99.00%	99.00%	25.74%	WP_078293684	1050.43	5.7836963512240445	Fri Feb 14 19:53:40 PST 2025	nr	catalase [Helicobacter pylori]	0	97875	TRUE	99.50%	505	1	8.741054535	505	2	505	Fri Feb 14 19:53:40 PST 2025	58.715234079999895	AA	Helicobacter pylori	HpKatA-SS1		100.00%	505	1	-1	0		MVNKDVKQTTAFGAPVWDDNNVITAGPRGPVLLQSTWFLEKLAAFDRERIPERVVHAKGSGAYGTFTVTKDITKYTKAKIFSKVDKKTECFFRFSTVAGERGSADAVRDPRGFAMKYYTEEGNWDLVGNNTPVFFIRDAIKFPDFIHTQKRDPQTNLPN----HDMVWDFWSNVPESLYQVTWVMSDRGIPKSFRHMDGFGSHTFSLINAKGERFWVKFHFHTMQGVKHLTNEEAAEIRKYDPDSNQRDLFNAIARGDFPKWKLSIQVMPEEDAKKYRFHPFDVTKIWYLQDYPLMEVGIVELNKNPENYFAEVEQAAFSPANVVPGIGYSPDRMLQGRLFSYGDTHRYRLG-VNYPQIPVNKPRC-------PFH-SSSRDGYMQ--NGYYGSLQNYT…	505	Protein alignment - realigned		linear
WP_058905148	0	2	28.12%	13.66%	18.61%	32.28%	23.56%	44.36%	99.00%	99.00%	25.54%	WP_058905148	1050.43	5.882405273275843	Fri Feb 14 19:53:40 PST 2025	nr	catalase [Helicobacter pylori]	0	96385	TRUE	99.50%	505	1	8.750507354736328	505	2	505	Fri Feb 14 19:53:40 PST 2025	58.662173579999894	AA	Helicobacter pylori	HpKatA-SS1		100.00%	505	1	-1	0		MVNKDVKQTTAFGAPVWDDNNVITAGPRGPVLLQSTWFLEKLAAFDRERIPERVVHAKGSGAYGTFTVTKDITKYTKAKIFSKVGKKTECFFRFSTVAGERGSADAVRDPRGFAMKYYTEEGNWDLVGNNTPVFFIRDAIKFPDFIHTQKRDPQTNLPN----HDMVWDFWSNVPESLYQVTWVMSDRGIPKSFRHMDGFGSHTFSLINAKGERFWVKFHFHTMQGVKHLTNEEAAEIRKHDPDSNQRDLFDAIARGDFPKWKLSIQVMPEEDAKKYRFHPFDVTKIWYLQDYPLMEVGIVELNKNPENYFAEVEQAAFTPANVVPGIGYSPDRMLQGRLFSYGDTHRYRLG-VNYPQIPVNKPRC-------PFH-SSSRDGYMQ--NGYYGSLQNYT…	505	Protein alignment - realigned		linear
WP_000247369	0	2	28.32%	13.47%	18.42%	31.88%	23.76%	44.55%	99.00%	99.00%	25.74%	WP_000247369	1050.43	6.782285806127341	Fri Feb 14 19:53:40 PST 2025	nr	catalase [Helicobacter pylori]	0	97875	TRUE	99.50%	505	1	8.927921295166016	505	2	505	Fri Feb 14 19:53:40 PST 2025	58.643170579999904	AA	Helicobacter pylori	HpKatA-SS1		100.00%	505	1	-1	0		MVNKDVKQTTAFGAPVWDDNNVITAGPRGPVLLQSTWFLEKLAAFDRERIPERVVHAKGSGAYGTFTVTKDITKYTKAKIFSKVGKKTECFFRFSTVAGERGSADAVRDPRGFAMKYYTEEGNWDLVGNNTPVFFIRDAIKFPDFIHTQKRDPQTNLPN----HDMVWDFWSNVPESLYQVTWVMSDRGIPKSFRHMDGFGSHTFSLINAKGERFWVKFHFHTMQGVKHLTNEEAAEVRKYDPDSNQRDLFNAIARGDFPKWKLSIQVMPEEDAKKYRFHPFDVTKIWYLQDYPLMEVGIVELNKNPENYFAEVEQAAFSPANVVPGIGYSPDRMLQGRLFSYGDTHRYRLG-VNYPQIPVNKPRC-------PFH-SSSRDGYMQ--NGYYGSLQNYT…	505	Protein alignment - realigned		linear
WP_000247365	0	2	28.32%	13.47%	18.61%	32.08%	23.76%	44.55%	99.00%	99.00%	25.54%	WP_000247365	1050.43	6.881892674783835	Fri Feb 14 19:53:40 PST 2025	nr	catalase [Helicobacter pylori]	0	96385	TRUE	99.50%	505	1	8.938549041748047	505	2	505	Fri Feb 14 19:53:40 PST 2025	58.631162479999894	AA	Helicobacter pylori	HpKatA-SS1		100.00%	505	1	-1	0		MVNKDVKQTTAFGAPVWDDNNVITAGPRGPVLLQSTWFLEKLAAFDRERIPERVVHAKGSGAYGTFTVTKDITKYTKAKIFSKVGKKTECFFRFSTVAGERGSADAVRDPRGFAMKYYTEEGNWDLVGNNTPVFFIRDAIKFPDFIHTQKRDPQTNLPN----HDMVWDFWSNVPESLYQVTWVMSDRGIPKSFRHMDGFGSHTFSLINAKGERFWVKFHFHTMQGVKHLTNEEAAEIRKHDPDSNQRDLFNAIARGDFPKWKLSIQVMPEEDAKKYRFHPFDVTKIWYLQDYPLMEVGIVELNKNPENYFAEVEQAAFTPANVVPGIGYSPDRMLQGRLFSYGDTHRYRLG-VNYPQIPVNKPRC-------PFH-SSSRDGYMQ--NGYYGSLQNYT…	505	Protein alignment - realigned		linear
MFP6215892	0	2	28.32%	13.66%	18.42%	32.08%	23.76%	44.36%	99.00%	99.00%	25.74%	MFP6215892	1050.43	5.785387995606904	Fri Feb 14 19:53:40 PST 2025	nr	catalase [Helicobacter pylori]	0	96385	TRUE	99.50%	505	1	8.750133514404297	505	2	505	Fri Feb 14 19:53:40 PST 2025	58.61108258	AA	Helicobacter pylori	HpKatA-SS1		100.00%	505	1	-1	0		MVNKDVKQTTAFGAPVWDDNNVITAGPRGPVLLQSTWFLEKLAAFDRERIPERVVHAKGSGAYGTFTVTKDITKYTKAKIFSKVGKKTECFFRFSTVAGERGSADAVRDPRGFAMKYYTEEGNWDLVGNNTPVFFIRDAIKFPDFIHTQKRDPQTNLPN----HDMVWDFWSNVPESLYQVTWVMSDRGIPKSFRHMDGFGSHTFSLINAKGERFWVKFHFETMQGVKHLTNEEAAEIRKHDPDSNQRDLFNAIARGDFPKWKLSIQVMPEEDAKKYRFHPFDVTKIWYTQDYPLMEVGIVELNKNPENYFAEVEQAAFSPANVVPGIGYSPDRMLQGRLFSYGDTHRYRLG-VNYPQIPVNKPRC-------PFH-SSSRDGYMQ--NGYYGSLQNYT…	505	Protein alignment - realigned		linear
MFP6197993	0	2	28.51%	13.47%	18.22%	31.68%	23.76%	44.55%	99.00%	99.00%	25.94%	MFP6197993	1050.43	6.682678937470833	Fri Feb 14 19:53:40 PST 2025	nr	catalase [Helicobacter pylori]	0	99365	TRUE	99.50%	505	1	8.917560577392578	505	2	505	Fri Feb 14 19:53:40 PST 2025	58.65517858	AA	Helicobacter pylori	HpKatA-SS1		100.00%	505	1	-1	0		MVNKDVKQTTAFGAPVWDDNNVITAGPRGPVLLQSTWFLEKLAAFDRERIPERVVHAKGSGAYGTFTVTKDITKYTKAKIFSKVGKKTECFFRFSTVAGERGSADAVRDPRGFAMKYYTEEGNWDLVGNNTPVFFIRDAIKFPDFIHTQKRDPQTNLPN----HDMVWDFWSNVPESLYQVTWVMSDRGIPKSFRHMDGFGSHTFSLINAKGERFWVKFHFHTMQGVKHLTNEEAAEVRKYDPDSNQRDLFNAIARGDFPKWKLSIQVMPEEDAKKYRFHPFDVTKIWYLQDYPLMEVGIVELNKNPENYFAEVEQAAFSPANVVPGIGYSPDRMLQGRLFSYGDTHRYRLG-VNYPQIPVNKPRC-------PFH-SSSRDGYMQ--NGYYGSLQNYT…	505	Protein alignment - realigned		linear
MFP6137695	0	2	28.51%	13.47%	18.42%	31.88%	23.56%	44.36%	99.00%	99.00%	25.94%	MFP6137695	1050.43	6.782285806127341	Fri Feb 14 19:53:40 PST 2025	nr	catalase [Helicobacter pylori]	0	97875	TRUE	99.50%	505	1	8.927921295166016	505	2	505	Fri Feb 14 19:53:40 PST 2025	58.64715888	AA	Helicobacter pylori	HpKatA-SS1		100.00%	505	1	-1	0		MVNKDVKQTTAFGAPVWDDNNVITAGPRGPVLLQSTWFLEKLAAFDRERIPERVVHAKGSGAYGTFTVTKDITKYTKAKIFSKVGKKTECFFRFSTVAGERGSADAVRDPRGFAMKYYTEEGNWDLVGNNTPVFFIRDAIKFPDFIHTQKRDPQTNLPN----HDMVWDFWSNVPESLYQVTWVMSDRGIPKSFRHMDGFGSHTFSLINAKGERFWVKFHFHTMQGVKHLTNEEAAEIRKYDPDSNQRDLFNAIARGDFPKWKLSIQVMPEEDAKKYRFHPFDVTKIWYLQDYPLMEVGIVELNKNPENYFAEVEQAAFTPANVVPGIGYSPDRMLQGRLFSYGDTHRYRLG-VNYSQIPVNKPRC-------PFH-SSSRDGYMQ--NGYYGSLQNYT…	505	Protein alignment - realigned		linear
MFP6033283	0	2	28.51%	13.47%	18.61%	32.08%	23.76%	44.55%	99.00%	99.00%	25.54%	MFP6033283	1050.43	7.782072055617441	Fri Feb 14 19:53:40 PST 2025	nr	catalase [Helicobacter pylori]	0	97875	TRUE	99.50%	505	1	9.069606781	505	2	505	Fri Feb 14 19:53:40 PST 2025	58.629187079999895	AA	Helicobacter pylori	HpKatA-SS1		100.00%	505	1	-1	0		MVNKDVKQTTAFGAPVWDDNNVITAGPRGPVLLQSTWFLEKLAAFDRERIPERVVHAKGSGAYGTFTVTKDITKYTKAKIFSKVGKKTECFFRFSTVAGERGSADAVRDPRGFAMKYYTEEGNWDLVGNNTPVFFIRDAIKFPDFIHTQKRDPQTNLPN----HDMVWDFWSNVPESLYQVTWVMSDRGIPKSFRHMDGFGSHTFSLINAKGERFWVKFHFHTMQGVKHLTNEEAAEVRKYDPDSNQRDLFNAIARGDFPKWKLSIQVMPEEDAKKYRFHPFDVTKIWYLKDYPLMEVGIVELNKNPENYFAEVEQAAFSPANVVPGIGYSPDRMLQGRLFSYGDTHRYRLG-VNYPQIPVNKPRC-------PFH-SSSRDGYMQ--NGYYGSLQNYT…	505	Protein alignment - realigned		linear
GAA9246363	0	2	27.92%	13.66%	18.61%	32.28%	23.56%	44.36%	99.00%	99.00%	25.54%	GAA9246363	1050.43	5.882405273275843	Fri Feb 14 19:53:40 PST 2025	nr	catalase [Helicobacter pylori]	0	96385	TRUE	99.50%	505	1	8.750507354736328	505	2	505	Fri Feb 14 19:53:40 PST 2025	58.61412958	AA	Helicobacter pylori	HpKatA-SS1		100.00%	505	1	-1	0		MVNKDVKQTTAFGAPVWDDNNVITVGPRGPVLLQSTWFLEKLAAFDRERIPERVVHAKGSGAYGTLTVTKDITKYTKAKIFSKVGKKTECFFRFSTVAGERGSADAVRDPRGFAMKYYTEEGNWDLVGNNTPVFFIRDAIKFPDFIHTQKRDPQTNLPN----HDMVWDFWSNVPESLYQVTWVMSDRGIPKSFRHMDGFGSHTFSLINAKGERFWVKFHFHTMQGVKHLTNEEAAEIRKHDPDSNQRDLFDAIARGDFPKWKLSIQVMPEEDAKKYRFHPFDVTKIWYTQDYPLMEVGIVELNKNPENYFAEVEQAAFTPANVVPGIGYSPDRMLQGRLFSYGDTHRYRLG-VNYPQIPVNKPRC-------PFH-SSSRDGYMQ--NGYYGSLQNYT…	505	Protein alignment - realigned		linear
GAA8377155	0	2	28.51%	13.47%	18.42%	31.88%	23.56%	44.36%	98.80%	98.80%	25.94%	GAA8377155	1050.43	6.782285806127341	Fri Feb 14 19:53:40 PST 2025	nr	catalase [Helicobacter pylori]	0	97875	TRUE	99.40%	505	1	8.927921295166016	505	2	505	Fri Feb 14 19:53:40 PST 2025	58.67319678	AA	Helicobacter pylori	HpKatA-SS1		100.00%	505	1	-1	0		MVNKDVKQTTAFGAPVWDDNNVITAGPRGPVLLQSTWFLEKLAAFDRERIPERVVHAKGSGAYGTFTVTKDITKYTKAKIFSKVGKKTECFFRFSTVAGERGSADAVRDPRGFAMKYYTEEGNWDLVGNNTPVFFIRDAIKFPDFIHTQKRDPQTNLPN----HDMVWDFWSNVPESLYQVTWVMSDRGIPKSFRHMDGFGSHTFSLINAKGERFWVKFHFHTMQGVKHLTNEEATEIRKYDPDSNQRDLFNAIARGDFPKWKLSIQVMPEEDAKKYRFHPFDVTKIWYLQDYPLMEVGIVELNKNPENYFAEVEQAAFSPANVVPGIGYSPDRMLQGRLFSYGDTHRYRLG-VNYPQIPVNKPRC-------PFH-SSSRDGYMQ--NGYYGSLQNYT…	505	Protein alignment - realigned		linear
GAA7304324	0	2	27.92%	13.66%	18.61%	32.28%	23.76%	44.55%	98.80%	98.80%	25.35%	GAA7304324	1050.43	5.882405273275843	Fri Feb 14 19:53:40 PST 2025	nr	catalase [Helicobacter pylori]	0	96385	TRUE	99.40%	505	1	8.750507354736328	505	2	505	Fri Feb 14 19:53:40 PST 2025	58.60409358	AA	Helicobacter pylori	HpKatA-SS1		100.00%	505	1	-1	0		MVNKDVKQTTAFGAPVWDDNNVITAGPRGPVLLQSTWFLEKLAAFDRERIPERVVHAKGSGAYGTFTVTKDITKYTKAKIFSKVGKKTECFFRFSTVAGERGSADAVRDPRGFAMKYYTEEGNWDLVGNNTPVFFIRDAIKFPDFIHTQKRDPQTNLPN----HDMVWDFWSNVPESLYQVTWVMSDRGIPKSFRHMDGFGSHTFSLINAKGERFWVKFHFHTMQGVKHLTNEEAAEIRKHDPDSNQRDLFDAIARGDFPKWKLSIQVMPEEDAKKYRFHPFDVTKIWYLQDYPLMEVGIVELNKNPENYFAEVEQAAFSPANVVPGIGYSPDRMLQGRLFSYGDTHRYRLG-VNYPQIPVNKPRC-------PFH-SSSRDGYMQ--NGYYGSLQNYT…	505	Protein alignment - realigned		linear
GAA7255416	0	2	28.12%	13.66%	18.42%	32.08%	23.76%	44.55%	99.00%	99.00%	25.54%	GAA7255416	1050.43	5.782004706841171	Fri Feb 14 19:53:40 PST 2025	nr	catalase [Helicobacter pylori]	0	99365	TRUE	99.50%	505	1	8.732189178466797	505	2	505	Fri Feb 14 19:53:40 PST 2025	58.67621538	AA	Helicobacter pylori	HpKatA-SS1		100.00%	505	1	-1	0		MVNKDVKQTTAFGAPVWDDNNVITAGPRGPVLLQSTWFLEKLAAFDRERIPERVVHAKGSGAYGTFTVTKDITKYTKAKIFSKVGKKTECFFRFSTVAGERGSADAVRDPRGFAMKYYTEEGNWDLVGNNTPVFFIRDAIKFPDFIHTQKRDPQTNLPN----HDMVWDFWSNVPESLYQVTWVMSDRGIPKSFRHMDGFGSHTFSLINAKGERFWVKFHFHTMQGVKHLTNEEAAEVRKYDPDSNQRDLFDAIARGDYPKWKLSIQVMPEEDAKKYRFHPFDVTKIWYLQDYPLMEVGIVELNKNPENYFAEVEQAAFSPANVVPGIGYSPDRMLQGRLFSYGDTHRYRLG-VNYPQIPVNKPRC-------PFH-SSSRDGYMQ--NGYYGSLQNYT…	505	Protein alignment - realigned		linear
WRG88779	0	2	28.51%	13.66%	18.22%	31.88%	23.76%	44.55%	98.80%	98.80%	25.74%	WRG88779	1050.04	5.685781127	Fri Feb 14 19:53:41 PST 2025	nr	catalase [Helicobacter pylori]	0	97875	TRUE	99.40%	505	1	8.740627289	505	2	505	Fri Feb 14 19:53:41 PST 2025	58.68123177999989	AA	Helicobacter pylori	HpKatA-SS1		100.00%	505	1	-1	0		MVNKDVKQTTAFGAPVWDDNNMITAGPRGPVLLQSTWFLEKLAAFDRERIPERVVHAKGSGAYGTFTVTKDITKYTKAKIFSKVGKKTECFFRFSTVAGERGSADAVRDPRGFAMKYYTEEGNWDLVGNNTPVFFIRDAIKFPDFIHTQKRDPQTNLPN----HDMVWDFWSNVPESLYQVTWVMSDRGIPKSFRHMDGFGSHTFSLINAKGERFWVKFHFETMQGVKHLTNEEAAEIRKYDPDSNQRDLFNAIARGDFPKWKLSIQVMPEEDAKKYRFHPFDVTKIWYLQDYPLMEVGIVELNKNPENYFAEVEQAAFSPANVVPGIGYSPDRMLQGRLFSYGDTHRYRLG-VNYPQIPVNKPRC-------PFH-SSSRDGYMQ--NGYYGSLQNYT…	505	Protein alignment - realigned		linear
WQW97339	0	2	28.32%	13.66%	18.22%	31.88%	23.96%	44.55%	98.80%	98.80%	25.74%	WQW97339	1050.04	5.685986934241058	Fri Feb 14 19:53:41 PST 2025	nr	catalase [Helicobacter pylori]	0	97875	TRUE	99.40%	505	1	8.743030548095703	505	2	505	Fri Feb 14 19:53:41 PST 2025	58.677185179999896	AA	Helicobacter pylori	HpKatA-SS1		100.00%	505	1	-1	0		MVNKDVKQTTAFGAPVWDDNNVITAGPRGPVLLQSTWFLEKLAAFDRERIPERVVHAKGSGAYGTFTVTKDITKYTKAKIFSKVGKKTECFFRFSTVAGERGSADAVRDPRGFAMKYYTEEGNWDLVGNNTPVFFIRDAIKFPDFIHTQKRDPQTNLPN----HDMVWDFWSNVPESLYQVTWVMSDRGIPKSFRHMDGFGSHTFSLINAKGERFWVKFHFETMQGVKHLTNEEAAEIRKYDPDSNQRDLFNAIARGDFPKWKLSIQVMPEEDAKKYRFHPFDVTKIWYLQDYPLMEVGIVELNKNPENYFAEVEQAAFSPANVVPGIGYSPDRMLQGRLFSYGDTHRYRLG-VNYPQIPVNKPRC-------PFH-SSSRDGYMQ--NGYYGSLQNYT…	505	Protein alignment - realigned		linear
WQW34631	0	2	28.91%	13.66%	18.22%	31.88%	23.56%	44.55%	98.60%	98.60%	25.74%	WQW34631	1050.04	5.685575319659762	Fri Feb 14 19:53:41 PST 2025	nr	catalase [Helicobacter pylori]	0	97875	TRUE	99.30%	505	1	8.738224029541016	505	2	505	Fri Feb 14 19:53:41 PST 2025	58.635185179999894	AA	Helicobacter pylori	HpKatA-SS1		100.00%	505	1	-1	0		MVNKDVKQTTAFGAPVWDDNNVITAGPRGPVLLQSTWFLEKLAAFDRERIPERVVHAKGSGAYGTFTVTKDITKYTKAKIFSKVGKKTECFFRFSTVAGEKGSADAVRDPRGFAMKYYTEEGNWDLVGNNTPVFFIRDAIKFPDFIHTQKRDPQTNLPN----HDMVWDFWSNVPESLYQVTWVMSDRGIPKSFRHMDGFGSHTFSLINAKGERFWVKFHFETMQGVKHLTNEEAAEIRKYDPDSNQRDLFNAIARGDFPKWKLSIQVMPEEDAKKYRFHPFDVTKIWYLQDYPLMEVGIVELNKNPENYFAEVEQAAFSPANVVPGIGYSPDRMLQGRLFSYGDTHRYRLG-INYPQIPVNKPRC-------PFH-SSSRDGYMQ--NGYYGSLQNYT…	505	Protein alignment - realigned		linear
WQV02971	0	2	28.12%	13.66%	18.42%	32.08%	23.76%	44.75%	99.00%	99.00%	25.35%	WQV02971	1050.04	5.783902158514692	Fri Feb 14 19:53:41 PST 2025	nr	catalase [Helicobacter pylori]	0	97875	TRUE	99.50%	505	1	8.743457794189453	505	2	505	Fri Feb 14 19:53:41 PST 2025	58.80445068	AA	Helicobacter pylori	HpKatA-SS1		100.00%	505	1	-1	0		MVNKDVKQTTAFGAPVWDDNNVITAGPRGPVLLQSTWFLEKLAAFDRERIPERVVHAKGSGAYGTFTVTKDITKYTKAKIFSKVGKKTECFFRFSTVAGERGSADAVRDPRGFAMKYYTEEGNWDLVGNNTPVFFIRDAIKFPDFIHTQKRDPQTNLPN----HDMVWDFWSNVPESLYQVTWVMSDRGIPKSFRHMDGFGSHTFSLINAKGERFWVKFHFHTMQGVKHLTNEEAAEIRKYDPDSNQRDLFDAIARGDFPKWKLSIQVMPEEDAKKYRFHPFDVTKIWYLQDYPLMEVGIVELNKNPENYFAEVEQAAFTPANVVPGIGYSPDRMLQGRLFSYGDTHRYRLG-VNYPQIPVNRPRC-------PFH-SSSRDGYMQ--NGYYGSLQNYT…	505	Protein alignment - realigned		linear
WQT36837	0	2	28.32%	13.47%	18.42%	31.88%	23.56%	44.36%	99.00%	99.00%	25.94%	WQT36837	1050.04	6.782285806127341	Fri Feb 14 19:53:41 PST 2025	nr	catalase [Helicobacter pylori]	0	97875	TRUE	99.50%	505	1	8.927921295166016	505	2	505	Fri Feb 14 19:53:41 PST 2025	58.619105179999906	AA	Helicobacter pylori	HpKatA-SS1		100.00%	505	1	-1	0		MVNKDVKQTTAFGAPVWDDNNVITAGPRGPVLLQSTWFLEKLAAFDRERIPERVVHAKGSGAYGTFTVTKDITKYTKAKIFSKVGKKTECFFRFSTVAGERGSADAVRDPRGFAMKYYTEEGNWDLVGNNTPVFFIRDAIKFPDFIHTQKRDPQTNLPN----HDMVWDFWSNVPESLYQVTWVMSDRGIPKSFRHMDGFGSHTFSLINAKGERFWVKFHFHTMQGVKHLTNEEAAEVRKYDPDSNQRDLFNAIARGDFPKWKLSIQVMPEEDAKKYRFHPFDVTKIWYLQDYPLMEVGIVELNKNPENYFAEVEQAAFSPANVVPGIGYSPDRMLQGRLFSYGDTHRYRLG-VNYPQIPVNKPRC-------PFH-SSSRDGYMQ--NGYYGSLQNYT…	505	Protein alignment - realigned		linear
WQS61995	0	2	28.32%	13.66%	18.22%	31.88%	23.76%	44.55%	98.80%	98.80%	25.74%	WQS61995	1050.04	5.685781127	Fri Feb 14 19:53:41 PST 2025	nr	catalase [Helicobacter pylori]	0	97875	TRUE	99.40%	505	1	8.740627289	505	2	505	Fri Feb 14 19:53:41 PST 2025	58.63514497999989	AA	Helicobacter pylori	HpKatA-SS1		100.00%	505	1	-1	0		MVNKDVKQTTAFGAPVWDDNNVITAGPRGPVLLQSTWFLEKLAAFDRERIPERVVHAKGSGAYGTFTVTKDITKYTKAKIFSKVGKKTECFFRFSTVAGERGSADAVRDPRGFAMKYYTEEGNWDLVGNNTPVFFVRDAIKFPDFIHTQKRDPQTNLPN----HDMVWDFWSNVPESLYQVTWVMSDRGIPKSFRHMDGFGSHTFSLINAKGERFWVKFHFETMQGVKHLTNEEAAEIRKYDPDSNQRDLFNAIARGDFPKWKLSIQVMPEEDAKKYRFHPFDVTKIWYLQDYPLMEVGIVELNKNPENYFAEVEQAAFSPANVVPGIGYSPDRMLQGRLFSYGDTHRYRLG-VNYPQIPVNKPRC-------PFH-SSSRDGYMQ--NGYYGSLQNYT…	505	Protein alignment - realigned		linear
WQS36314	0	2	28.12%	13.66%	18.61%	32.28%	23.56%	44.55%	99.00%	99.00%	25.35%	WQS36314	1050.04	5.882405273275843	Fri Feb 14 19:53:41 PST 2025	nr	catalase [Helicobacter pylori]	0	96385	TRUE	99.50%	505	1	8.750507354736328	505	2	505	Fri Feb 14 19:53:41 PST 2025	58.660201079999894	AA	Helicobacter pylori	HpKatA-SS1		100.00%	505	1	-1	0		MVNKDVKQTTAFGAPVWDDNNVITVGPRGPVLLQSTWFLEKLAAFDRERIPERVVHAKGSGAYGTFTVTKDITKYTKAKIFSKVGKKTECFFRFSTVAGERGSADAVRDPRGFAMKYYTEEGNWDLVGNNTPVFFIRDAIKFPDFIHTQKRDPQTNLPN----HDMVWDFWSNVPESLYQVTWVMSDRGIPKSFRHMDGFGSHTFSLINAKGERFWVKFHFHTMQGVKHLTNEEAAEIRKHDPDSNQRDLFDAIARGDFPKWKLSIQVMPEEDAKKYRFHPFDVTKIWYLQDYPLMEVGIVELNKNPENYFAEVEQAAFTPANVVPGIGYSPDRMLQGRLFSYGDTHRYRLG-VNYPQIPVNKPRC-------PFH-SSSRDGYMQ--NGYYGSLQNYT…	505	Protein alignment - realigned		linear
WP_340221486	0	2	28.12%	13.66%	18.42%	32.08%	23.56%	44.36%	98.60%	98.60%	25.74%	WP_340221486	1050.04	5.782004706841171	Fri Feb 14 19:53:41 PST 2025	nr	catalase [Helicobacter pylori]	0	99365	TRUE	99.30%	505	1	8.732189178466797	505	2	505	Fri Feb 14 19:53:41 PST 2025	58.67418167999989	AA	Helicobacter pylori	HpKatA-SS1		100.00%	505	1	-1	0		MVNKDVKQTTAFGAPVWDDNNVITAGPRGPVLLQSTWFLEKLAAFDRERIPERVVHAKGSGAYGTFTVTKDITKYTKAKIFSKVGKKTECFFRFSTVAGERGSADAVRDPRGFAMKYYTEEGNWDLVGNNTPVFFIRDAIKFPDFIHTQKRDPQTNLPN----HDMVWDFWSNVPESLYQVTWVMSDRGIPKSFRHMDGFGSHTFSLINAKGERFWVKFHFHTMQGVKHLTNEEAAEIRKYDPDSNQRDLFDAIARGDYPKWKLSIQVMPEEDAKKYRFHPFDVTKIWYLQDYPLMEVGIVELNKNPENYFAEVEQVAFSPANVVPGIGYSPDRMLQGRLFSYGDTHRYRLG-VNYPQIPVNKPRC-------PFH-SSSRDGYMQ--NGYYGSLQNYT…	505	Protein alignment - realigned		linear
WP_305876232	0	2	28.51%	13.47%	18.42%	31.88%	23.96%	44.55%	98.60%	98.60%	25.74%	WP_305876232	1050.04	6.78338956	Fri Feb 14 19:53:41 PST 2025	nr	catalase [Helicobacter pylori]	0	97875	TRUE	99.30%	505	1	8.930698395	505	2	505	Fri Feb 14 19:53:41 PST 2025	58.71326447999989	AA	Helicobacter pylori	HpKatA-SS1		100.00%	505	1	-1	0		MVNKEVKQTTAFGAPVWDDNNVITAGPRGPVLLQSTWFLEKLAAFDRERIPERVVHAKGSGAYGTFTVTKDITKYTKAKIFSKVGKKTECFFRFSTVAGERGSADAVRDPRGFAMKYYTEEGNWDLVGNNTPVFFIRDAIKFPDFIHTQKRDPQTNLPN----HDMVWDFWSNVPESLYQVTWVMSDRGIPKSFRHMDGFGSHTFSLINAKGERFWVKFHFHTMQGVKHLTNEEAAEIRKYDPDSNQRDLFNAIARGDFPKWKLSIQVMPEEDAKKYRFHPFDVTKIWYLQDYPLMEVGIVELNKNPENYFAEVEQAAFTPANIVPGIGYSPDRMLQGRLFSYGDTHRYRLG-VNYPQIPVNRPRC-------PFH-SSSRDGYMQ--NGYYGSLQNYT…	505	Protein alignment - realigned		linear
WP_305868171	0	2	28.12%	13.47%	18.42%	31.88%	24.16%	44.75%	98.80%	98.80%	25.54%	WP_305868171	1050.04	6.782491613417989	Fri Feb 14 19:53:40 PST 2025	nr	catalase [Helicobacter pylori]	0	97875	TRUE	99.40%	505	1	8.930698395	505	2	505	Fri Feb 14 19:53:40 PST 2025	58.66921148	AA	Helicobacter pylori	HpKatA-SS1		100.00%	505	1	-1	0		MVNKDVKQTTAFGAPVWDDNNVITAGPRGPVLLQSTWFLEKLAAFDRERIPERVVHAKGSGAYGTFTVTKDITKYTKAKIFSKVGKKTECFFRFSTVAGERGAADAVRDPRGFAMKYYTEEGNWDLVGNNTPVFFIRDAIKFPDFIHTQKRDPQTNLPN----HDMVWDFWSNVPESLYQVTWVMSDRGIPKSFRHMDGFGSHTFSLINAKGERFWVKFHFHTMQGVKHLTNEEAAEVRKYDPDSNQRDLFNAIARGDFPKWKLSIQVMPEEDAKKYRFHPFDVTKIWYLQDYPLMEVGIVELNKNPENYFAEVEQAAFTPANVVPGIGYSPDRMLQGRLFSYGDTHRYRLG-VNYPQIPVNRPRC-------PFH-SSSRDGYMQ--NGYYGSLQNYT…	505	Protein alignment - realigned		linear
WP_220851417	0	2	28.32%	13.66%	18.42%	32.08%	23.76%	44.36%	98.80%	98.80%	25.74%	WP_220851417	1050.04	5.782004706841171	Fri Feb 14 19:53:41 PST 2025	nr	catalase [Helicobacter pylori]	0	99365	TRUE	99.40%	505	1	8.732189178466797	505	2	505	Fri Feb 14 19:53:41 PST 2025	58.67418158	AA	Helicobacter pylori	HpKatA-SS1		100.00%	505	1	-1	0		MVNKDVKQTTAFGAPVWDDNNVITAGPRGPVLLQSTWFLEKLAAFDRERIPERVVHAKGSGAYGTFTVTKDITKYTKAKIFSKVGKKTECFFRFSTVAGERGSADAVRDPRGFAMKYYTEEGNWDLVGNNTPVFFIRDAIKFPDFIHTQKRDPQTNLPN----HDMVWDFWSNVPESLYQVTWVMSDRGIPKSFRHMDGFGSHTFSLINAKGERFWVKFHFHTMQGVKHLTNEEAAEIRKYDPDSNQRDLFDAIARGDYPKWKLSIQVMPEEDAKKYRFHPFDVTKIWYLQDYPLMEVGIVELNKNPENYFAEVEQAAFSPANVVPGIGYSPDRMLQGRLFSYGDTHRYRLG-VNYPQIPVNKPRC-------PFH-SSSRDGYMQ--NGYYGSLQNYT…	505	Protein alignment - realigned		linear
WP_208362512	0	2	28.32%	13.66%	18.61%	32.28%	23.76%	44.36%	98.80%	98.80%	25.54%	WP_208362512	1050.04	5.881611575497679	Fri Feb 14 19:53:41 PST 2025	nr	catalase [Helicobacter pylori]	0	97875	TRUE	99.40%	505	1	8.741428375	505	2	505	Fri Feb 14 19:53:41 PST 2025	58.66217347999989	AA	Helicobacter pylori	HpKatA-SS1		100.00%	505	1	-1	0		MVNKDVKQTTAFGAPVWDDNNVITAGPRGPVLLQSTWFLEKLAAFDRERIPERVVHAKGSGAYGTFTVTKDITKYTKAKIFSKIGKKTECFFRFSTVAGERGSADAVRDPRGFAMKYYTEEGNWDLVGNNTPVFFIRDAIKFPDFIHTQKRDPQTNLPN----HDMVWDFWSNVPESLYQVTWVMSDRGIPKSFRHMDGFGSHTFSLINAKGERFWVKFHFHTMQGVKHLTNEEAAEIRKHDPDSNQRDLFDAIARGDYPKWKLSIQVMPEEDAKKYRFHPFDVTKIWYLQDYPLMEVGIVELNKNPENYFAEVEQAAFTPANVVPGIGYSPDRMLQGRLFSYGDTHRYRLG-VNYPQIPVNKPRC-------PFH-SSSRDGYMQ--NGYYGSLQNYT…	505	Protein alignment - realigned		linear
WP_187880119	0	2	28.32%	13.66%	18.22%	31.88%	23.96%	44.55%	98.80%	98.80%	25.74%	WP_187880119	1050.04	5.685986934241058	Fri Feb 14 19:53:41 PST 2025	nr	catalase [Helicobacter pylori]	0	97875	TRUE	99.40%	505	1	8.743030548095703	505	2	505	Fri Feb 14 19:53:41 PST 2025	58.70924527999989	AA	Helicobacter pylori	HpKatA-SS1		100.00%	505	1	-1	0		MVNKDVKQTTAFGAPVWDDNNVITAGPRGPVLLQSTWFLEKLAAFDRERIPERVVHAKGSGAYGTFTVTKDITKYTKAKIFSKVGKKTECFFRFSTVAGERGSADAVRDPRGFAMKYYTEEGNWDLVGNNTPVFFIRDAIKFPDFIHTQKRDPQTNLPN----HDMVWDFWSNVPESLYQVTWVMSDRGIPKSFRHMDGFGSHTFSLINAKGERFWVKFHFETMQGVKHLTNEEAAEIRKYDPDSNQRDLFNAIARGDFPKWKMSIQVMPEEDAKKYRFHPFDVTKIWYLQDYPLMEVGIVELNKNPENYFAEVEQAAFTPANVVPGIGYSPDRMLQGRLFSYGDTHRYRLG-VNYPQIPVNRPRC-------PFH-SSSRDGYMQ--NGYYGSLQNYT…	505	Protein alignment - realigned		linear
WP_180388082	0	2	28.12%	13.66%	18.61%	32.28%	23.76%	44.36%	98.80%	98.80%	25.54%	WP_180388082	1050.04	5.881611575497679	Fri Feb 14 19:53:41 PST 2025	nr	catalase [Helicobacter pylori]	0	97875	TRUE	99.40%	505	1	8.741428375	505	2	505	Fri Feb 14 19:53:41 PST 2025	58.63411978	AA	Helicobacter pylori	HpKatA-SS1		100.00%	505	1	-1	0		MVNKDVKQTTAFGAPVWDDNNVITAGPRGPVLLQSTWFLEKLAAFDRERIPERVVHAKGSGAYGTFTVTKDITKYTKAKIFSKVGKKTECFFRFSTVAGERGSADAVRDPRGFAMKYYTEEGNWDLVGNNTPVFFIRDAIKFPDFIHTQKRDPQTNLPN----HDMVWDFWSNVPESLYQVTWVMSDRGIPKSFRHMDGFGSHTFSLINAKGERFWVKFHFHTMQGVKHLTNEEAAEIRKHDPDSNQRDLFDAIARGDYPKWKLSIQVMPEEDAKKYRFHPFDVTKIWYLQDYPLMEVGIVELNKNPENYFAEVEQAAFSPANVVPGIGYSPDRMLQGRLFSYGDTHRYRLG-VNYPQIPVNKPRC-------PFH-SSSRDGYMQ--NGYYGSLQNYT…	505	Protein alignment - realigned		linear
WP_147777628	0	2	28.71%	13.66%	18.22%	31.88%	23.56%	44.55%	98.80%	98.80%	25.74%	WP_147777628	1050.04	5.685575319659762	Fri Feb 14 19:53:41 PST 2025	nr	catalase [Helicobacter pylori]	0	97875	TRUE	99.40%	505	1	8.738224029541016	505	2	505	Fri Feb 14 19:53:41 PST 2025	58.62115837999989	AA	Helicobacter pylori	HpKatA-SS1		100.00%	505	1	-1	0		MVNKDVKQTTAFGAPVWDDNNVITAGPRGPVLLQSTWFLEKLAAFDRERIPERVVHAKGSGAYGTFTVTKDITKYTKAKIFSKVGKKTECFFRFSTVAGEKGSADAVRDPRGFAMKYYTEEGNWDLVGNNTPVFFIRDAIKFPDFIHTQKRDPQTNLPN----HDMVWDFWSNVPESLYQVTWVMSDRGIPKSFRHMDGFGSHTFSLINAKGERFWVKFHFETMQGVKHLTNEEAAEIRKYDPDSNQRDLFNAIARGDFPKWKLSIQVMPEEDAKKYRFHPFDVTKIWYLQDYPLMEVGIVELNKNPENYFAEVEQAAFSPANVVPGIGYSPDRMLQGRLFSYGDTHRYRLG-VNYPQIPVNKPRC-------PFH-SSSRDGYMQ--NGYYGSLQNYT…	505	Protein alignment - realigned		linear
WP_145820781	0	2	28.32%	13.47%	18.42%	31.88%	23.96%	44.55%	98.80%	98.80%	25.74%	WP_145820781	1050.04	6.78338956	Fri Feb 14 19:53:41 PST 2025	nr	catalase [Helicobacter pylori]	0	97875	TRUE	99.40%	505	1	8.930698395	505	2	505	Fri Feb 14 19:53:41 PST 2025	58.699237679999904	AA	Helicobacter pylori	HpKatA-SS1		100.00%	505	1	-1	0		MVNKDVKQTTAFGAPVWDDNNVITAGPRGPVLLQSTWFLEKLAAFDRERIPERVVHAKGSGAYGTFTVTKDITKYTKAKIFSKVGKKTECFFRFSTVAGERGSADAVRDPRGFAMKYYTEEGNWDLVGNNTPVFFIRDGIKFPDFIHTQKRDPQTNLPN----HDMVWDFWSNVPESLYQVTWVMSDRGIPKSFRHMDGFGSHTFSLINAKGERFWVKFHFHTMQGVKHLTNEEAAEIRKYDPDSNQRDLFNAIARGDFPKWKLSIQVMPEEDAKKYRFHPFDVTKIWYLQDYPLMEVGIVELNKNPENYFAEVEQAAFTPANVVPGIGYSPDRMLQARLFSYGDTHRYRLG-VNYPQIPVNRPRC-------PFH-SSSRDGYMQ--NGYYGSLQNYT…	505	Protein alignment - realigned		linear
WP_139533584	0	2	28.32%	13.47%	18.42%	31.88%	23.56%	44.36%	99.00%	99.00%	25.94%	WP_139533584	1050.04	6.782285806127341	Fri Feb 14 19:53:41 PST 2025	nr	catalase [Helicobacter pylori]	0	97875	TRUE	99.50%	505	1	8.927921295166016	505	2	505	Fri Feb 14 19:53:41 PST 2025	58.61910518	AA	Helicobacter pylori	HpKatA-SS1		100.00%	505	1	-1	0		MVNKDVKQTTAFGAPVWDDNNVITAGPRGPVLLQSTWFLEKLAAFDRERIPERVVHAKGSGAYGTFTVTKDITKYTKAKIFSKVGKKTECFFRFSTVAGERGSADAVRDPRGFAMKYYTEEGNWDLVGNNTPVFFIRDAIKFPDFIHTQKRDSQTNLPN----HDMVWDFWSNVPESLYQVTWVMSDRGIPKSFRHMDGFGSHTFSLINAKGERFWVKFHFHTMQGVKHLTNEEAAEVRKYDPDSNQRDLFNAIARGDFPKWKLSIQVMPEEDAKKYRFHPFDVTKIWYLQDYPLMEVGIVELNKNPENYFAEVEQAAFSPANVVPGIGYSPDRMLQGRLFSYGDTHRYRLG-VNYPQIPVNKPRC-------PFH-SSSRDGYMQ--NGYYGSLQNYT…	505	Protein alignment - realigned		linear
WP_128044074	0	2	28.32%	13.66%	18.22%	31.88%	23.76%	44.55%	98.80%	98.80%	25.74%	WP_128044074	1050.04	5.685781127	Fri Feb 14 19:53:41 PST 2025	nr	catalase [Helicobacter pylori]	0	97875	TRUE	99.40%	505	1	8.740627289	505	2	505	Fri Feb 14 19:53:41 PST 2025	58.63514497999989	AA	Helicobacter pylori	HpKatA-SS1		100.00%	505	1	-1	0		MVNKDVKQTTAFGAPVWDDNNVITAGPRGPVLLQSTWFLEKLAAFDRERIPERVVHAKGSGAYGTFTVTKDITKYTKAKIFSKVGKKTECFFRFSTVAGERGSADAVRDPRGFAMKYYTEEGNWDLVGNNTPVFFIRDAIKFPDFIHTQKRDPQTNLPN----HDMVWDFWSNVPESLYQVTWVMSDRGIPKSFRHMDGFGSHTFSLINAKGERFWVKFHFETMQGVKHLTNEEAAEIRKYDPDSNQRDLFNAIARGDFPKWKLSVQVMPEEDAKKYRFHPFDVTKIWYLQDYPLMEVGIVELNKNPENYFAEVEQAAFSPANVVPGIGYSPDRMLQGRLFSYGDTHRYRLG-VNYPQIPVNKPRC-------PFH-SSSRDGYMQ--NGYYGSLQNYT…	505	Protein alignment - realigned		linear
WP_127950126	0	2	28.51%	13.66%	18.22%	31.88%	23.76%	44.55%	98.80%	98.80%	25.74%	WP_127950126	1050.04	5.685781127	Fri Feb 14 19:53:41 PST 2025	nr	catalase [Helicobacter pylori]	0	97875	TRUE	99.40%	505	1	8.740627289	505	2	505	Fri Feb 14 19:53:41 PST 2025	58.66319857999989	AA	Helicobacter pylori	HpKatA-SS1		100.00%	505	1	-1	0		MVNKDVKQTTAFGAPVWDDNNVITAGPRGPVLLQSTWFLEKLAAFDRERIPERVVHAKGSGAYGTFTVTKDITKYTKAKIFSKVGKKTECFFRFSTVAGERGSADAVRDPRGFAMKYYTEEGNWDLVGNNTPVFFIRDAIKFPDFIHTQKRDPQTNLPN----HDMVWDFWSNVPESLYQVTWLMSDRGIPKSFRHMDGFGSHTFSLINAKGERFWVKFHFETMQGVKHLTNEEAAEIRKYDPDSNQRDLFNAIARGDFPKWKLSIQVMPEEDAKKYRFHPFDVTKIWYLQDYPLMEVGIVELNKNPENYFAEVEQAAFSPANVVPGIGYSPDRMLQGRLFSYGDTHRYRLG-VNYPQIPVNKPRC-------PFH-SSSRDGYMQ--NGYYGSLQNYT…	505	Protein alignment - realigned		linear
WP_120860845	0	2	28.12%	13.47%	18.61%	32.08%	23.76%	44.55%	99.00%	99.00%	25.54%	WP_120860845	1050.04	6.881892674783835	Fri Feb 14 19:53:41 PST 2025	nr	catalase [Helicobacter pylori]	0	96385	TRUE	99.50%	505	1	8.938549041748047	505	2	505	Fri Feb 14 19:53:41 PST 2025	58.60310878	AA	Helicobacter pylori	HpKatA-SS1		100.00%	505	1	-1	0		MVNKDVKQTTAFGAPVWDDNNVITAGPRGPVLLQSTWFLEKLAAFDRERIPERVVHAKGSGAYGTFTVTKDITKYTKAKIFSKVGKKTECFFRFSTVAGERGSADAVRDPRGFAMKYYTEEGNWDLVGNNTPVFFIRDAIKFPDFIHTQKRDPQTNLPN----HDMVWDFWSNVPESLYQVTWVMSDRGIPKSFRHMDGFGSHTFSLINAKGERFWVKFHFHTMQGVKHLTNEEAAEVRKHDPDSNQRDLFNAIARGDFPKWKLSIQVMPEEDAKKYRFHPFDVTKIWYLQDYPLMEVGIVELNKNPENYFAEVEQAAFSPANVVPGIGYSPDRMLQGRLFSYGDTHRYRLG-VNYPQIPVNKPRC-------PFH-SSSRDGYMQ--NGYYGSLQNYT…	505	Protein alignment - realigned		linear
WP_120847763	0	2	28.32%	13.66%	18.22%	31.88%	23.96%	44.55%	98.80%	98.80%	25.74%	WP_120847763	1050.04	5.685986934241058	Fri Feb 14 19:53:41 PST 2025	nr	catalase [Helicobacter pylori]	0	97875	TRUE	99.40%	505	1	8.743030548095703	505	2	505	Fri Feb 14 19:53:41 PST 2025	58.677185179999896	AA	Helicobacter pylori	HpKatA-SS1		100.00%	505	1	-1	0		MVNKDVKQTTAFGAPVWDDNNVITAGPRGPVLLQSTWFLEKLAAFDRERIPERVVHAKGSGAYGTFTVTKDITKYTKAKIFSKVGKKTECFFRFSTVAGERGSADAVRDPRGFAMKYYTEEGNWDLVGNNTPVFFIRDAIKFPDFIHTQKRDPQTNLPN----HDMVWDFWSNVPESLYQVTWVMSDRGIPKSFRHMDGFGSHTFSLINAKGERFWVKFHFETMQGVKHLTNEEAAEIRKYDPDSNQRDLFNAIARGDFPKWKLSIQVMPEEDAKKYRFHPFDVTKIWYLQDYPLMEVGIVELNKNPENYFAEVEQAAFSPANVVPGIGYSPDRMLQGRLFSYGDTHRYRLG-VNYPQIPVNRPRC-------PFH-SSSRDGYMQ--NGYYGSLQNYT…	505	Protein alignment - realigned		linear
WP_120818171	0	2	28.32%	13.66%	18.22%	31.88%	23.76%	44.55%	99.00%	99.00%	25.74%	WP_120818171	1050.04	5.685781127	Fri Feb 14 19:53:41 PST 2025	nr	catalase [Helicobacter pylori]	0	97875	TRUE	99.50%	505	1	8.740627289	505	2	505	Fri Feb 14 19:53:41 PST 2025	58.64917188	AA	Helicobacter pylori	HpKatA-SS1		100.00%	505	1	-1	0		MVNKDVKQTTAFGAPVWDDNNVITAGPRGPVLLQSTWFLEKLAAFDRERIPERVVHAKGSGAYGTFTVTKDITKYTKAKIFSKVGKKTECFFRFSTVAGERGSADAVRDPRGFAMKYYTEEGNWDLVGNNTPVFFIRDAIKFPDFIHTQKRDPQTNLPN----HDMVWDFWSNVPESLYQVTWVMSDRGIPKSFRHMDGFGSHTFSLINAKGERFWVKFHFETMQGVKHLTNEEAAEVRKYDPDSNQRDLFNAIARGDFPKWKLSIQVMPEEDAKKYRFHPFDVTKIWYLQDYPLMEVGIVELNKNPENYFAEVEQAAFSPANVVPGIGYSPDRMLQGRLFSYGDTHRYRLG-VNYPQIPVNKPRC-------PFH-SSSRDGYMQ--NGYYGSLQNYT…	505	Protein alignment - realigned		linear
WP_101004108	0	2	27.92%	13.66%	18.61%	32.28%	23.96%	44.36%	98.80%	98.80%	25.54%	WP_101004108	1050.04	5.881817382788327	Fri Feb 14 19:53:41 PST 2025	nr	catalase [Helicobacter pylori]	0	97875	TRUE	99.40%	505	1	8.743831634521484	505	2	505	Fri Feb 14 19:53:41 PST 2025	58.67616008	AA	Helicobacter pylori	HpKatA-SS1		100.00%	505	1	-1	0		MVNKDVKQTTAFGAPVWDDNNVITAGPRGPVLLQSTWFLEKLAAFDRERIPERVVHAKGSGAYGTFTVTKDITKYTKAKIFSKVGKKTECFFRFSTVAGERGSADAVRDPRGFAMKYYTEEGNWDLVGNNTPVFFIRDAIKFPDFIHTQKRDPQTNLPN----HDMVWDFWSNVPESLYQVTWVMSDRGIPKSFRHMDGFGSHTFSLINAKGERFWVKFHFHTMQGVKHLTNEEAAEIRKHDPDSNQRDLFDAIARGDYPKWKLSIQVMPEEDAKKYRFHPFDVTKIWYLQDYPLMEVGIVELNKNPENYFAEVEQAAFTPANVVPGIGYSPDRMLQGRLFSYGDTHRYRLG-VNYPQIPVNKPRC-------PFH-SSSRDGYMQ--NGYYGSLQNYT…	505	Protein alignment - realigned		linear
WP_097695736	0	2	28.51%	13.66%	18.22%	31.88%	23.96%	44.55%	98.60%	98.60%	25.74%	WP_097695736	1050.04	5.685986934241058	Fri Feb 14 19:53:40 PST 2025	nr	catalase [Helicobacter pylori]	0	97875	TRUE	99.30%	505	1	8.743030548095703	505	2	505	Fri Feb 14 19:53:40 PST 2025	58.69121198	AA	Helicobacter pylori	HpKatA-SS1		100.00%	505	1	-1	0		MVNKDVKQTTAFGAPIWDDNNVITAGPRGPVLLQSTWFLEKLAAFDRERIPERVVHAKGSGAYGTFTVTKDITKYTKAKIFSKVGKKTECFFRFSTVAGERGSADAVRDPRGFAMKYYTEEGNWDLVGNNTPVFFIRDAIKFPDFIHTQKRDPQTNLPN----HDMVWDFWSNVPESLYQVTWVMSDRGIPKSFRHMDGFGSHTFSLINAKGERFWVKFHFETMQGVKHLTNEEAAEIRKYDPDSNQRDLFNAIARGDFPKWKLSIQVMPEEDAKKYRFHPFDVTKIWYLQDYPLMEVGIVELNKNPENYFAEVEQAAFSPANVVPGIGYSPDRMLQGRLFSYGDTHRYRLG-VNYPQIPVNKPRC-------PFH-SSSRDGYMQ--NGYYGSLQNYT…	505	Protein alignment - realigned		linear
WP_077652402	0	2	28.51%	13.47%	18.61%	32.08%	23.56%	44.55%	98.80%	98.80%	25.54%	WP_077652402	1050.04	6.882584814097868	Fri Feb 14 19:53:40 PST 2025	nr	catalase [Helicobacter pylori]	0	96385	TRUE	99.40%	505	1	8.935718536376953	505	2	505	Fri Feb 14 19:53:40 PST 2025	58.603149079999895	AA	Helicobacter pylori	HpKatA-SS1		100.00%	505	1	-1	0		MVNKDVKQTTAFGAPVWDDNNVITAGPRGPVLLQSTWFLEKLAAFDRERIPERVVHAKGSGAYGTFTVTKDITKYTKAKIFSKVGKKTECFFRFSTVAGEKGSADAVRDPRGFAMKYYTEEGNWDLVGNNTPVFFIRDAIKFPDFIHTQKRDPQTNLPN----HDMVWDFWSNVPESLYQVTWVMSDRGIPKSFRHMDGFGSHTFSLINAKGERFWVKFHFHTMQGVKHLTNEEAAEIRKHDPDSNQRDLFNAIARGDFPKWKLSIQVMPEEDAKKYRFHPFDVTKIWYLQDYPLMEVGIVELNKNPENYFAEVEQAAFSPANVVPGIGYSPDRMLQGRLFSYGDTHRYRLG-VNYPQIPVNKPRC-------PFH-SSSRDGYMQ--NGYYGSLQNYT…	505	Protein alignment - realigned		linear
WP_020982936	0	2	28.12%	13.66%	18.61%	32.28%	23.76%	44.75%	99.00%	99.00%	25.15%	WP_020982936	1050.04	5.882405273275843	Fri Feb 14 19:53:41 PST 2025	nr	catalase [Helicobacter pylori]	0	96385	TRUE	99.50%	505	1	8.750507354736328	505	2	505	Fri Feb 14 19:53:41 PST 2025	58.66223478	AA	Helicobacter pylori	HpKatA-SS1		100.00%	505	1	-1	0		MVNKDVKQTTAFGAPVWDDNNVITAGPRGPVLLQSTWFLEKLAAFDRERIPERVVHAKGSGAYGTFTVTKDITKYTKAKIFSKVGKKTECFFRFSTVAGERGSADAVRDPRGFAMKYYTEEGNWDLVGNNTPVFFIRDAIKFPDFIHTQKRDPQTNLPN----HDMVWDFWSNVPESLYQVTWVMSDRGIPKSFRHMDGFGSHTFSLINAKGERFWVKFHFHTMQGVKHLTNEEAAEIRKHDPDSNQRDLFDAIARGDFPKWKLSIQVMPEEDAKKYRFHPFDVTKIWYLQDYPLMEVGIVELNKNPENYFAEVEQAAFTPANVVPGIGYSPDRMLQGRLFSYGDTHRYRLG-VNYPQIPVNKPRC-------PFH-SSSRDGYMQ--NGYYGSLQNYT…	505	Protein alignment - realigned		linear
WP_000247308	0	2	28.51%	13.47%	18.42%	31.88%	23.76%	44.75%	98.80%	98.80%	25.54%	WP_000247308	1050.04	6.782285806127341	Fri Feb 14 19:53:40 PST 2025	nr	catalase [Helicobacter pylori]	0	97875	TRUE	99.40%	505	1	8.927921295166016	505	2	505	Fri Feb 14 19:53:40 PST 2025	58.67325798	AA	Helicobacter pylori	HpKatA-SS1		100.00%	505	1	-1	0		MVNKDVKQTTAFGAPIWDDNNVITAGPRGPVLLQSTWFLEKLAAFDRERIPERVVHAKGSGAYGTFTVTKDITKYTKAKIFSKVGKKTECFFRFSTVAGERGSADAVRDPRGFAMKYYTEEGNWDLVGNNTPVFFIRDAIKFPDFIHTQKRDPQTNLPN----HDMVWDFWSNVPESLYQVTWVMSDRGIPKSFRHMDGFGSHTFSLINAKGERFWVKFHFHTMQGVKHLTNEEAAEVRKYDPDSNQRDLFNAIARGDFPKWKLSIQVMPEEDAKKYRFHPFDVTKIWYLQDYPLMEVGIVELNKNPENYFAEVEQAAFSPANVVPGIGYSPDRMLQGRLFSYGDTHRYRLG-VNYPQIPVNKPRC-------PFH-SSSRDGYMQ--NGYYGSLQNYT…	505	Protein alignment - realigned		linear
WP_000247305	0	2	28.51%	13.66%	18.22%	31.88%	23.76%	44.55%	98.80%	98.80%	25.74%	WP_000247305	1050.04	5.685781127	Fri Feb 14 19:53:41 PST 2025	nr	catalase [Helicobacter pylori]	0	97875	TRUE	99.40%	505	1	8.740627289	505	2	505	Fri Feb 14 19:53:41 PST 2025	58.68123177999989	AA	Helicobacter pylori	HpKatA-SS1		100.00%	505	1	-1	0		MVNKDMKQTTAFGAPVWDDNNVITAGPRGPVLLQSTWFLEKLAAFDRERIPERVVHAKGSGAYGTFTVTKDITKYTKAKIFSKVGKKTECFFRFSTVAGERGSADAVRDPRGFAMKYYTEEGNWDLVGNNTPVFFIRDAIKFPDFIHTQKRDPQTNLPN----HDMVWDFWSNVPESLYQVTWVMSDRGIPKSFRHMDGFGSHTFSLINAKGERFWVKFHFETMQGVKHLTNEEAAEIRKYDPDSNQRDLFNAIARGDFPKWKLSIQVMPEEDAKKYRFHPFDVTKIWYLQDYPLMEVGIVELNKNPENYFAEVEQAAFSPANVVPGIGYSPDRMLQGRLFSYGDTHRYRLG-VNYPQIPVNKPRC-------PFH-SSSRDGYMQ--NGYYGSLQNYT…	505	Protein alignment - realigned		linear
MFP6252788	0	2	28.51%	13.47%	18.42%	31.88%	23.76%	44.55%	98.80%	98.80%	25.74%	MFP6252788	1050.04	6.782285806127341	Fri Feb 14 19:53:41 PST 2025	nr	catalase [Helicobacter pylori]	0	97875	TRUE	99.40%	505	1	8.927921295166016	505	2	505	Fri Feb 14 19:53:41 PST 2025	58.65719738	AA	Helicobacter pylori	HpKatA-SS1		100.00%	505	1	-1	0		MVNKDVKQTTAFGAPVWDDNNVITAGPRGPVLLQSTWFLEKLAAFDRERIPERVVHAKGSGAYGTFTVTKDITKYTKAKIFSKVGKKTECFFRFSTVAGERGSADAVRDPRGFAMKYYTEEGNWDLVGNNTPVFFIRDAIKFPDFIHTQKRDPQTNLPN----HDMVWDFWSNVPESLYQVTWVMSDRGIPKSFRHMDGFGSHTFSLINAKGERFWVKFHFHTMQGVKHLTNEEAAEIRKYDPDSNQRDLFNAIARGDFPKWKLSIQVMPEEDAKKYRFHPFDVTKIWYLQDYPLMEVGIVELNKNPENYFAEVEQAAFSPANVVPGIGYSPDRMLQGRLFSYGDTHRYRLG-VNYPQIPVNKPRC-------PFH-SSSRDGYMQ--NGYYGSLQNYT…	505	Protein alignment - realigned		linear
MFP6223004	0	2	28.32%	13.47%	18.42%	31.88%	23.76%	44.55%	99.00%	99.00%	25.74%	MFP6223004	1050.04	6.783183752732022	Fri Feb 14 19:53:41 PST 2025	nr	catalase [Helicobacter pylori]	0	97875	TRUE	99.50%	505	1	8.927921295166016	505	2	505	Fri Feb 14 19:53:41 PST 2025	58.643170579999904	AA	Helicobacter pylori	HpKatA-SS1		100.00%	505	1	-1	0		MVNKDVKQTTAFGAPVWDDNNVITAGPRGPVLLQSTWFLEKLAAFDRERIPERVVHAKGSGAYGTFTVTKDITKYTKAKIFSKVGKKTECFFRFSTVAGERGSADAVRDPRGFAMKYYTEEGNWDLVGNNTPVFFIRDGIKFPDFIHTQKRDPQTNLPN----HDMVWDFWSNVPESLYQVTWVMSDRGIPKSFRHMDGFGSHTFSLINAKGERFWVKFHFHTMQGVKHLTNEEAAEVRKYDPDSNQRDLFNAIARGDFPKWKLSIQVMPEEDAKKYRFHPFDVTKIWYLQDYPLMEVGIVELNKNPENYFAEVEQAAFSPANVVPGIGYSPDRMLQARLFSYGDTHRYRLG-VNYPQIPVNKPRC-------PFH-SSSRDGYMQ--NGYYGSLQNYT…	505	Protein alignment - realigned		linear
MFP6156912	0	2	28.32%	13.47%	18.42%	31.88%	23.76%	44.75%	99.00%	99.00%	25.54%	MFP6156912	1050.04	6.782285806127341	Fri Feb 14 19:53:41 PST 2025	nr	catalase [Helicobacter pylori]	0	97875	TRUE	99.50%	505	1	8.927921295166016	505	2	505	Fri Feb 14 19:53:41 PST 2025	58.65522487999989	AA	Helicobacter pylori	HpKatA-SS1		100.00%	505	1	-1	0		MVNKDVKQTTAFGAPVWDDNNVITAGPRGPVLLQSTWFLEKLAAFDRERIPERVVHAKGSGAYGTFTVTKDITKYTKAKIFSKVGKKTECFFRFSTVAGERGSADAVRDPRGFAMKYYTEEGNWDLVGNNTPVFFIRDAIKFPDFIHTQKRDPQTNLPN----HDMVWDFWSNVPESLYQVTWVMSDRGIPKSFRHMDGFGSHTFSLINAKGERFWVKFHFHTMQGVKHLTNEEAAEVRKYDPDSNQRDLFNAIARGDFPKWKLSIQVMPEEDAKKYRFHPFDVTKIWYLQDYPLMEVGIVELNKNPENYFAEVEQAAFSPANVVPGIGYSPDRMLQGRLFSYGDTHRYRLG-VNYPQIPVNKPRC-------PFH-SSSRDGYMQ--NGYYGSLQNYT…	505	Protein alignment - realigned		linear
MFP5951559	0	2	28.32%	13.66%	18.22%	31.88%	23.96%	44.55%	98.80%	98.80%	25.74%	MFP5951559	1050.04	5.685986934241058	Fri Feb 14 19:53:40 PST 2025	nr	catalase [Helicobacter pylori]	0	97875	TRUE	99.40%	505	1	8.743030548095703	505	2	505	Fri Feb 14 19:53:40 PST 2025	58.677185179999896	AA	Helicobacter pylori	HpKatA-SS1		100.00%	505	1	-1	0		MVNKDVKQTTAFGAPVWDDNNVITAGPRGPVLLQSTWFLEKLAAFDRERIPERVVHAKGSGAYGTFTVTKDITKYTKAKIFSKVGKKTECFFRFSTVAGERGSADAVRDPRGFAMKYYTEEGNWDLVGNNTPVFFIRDAIKFPDFIHTQKRDPQTNLPN----HDMVWDFWSNVPESLYQVTWVMSDRGIPKSFRHMDGFGSHTFSLINAKGERFWVKFHFETMQGVKHLTNEEAAEIRKYDPDSNQRDLFNAIARGDFPKWKLSIQVMPEEDAKKYRFHPFDVTKIWYLQDYPLMEVGIVELNKNPENYFAEVEQAAFSPANVVPGIGYSPDRMLQGRLFSYGDTHRYRLG-VNYPQIPVNKPRC-------PFH-SSSRDGYMQ--NGYYGSLQNYT…	505	Protein alignment - realigned		linear
MCQ2880092	0	2	28.32%	13.47%	18.61%	32.08%	23.76%	44.55%	98.80%	98.80%	25.54%	MCQ2880092	1050.04	6.882790621388516	Fri Feb 14 19:53:41 PST 2025	nr	catalase [Helicobacter pylori]	0	96385	TRUE	99.40%	505	1	8.938549041748047	505	2	505	Fri Feb 14 19:53:41 PST 2025	58.64518938	AA	Helicobacter pylori	HpKatA-SS1		100.00%	505	1	-1	0		MVNKDVKQTTAFGAPVWDDNNVITAGPRGPVLLQSTWFLEKLAAFDRERIPERVVHAKGSGAYGTFTVTKDITKYTKAKIFSKVGKKTECFFRFSTVAGERGSADAVRDPRGFAMKYYTEEGNWDLVGNNTPVFFIRDAIKFPDFIHTQKRDPQTNLPN----HDMVWDFWSNVPESLYQVTWVMSDRGIPKSFRHMDGFGSHTFSLINAKGERFWVKFHFHTMQGVKHLTNEEAAEIRKHDPDSNQRDLFNAIARGDFPKWKLSIQVMPEEDAKKYRFHPFDVTKIWYLQDYPLMEVGIVELNKNPENYFAEVEQAAFSPANVVPGIGYSPDRMLQGRLFSYGDTHRYRLG-VNYPQIPVNKPRC-------PFH-SSSRDGYMQ--NGYYGSLQNYT…	505	Protein alignment - realigned		linear
MCQ2827717	0	2	28.12%	13.47%	18.61%	32.08%	23.56%	44.36%	99.00%	99.00%	25.74%	MCQ2827717	1050.04	6.882790621388516	Fri Feb 14 19:53:40 PST 2025	nr	catalase [Helicobacter pylori]	0	96385	TRUE	99.50%	505	1	8.938549041748047	505	2	505	Fri Feb 14 19:53:40 PST 2025	58.64716197999989	AA	Helicobacter pylori	HpKatA-SS1		100.00%	505	1	-1	0		MVNKDVKQTTAFGTPVWDDNNVITAGPRGPVLLQSTWFLEKLAAFDRERIPERVVHAKGSGAYGTFTVTKDITKYTKAKIFSKVGKKTECFFRFSTVAGERGSADAVRDPRGFAMKYYTEEGNWDLVGNNTPVFFIRDAIKFPDFIHTQKRDPQTNLPN----HDMVWDFWSNVPESLYQVTWVMSDRGIPKSFRHMDGFGSHTFSLINAKGERFWVKFHFHTMQGVKHLTNEEAAEVRKHDPDSNQRDLFNAIARGDFPKWKLSIQVMPEEDAKKYRFHPFDVTKIWYLQDYPLMEVGIVELNKNPENYFAEVEQAAFSPANVVPGIGYSPDRMLQGRLFSYGDTHRYRLG-VNYPQIPVNKPRC-------PFH-SSSRDGYMQ--NGYYGSLQNYT…	505	Protein alignment - realigned		linear
GAA9567716	0	2	28.32%	13.66%	18.22%	31.88%	23.96%	44.75%	99.20%	99.20%	25.54%	GAA9567716	1050.04	5.683985233741019	Fri Feb 14 19:53:41 PST 2025	nr	catalase [Helicobacter pylori]	0	97875	TRUE	99.60%	505	1	8.740627289	505	2	505	Fri Feb 14 19:53:41 PST 2025	58.61815777999989	AA	Helicobacter pylori	HpKatA-SS1		100.00%	505	1	-1	0		MVNKDVKQTTAFGAPVWDDNNVITAGPRGPVLLQSTWFLEKLAAFDRERIPERVVHAKGSGAYGTFTVTKDITKYTKAKIFSKVGKKTECFFRFSTVAGERGSADAVRDPRGFAMKYYTEEGNWDLVGNNTPVFFIRDAIKFPDFIHTQKRDPQTNLPN----PDMVWDFWSNVPESLYQVTWVMSDRGIPKSFRHMDGFGSHTFSLINAKGERFWVKFHFHTMQGVKHLTNEEAAEIRKYDPDSNQRDLFDAIARGDFPKWKLSIQVMPEEDAKKYRFHPFDVTKIWYLQDYPLMEVGIVELNKNPENYFAEVEQAAFTPANVVPGIGYSPDRMLQGRLFSYGDTHRYRLG-VNYPQIPVNKPRC-------PFH-SSSRDGYMQ--NGYYGSLQNYT…	505	Protein alignment - realigned		linear
GAA9322591	0	2	28.32%	13.66%	18.42%	32.08%	23.76%	44.55%	98.80%	98.80%	25.54%	GAA9322591	1050.04	5.782004706841171	Fri Feb 14 19:53:41 PST 2025	nr	catalase [Helicobacter pylori]	0	99365	TRUE	99.40%	505	1	8.732189178466797	505	2	505	Fri Feb 14 19:53:41 PST 2025	58.69024218	AA	Helicobacter pylori	HpKatA-SS1		100.00%	505	1	-1	0		MVNKDVKQTTAFGAPVWDDNNVITAGPRGPVLLQSTWFLEKLAAFDRERIPERVVHAKGSGAYGTFTVTKDITKYTKAKIFSKVGKKTECFFRFSTVAGERGSADAVRDPRGFAMKYYTEEGNWDLVGNNTPVFFIRDAIKFPDFIHTQKRDPQTNLPN----HDMVWDFWSNVPESLYQVTWVMSDRGIPKSFRHMDGFGSHTFSLINAKGERFWVKFHFHTMQGVKHLTNEEAAEIRKYDPDSNQRDLFDAIARGDYPKWKLSIQVMPEEDAKKYRFHPFDVTKIWYLQDYPLMEVGIVELNKNPENYFAEVEQAAFSPANVVPGIGYSPDRMLQGRLFSYGDTHRYRLG-VNYPQIPVNKPRC-------PFH-SSSRDGYMQ--NGYYGSLQNYT…	505	Protein alignment - realigned		linear
GAA9090907	0	2	28.32%	13.47%	18.22%	31.68%	23.76%	44.75%	98.80%	98.80%	25.74%	GAA9090907	1050.04	5.782499556637241	Fri Feb 14 19:53:41 PST 2025	nr	catalase [Helicobacter pylori]	0	97875	TRUE	99.40%	505	1	8.743511199951172	505	2	505	Fri Feb 14 19:53:41 PST 2025	58.646188979999906	AA	Helicobacter pylori	HpKatA-SS1		100.00%	505	1	-1	0		MVNKDVKQTTAFGAPIWDDNNVITAGPRGPVLLQSTWFLEKLAAFDRERIPERVVHAKGSGAYGTFTVTKDITKYTKAKIFSKVGKKTECFFRFSTVAGERGSADAVRDPRGFAMKYYTEEGNWDLVGNNTPVFFIRDAIKFPDFIHTQKRDPQTNLPN----HDMVWDFWSNVPESLYQVTWVMSDRGIPKSFRHMDGFGSHTFSLINAKGERFWVKFHFHTMQGVKHLTNEEAAEVRKYDPDSNQRDLFNAIARGDFPKWKLSIQVMPEEDAKKYRFHPFDVTKIWYLQDYPLMEVGIVELNKNPENYFAEVEQAAFSPANVVPGIGYSPDRMLQGRLFSYGDTHRYRLG-VNYPQIPVNKPRC-------PFH-SSSRDGYMQ--NGYYGSLQNYT…	505	Protein alignment - realigned		linear
GAA8252290	0	2	28.12%	13.66%	18.42%	32.08%	23.76%	44.36%	98.80%	98.80%	25.74%	GAA8252290	1050.04	5.783004211909997	Fri Feb 14 19:53:41 PST 2025	nr	catalase [Helicobacter pylori]	0	97875	TRUE	99.40%	505	1	8.743404388427734	505	2	505	Fri Feb 14 19:53:41 PST 2025	58.66213018	AA	Helicobacter pylori	HpKatA-SS1		100.00%	505	1	-1	0		MVNKDVKQTTAFGASVWDDNNVITAGPRGPVLLQSTWFLEKLAAFDRERIPERVVHAKGSGAYGTFTVTKDITKYTKAKIFSKVGKKTECFFRFSTVAGERGSADAVRDPRGFAMKYYTEEGNWDLVGNNTPVFFIRDAIKFPDFIHTQKRDPQTNLPN----HDMVWDFWSNVPESLYQVTWVMSDRGIPKSFRHMDGFGSHTFSLINAKGERFWVKFHFHTMQGVKHLTNEEAAEIRKYDPDSNQRDLFDAIARGDFPKWKLSIQVMPEEDAKKYRFHPFDVTKIWYLQDYPLMEVGIVELNKNPENYFAEVEQAAFSPANVVPGIGYSPDRMLQGRLFSYGDTHRYRLG-VNYPQIPVNRPRC-------PFH-SSSRDGYMQ--NGYYGSLQNYT…	505	Protein alignment - realigned		linear
GAA8241258	0	2	28.12%	13.66%	18.61%	32.28%	23.96%	44.75%	99.00%	99.00%	25.15%	GAA8241258	1050.04	5.882405273275843	Fri Feb 14 19:53:41 PST 2025	nr	catalase [Helicobacter pylori]	0	96385	TRUE	99.50%	505	1	8.750507354736328	505	2	505	Fri Feb 14 19:53:41 PST 2025	58.602120979999896	AA	Helicobacter pylori	HpKatA-SS1		100.00%	505	1	-1	0		MVNKDVKQTTAFGAPVWDDNNVITAGPRGPVLLQSTWFLEKLAAFDRERIPERVVHAKGSGAYGTFTVTKDITKYTKAKIFSKVGKKTECFFRFSTVAGERGSADAVRDPRGFAMKYYTEEGNWDLVGNNTPVFFIRDAIKFPDFIHTQKRDPQTNLPN----HDMVWDFWSNVPESLYQVTWVMSDRGIPKSFRHMDGFGSHTFSLINAKGERFWVKFHFHTMQGVKHLTNEEAAEIRKHDPDSNQRDLFDAIARGDFPKWKLSIQVMPEEDAKKYRFHPFDVTKIWYLQDYPLMEVGIVELNKNPENYFAEVEQAAFTPANVVPGIGYSPDRMLQGRLFSYGDTHRYRLG-VNYPQIPVNKPRC-------PFH-SSSRDGYMQ--NGYYGSLQNYT…	505	Protein alignment - realigned		linear
GAA8128831	0	2	27.72%	13.66%	18.61%	32.28%	23.76%	44.55%	98.60%	98.60%	25.35%	GAA8128831	1050.04	5.882405273275843	Fri Feb 14 19:53:40 PST 2025	nr	catalase [Helicobacter pylori]	0	96385	TRUE	99.30%	505	1	8.750507354736328	505	2	505	Fri Feb 14 19:53:40 PST 2025	58.59006678	AA	Helicobacter pylori	HpKatA-SS1		100.00%	505	1	-1	0		MVNKDVKQTTAFGAPVWDDNNVVTAGPRGPVLLQSTWFLEKLAAFDRERIPERVVHAKGSGAYGTFTVTKDITKYTKAKIFSKVGKKTECFFRFSTVAGERGSADAVRDPRGFAMKYYTEEGNWDLVGNNTPVFFIRDAIKFPDFIHTQKRDPQTNLPN----HDMVWDFWSNVPESLYQVTWVMSDRGIPKSFRHMDGFGSHTFSLINAKGERFWVKFHFHTMQGVKHLTNEEAAEIRKHDPDSNQRDLFDAIARGDFPKWKLSIQVMPEEDAKKYRFHPFDVTKIWYLQDYPLMEVGIVELNKNPENYFAEVEQAAFSPANVVPGVGYSPDRMLQGRLFSYGDTHRYRLG-VNYPQIPVNKPRC-------PFH-SSSRDGYMQ--NGYYGSLQNYT…	505	Protein alignment - realigned		linear
GAA8109224	0	2	28.12%	13.47%	18.61%	32.08%	23.76%	44.55%	99.00%	99.00%	25.54%	GAA8109224	1050.04	6.881892674783835	Fri Feb 14 19:53:41 PST 2025	nr	catalase [Helicobacter pylori]	0	96385	TRUE	99.50%	505	1	8.938549041748047	505	2	505	Fri Feb 14 19:53:41 PST 2025	58.60310878	AA	Helicobacter pylori	HpKatA-SS1		100.00%	505	1	-1	0		MVNKDVKQTTAFGAPVWDDNNVITAGPRGPVLLQSTWFLEKLAAFDRERIPERVVHAKGSGAYGTFTVTKDITKYTKAKIFSKVGKKTECFFRFSTVAGERGSADAVRDPRGFAMKYYTEEGNWDLVGNNTPVFFIRDAIKFPDFIHTQKRDPQTNLPN----HDMVWDFWSNVPESLYQVTWVMSDRGIPKSFRHMDGFGSHTFSLINAKGERFWVKFHFHTMQGVKHLTNEEAAEVRKYDPDSNQRDLFNAIARGDFPKWKLSIQVMPEEDAKKYRFHPFDVTKIWYLQDYPLMEVGIVELNKNPENYFAEVEQAAFSPANVVPGIGYSPDRMLQGRLFSYGDTHRYRLG-VNYPQIPVNKPRC-------PFH-SSSRDGHMQ--NGYYGSLQNYT…	505	Protein alignment - realigned		linear
GAA8082682	0	2	28.51%	13.66%	18.61%	32.28%	23.76%	44.36%	98.80%	98.80%	25.54%	GAA8082682	1050.04	6.781790956331271	Fri Feb 14 19:53:40 PST 2025	nr	catalase [Helicobacter pylori]	0	99365	TRUE	99.40%	505	1	8.914943695	505	2	505	Fri Feb 14 19:53:40 PST 2025	58.660198079999894	AA	Helicobacter pylori	HpKatA-SS1		100.00%	505	1	-1	0		MVNKDVKQTTAFGAPVWDDNNVITAGPRGPVLLQSTWFLEKLAAFDRERIPERVVHAKGSGAYGTFTVTKDITKYTKAKIFSKVGKKTECFFRFSTVAGERGSADAVRDPRGFAMKYYTEEGNWDLVGNNTPVFFIRDAIKFPDFIHTQKRDPQTNLPN----HDMVWDFWSNVPESLYQVTWVMSDRGIPKSFRHMDGFGSHTFSLINAKGERFWVKFHFHTMQGVKHLTNEEAAEIRKYDPDSNQRDLFDAIARGDYPKWKLSIQVMPEEDAKKYRFHPFDVTKIWYLKDYPLMEVGIVELNKNPENYFAEVEQAAFSPANVVPGIGYSPDRMLQGRLFSYGDTHRYRLG-VNYPQIPVNKPRC-------PFH-SSSRDGYMQ--NGYYGSLQNYT…	505	Protein alignment - realigned		linear
GAA7575499	0	2	28.32%	13.47%	18.42%	31.88%	23.96%	44.75%	98.80%	98.80%	25.54%	GAA7575499	1050.04	6.782491613417989	Fri Feb 14 19:53:40 PST 2025	nr	catalase [Helicobacter pylori]	0	97875	TRUE	99.40%	505	1	8.930698395	505	2	505	Fri Feb 14 19:53:40 PST 2025	58.71529828	AA	Helicobacter pylori	HpKatA-SS1		100.00%	505	1	-1	0		MVNKDVKQTTAFGAPVWDDNNVITAGPRGPVLLQSTWFLEKLAAFDRERIPERVVHAKGSGAYGTFTVTKDITKYTKAKIFSKVGKKTECFFRFSTVAGERGSADAVRDPRGFAMKYYTEEGNWDLVGNNTPVFFIRDAIKFPDFIHTQKRDPQTNLPN----HDMVWDFWSNVPESLYQVTWVMSDRGIPKSFRHMDGFGSHTFSLINAKGERFWVKFHFHTMQGVKHLTNEEAAEVRKYDPDSNQRDLFNAIARGDFPKWKLSIQVMPEEDAKKYRFHPFDVTKIWYLQDYPLMEVGIVELNKNPENYFAEVEQAAFTPANIVPGIGYSPDRMLQGRLFSYGDTHRYRLG-VNYPQIPVNRPRC-------PFH-SSSRDGYMQ--NGYYGSLQNYT…	505	Protein alignment - realigned		linear
GAA7256126	0	2	28.32%	13.47%	18.42%	31.88%	23.76%	44.55%	99.00%	99.00%	25.74%	GAA7256126	1050.04	6.782285806127341	Fri Feb 14 19:53:41 PST 2025	nr	catalase [Helicobacter pylori]	0	97875	TRUE	99.50%	505	1	8.927921295166016	505	2	505	Fri Feb 14 19:53:41 PST 2025	58.643170579999904	AA	Helicobacter pylori	HpKatA-SS1		100.00%	505	1	-1	0		MVNKDVKQTTAFGAPVWDDNNVITAGPRGPVLLQSTWFLEKLAAFDRERIPERVVHAKGSGAYGTFTVTKDITKYTKAKIFSKVGKKTECFFRFSTVAGERGSADAVRDPRGFAMKYYTEEGNWDLVGNNTPVFFIRDGIKFPDFIHTQKRDPQTNLPN----HDMVWDFWSNVPESLYQVTWVMSDRGIPKSFRHMDGFGSHTFSLINAKGERFWVKFHFHTMQGVKHLTNEEAAEVRKYDPDSNQRDLFNAIARGDFPKWKLSIQVMPEEDAKKYRFHPFDVTKIWYLQDYPLMEVGIVELNKNPENYFAEVEQAAFTPANVVPGIGYSPDRMLQARLFSYGDTHRYRLG-VNYPQIPVNKPRC-------PFH-SSSRDGYMQ--NGYYGSLQNYT…	505	Protein alignment - realigned		linear
WRG82057	0	2	28.51%	13.47%	18.42%	31.88%	23.76%	44.55%	98.80%	98.80%	25.74%	WRG82057	1049.65	6.783183752732022	Fri Feb 14 19:53:42 PST 2025	nr	catalase [Helicobacter pylori]	0	97875	TRUE	99.40%	505	1	8.927921295166016	505	2	505	Fri Feb 14 19:53:42 PST 2025	58.65719738	AA	Helicobacter pylori	HpKatA-SS1		100.00%	505	1	-1	0		MVNKDVKQTTAFGAPVWDDNNVITAGPRGPVLLQSTWFLEKLAAFDRERIPERVVHAKGSGAYGTFTVTKDITKYTKAKIFSKVGKKTECFFRFSTVAGERGSADAVRDPRGFAMKYYTEEGNWDLVGNNTPVFFIRDGIKFPDFIHTQKRDPQTNLPN----HDMVWDFWSNVPESLYQVTWVMSDRGIPKSFRHMDGFGSHTFSLINAKGERFWVKFHFHTMQGVKHLTNEEAAEIRKYDPDSNQRDLFNAIARGDFPKWKLSIQVMPEEDAKKYRFHPFDVTKIWYLQDYPLMEVGIVELNKNPENYFAEVEQAAFSPANVVPGIGYSPDRMLQARLFSYGDTHRYRLG-VNYPQIPVNKPRC-------PFH-SSSRDGYMQ--NGYYGSLQNYT…	505	Protein alignment - realigned		linear
WRC73764	0	2	28.32%	13.47%	18.42%	31.88%	23.56%	44.16%	98.80%	98.80%	26.14%	WRC73764	1049.65	6.781492108349163	Fri Feb 14 19:53:41 PST 2025	nr	catalase [Helicobacter pylori]	0	99365	TRUE	99.40%	505	1	8.917774200439453	505	2	505	Fri Feb 14 19:53:41 PST 2025	58.67516938	AA	Helicobacter pylori	HpKatA-SS1		100.00%	505	1	-1	0		MVNKDVKQTTAFGTPVWDDNNVITAGPRGPVLLQSTWFLEKLAAFDRERIPERVVHAKGSGAYGTFTVTKDITKYTKAKIFSKVGKKTECFFRFSTVAGERGSADAVRDPRGFAMKYYTEEGNWDLVGNNTPVFFIRDAIKFPDFIHTQKRDPQTNLPN----HDMVWDFWSNVPESLYQVTWVMSDRGIPKSFRHMDGFGSHTFSLINAKGERFWVKFHFHTMQGVKHLTNEEAAEVRKYDPDSNQRDLFNAIARGDYPKWKLSIQVMPEEDAKKYRFHPFDVTKIWYLQDYPLMEVGIVELNKNPENYFAEVEQAAFSPANVVPGIGYSPDRMLQGRLFSYGDTHRYRLG-VNYPQIPVNKPRC-------PFH-SSSRDGYMQ--NGYYGSLQNYT…	505	Protein alignment - realigned		linear
WRB23500	0	2	27.92%	13.66%	18.61%	32.28%	23.76%	44.36%	98.80%	98.80%	25.54%	WRB23500	1049.65	5.881611575497679	Fri Feb 14 19:53:41 PST 2025	nr	catalase [Helicobacter pylori]	0	97875	TRUE	99.40%	505	1	8.741428375	505	2	505	Fri Feb 14 19:53:41 PST 2025	58.621121079999895	AA	Helicobacter pylori	HpKatA-SS1		100.00%	505	1	-1	0		MVNKDVKQTTAFGAPVWDDNNVITAGPRGPVLLQSTWFLEKLAAFDRERIPERVVHAKGSGAYGTFTVTKDITKYTKAKIFSKVGKKTECFFRFSTVAGERGSADAVRDPRGFAMKYYTEEGNWDLVGNNTPVFFIRDAIKFPDFIHTQKRDPQTNLPN----HDMVWDFWSSVPESLYQVTWVMSDRGIPKSFRHMDGFGSHTFSLINAKGERFWVKFHFHTMQGVKHLTNEEAAEIRKHDPDSNQRDLFDAIARGDYPKWKLSIQVMPEEDAKKYRFHPFDVTKIWYLQDYPLMEVGIVELNKNPENYFAEVEQAAFTPANVVPGIGYSPDRMLQGRLFSYGDTHRYRLG-VNYPQIPVNKPRC-------PFH-SSSRDGYMQ--NGYYGSLQNYT…	505	Protein alignment - realigned		linear
WRA48828	0	2	28.12%	13.66%	18.61%	32.28%	23.56%	44.36%	99.00%	99.00%	25.54%	WRA48828	1049.65	5.882405273275843	Fri Feb 14 19:53:42 PST 2025	nr	catalase [Helicobacter pylori]	0	96385	TRUE	99.50%	505	1	8.750507354736328	505	2	505	Fri Feb 14 19:53:42 PST 2025	58.62210878	AA	Helicobacter pylori	HpKatA-SS1		100.00%	505	1	-1	0		MVNKDVKQTTAFGAPVWDDNNVITAGPRGPVLLQSTWFLEKLAAFDRERIPERVVHAKGSGAYGTFTVTKDITKYTKAKIFSKVGKKTECFFRFSTVAGERGSADAVRDPRGFAMKYYTEEGNWDLVGNNTPVFFIRDAIKFPDFIHTQKRDPQTNLPN----HDMVWDFWSNVPESLYQVTWVMSDRGIPKSFRHMDGFGSHTFSLINAKGERFWVKFHFHTMQGVKHLTNEEAAEIRKHDPDSNQRDLFDAIARGDFPKWKLSIQVMPEEDAKKYRFHPFDVTKIWYLQDYPLMEVGIVELNKNPENYFAEVEQAAFTPANVVPGIGYSPDRMLQGRLFSYGDTHRYRLG-VNYSQIPVNKPRC-------PFH-SSSRDGYMQ--NGYYGSLQNYT…	505	Protein alignment - realigned		linear
WQT19605	0	2	28.32%	13.66%	18.42%	32.08%	23.56%	44.36%	99.00%	99.00%	25.74%	WQT19605	1049.65	5.7836963512240445	Fri Feb 14 19:53:42 PST 2025	nr	catalase [Helicobacter pylori]	0	97875	TRUE	99.50%	505	1	8.741054535	505	2	505	Fri Feb 14 19:53:42 PST 2025	58.70223537999989	AA	Helicobacter pylori	HpKatA-SS1		100.00%	505	1	-1	0		MVNKDVKQTTAFGTPVWDDNNVITAGPRGPVLLQSTWFLEKLAAFDRERIPERVVHAKGSGAYGTFTVTKDITKYTKAKIFSKVGKKTECFFRFSTVAGERGSADAVRDPRGFAMKYYTEEGNWDLVGNNTPVFFIRDAIKFPDFIHTQKRDPQTNLPN----HDMVWDFWSNVPESLYQVTWVMSDRGIPKSFRHMDGFGSHTFSLINAKGERFWVKFHFHTMQGVKHLTNEEAAEIRKHDPDSNQRDLFDAIARGDFPKWKLSIQVMPEEDAKKYRFHPFDVTKIWYLQDYPLMEVGIVELNKNPENYFAEVEQAAFTPANVVPGIGYSPDRMLQGRLFSYGDTHRYRLG-VNYPQIPVNKPRC-------PFH-SSSRDGYMQ--NGYYGSLQNYT…	505	Protein alignment - realigned		linear
WQR97250	0	2	28.71%	13.47%	18.61%	32.08%	23.76%	44.55%	98.60%	98.60%	25.54%	WQR97250	1049.65	6.881892674783835	Fri Feb 14 19:53:42 PST 2025	nr	catalase [Helicobacter pylori]	0	96385	TRUE	99.30%	505	1	8.938549041748047	505	2	505	Fri Feb 14 19:53:42 PST 2025	58.659216079999894	AA	Helicobacter pylori	HpKatA-SS1		100.00%	505	1	-1	0		MVNKDIKQTTAFGAPIWDDNNVITAGPRGPVLLQSTWFLEKLAAFDRERIPERVVHAKGSGAYGTFTVTKDITKYTKAKIFSKVGKKTECFFRFSTVAGERGSADAVRDPRGFAMKYYTEEGNWDLVGNNTPVFFIRDAIKFPDFIHTQKRDPQTNLPN----HDMVWDFWSNVPESLYQVTWVMSDRGIPKSFRHMDGFGSHTFSLINAKGERFWVKFHFHTMQGVKHLTNEEAAEIRKHDPDSNQRDLFNAIARGDFPKWKLSIQVMPEEDAKKYRFHPFDVTKIWYLQDYPLMEVGIVELNKNPENYFAEVEQAAFTPANVVPGIGYSPDRMLQGRLFSYGDTHRYRLG-VNYPQIPVNKPRC-------PFH-SSSRDGYMQ--NGYYGSLQNYT…	505	Protein alignment - realigned		linear
WP_390535741	0	2	28.32%	13.66%	18.42%	32.08%	23.56%	44.16%	98.80%	98.80%	25.94%	WP_390535741	1049.65	5.782004706841171	Fri Feb 14 19:53:41 PST 2025	nr	catalase [Helicobacter pylori]	0	99365	TRUE	99.40%	505	1	8.732189178466797	505	2	505	Fri Feb 14 19:53:41 PST 2025	58.690180979999894	AA	Helicobacter pylori	HpKatA-SS1		100.00%	505	1	-1	0		MVNKDVKQTTAFGAPVWDDNNVITAGPRGPVLLQSTWFLEKLAAFDRERIPERVVHAKGSGAYGTFTVTKDITKYTKAKIFSKVGKKTECFFRFSTVAGERGSADAVRDPRGFAMKYYTEEGNWDLVGNNTPVFFIRDAIKFPDFIHTQKRDPQTNLPN----HDMVWDFWSNVPESLYQVTWVMSDRGIPKSFRHMDGFGSHTFSLINAKGERFWVKFHFHTMQGVKHLTNEEAAEIRKYDPDSNQRDLFDAIARGDYPKWKLSIQVMPEEDAKKYRFHPFDVTKIWYLQDYPLMEVGIVELNKNPENYFAEVEQAAFSPANVVPGIGYSPDRMLQGRLFSYGDTHRYRLG-VNYPQIPVNKPRC-------PFH-SSSRDGYMQ--NGYYGSLQNYT…	505	Protein alignment - realigned		linear
WP_372628629	0	2	28.37%	13.49%	18.45%	31.94%	23.81%	44.44%	99.00%	99.00%	25.79%	WP_372628629	1049.65	6.783748119489282	Fri Feb 14 19:53:41 PST 2025	nr	catalase [Helicobacter pylori]	0	97875	TRUE	99.50%	505	1	8.92092514	505	2	505	Fri Feb 14 19:53:41 PST 2025	58.655695679999894	AA	Helicobacter pylori	HpKatA-SS1		100.00%	505	1	-1	0		MVNKDVKQTTAFGAPVWDDNNVITAGPRGPVLLQSTWFLEKLAAFDRERIPERVVHAKGSGAYGTFTVTKDITKYTKAKIFSKVGKKTECFFRFSTVAGERGSADAVRDPRGFAMKYYTEEGNWDLVGNNTPVFFIRDAIKFPDFIHTQKRDPQTNLPN----HDMVWDFWSNVPESLYQVTWVMSDRGIPKSFRHMDGFGSHTFSLINAKGERFWVKFHFHTMQGVKHLTNEEAAEXRKYDPDSNQRDLFNAIARGDFPKWKLSIQVMPEEDAKKYRFHPFDVTKIWYLQDYPLMEVGIVELNKNPENYFAEVEQAAFSPANVVPGIGYSPDRMLQGRLFSYGDTHRYRLG-VNYPQIPVNKPRC-------PFH-SSSRDGYMQ--NGYYGSLQNYT…	505	Protein alignment - realigned		linear
WP_283446459	0	2	28.32%	13.47%	18.61%	32.08%	23.56%	44.55%	98.80%	98.80%	25.54%	WP_283446459	1049.65	6.882790621388516	Fri Feb 14 19:53:41 PST 2025	nr	catalase [Helicobacter pylori]	0	96385	TRUE	99.40%	505	1	8.938549041748047	505	2	505	Fri Feb 14 19:53:41 PST 2025	58.659216279999896	AA	Helicobacter pylori	HpKatA-SS1		100.00%	505	1	-1	0		MVNKDVKQTTAFGAPVWDDNNVITVGPRGPVLLQSTWFLEKLAAFDRERIPERVVHAKGSGAYGTFTVTKDITKYTKAKIFSKVGKKTECFFRFSTVAGERGSADAVRDPRGFAMKYYTEEGNWDLVGNNTPVFFIRDAIKFPDFIHTQKRDPQTNLPN----HDMVWDFWSNVPESLYQVTWVMSDRGIPKSFRHMDGFGSHTFSLINAKGERFWVKFHFHTMQGVKHLTNEEAAEIRKHDPDSNQRDLFNAIARGDFPKWKLSIQVMPEEDAKKYRFHPFDVTKIWYLQDYPLMEVGIVELNKNPENYFAEVEQAAFSPANVVPGIGYSPDRMLQGRLFSYGDTHRYRLG-VNYPQIPVNKPRC-------PFH-SSSRDGYMQ--NGYYGSLQNYT…	505	Protein alignment - realigned		linear
WP_217620644	0	2	28.12%	13.47%	18.61%	32.08%	23.76%	44.55%	98.80%	98.80%	25.54%	WP_217620644	1049.65	6.881892674783835	Fri Feb 14 19:53:41 PST 2025	nr	catalase [Helicobacter pylori]	0	96385	TRUE	99.40%	505	1	8.938549041748047	505	2	505	Fri Feb 14 19:53:41 PST 2025	58.61713568	AA	Helicobacter pylori	HpKatA-SS1		100.00%	505	1	-1	0		MVNKDVKQTTAFGAPVWDDNNVITAGPRGPVLLQSTWFLEKLAAFDRERIPERVVHAKGSGAYGTFTVTKDITKYTKAKIFSKVGKKTECFFRFSTVAGERGSADAVRDPRGFAMKYYTEEGNWDLVGNNTPVFFIRDAIKFPDFIHTQKRDPQTNLPN----HDMVWDFWSNVPESLYQVTWVMSDRGIPKSFRHMDGFGSHTFSLINAKGERFWVKFHFHTMQGVKHLTNEEAAEIRKHDPDSNQRDLFNAIARGDFPKWKLSIQVMPEEDAKKYRFHPFDVTKIWYLQDYPLMEVGIVELNKNPENYFAEVEQAAFTPANVVPGIGYSPDRMLQGRLFSYGDTHRYRLG-VNYPQIPVNKPRC-------PFH-SSSRDGYMQ--NGYYGSLQNYT…	505	Protein alignment - realigned		linear
WP_187896063	0	2	28.12%	13.66%	18.61%	32.28%	23.56%	44.55%	98.80%	98.80%	25.35%	WP_187896063	1049.65	5.882405273275843	Fri Feb 14 19:53:42 PST 2025	nr	catalase [Helicobacter pylori]	0	96385	TRUE	99.40%	505	1	8.750507354736328	505	2	505	Fri Feb 14 19:53:42 PST 2025	58.64617418	AA	Helicobacter pylori	HpKatA-SS1		100.00%	505	1	-1	0		MVNKDVKQTTAFGVPVWDDNNVITAGPRGPVLLQSTWFLEKLAAFDRERIPERVVHAKGSGAYGTFTVTKDITKYTKAKIFSKVGKKTECFFRFSTVAGERGSADAVRDPRGFAMKYYTEEGNWDLVGNNTPVFFIRDAIKFPDFIHTQKRDPQTNLPN----HDMVWDFWSNVPESLYQVTWVMSDRGIPKSFRHMDGFGSHTFSLINAKGERFWVKFHFHTMQGVKHLTNEEAAEIRKHDPDSNQRDLFDAIARGDFPKWKLSIQVMPEEDAKKYRFHPFDVTKIWYLQDYPLMEVGIVELNKNPENYFAEVEQAAFSPANVVPGIGYSPDRMLQGRLFSYGDTHRYRLG-VNYPQIPVNKPRC-------PFH-SSSRDGYMQ--NGYYGSLQNYT…	505	Protein alignment - realigned		linear
WP_180638858	0	2	28.12%	13.66%	18.42%	32.08%	23.76%	44.55%	98.80%	98.80%	25.54%	WP_180638858	1049.65	5.782004706841171	Fri Feb 14 19:53:42 PST 2025	nr	catalase [Helicobacter pylori]	0	99365	TRUE	99.40%	505	1	8.732189178466797	505	2	505	Fri Feb 14 19:53:42 PST 2025	58.677243479999895	AA	Helicobacter pylori	HpKatA-SS1		100.00%	505	1	-1	0		MVNKDVKQTTAFGAPVWDDNNVITAGPRGPVLLQSTWFLEKLAAFDRERIPERVVHAKGSGAYGTFTVTKDITKYTKAKIFSKVGKKTECFFRFSTVAGERGSADAVRDPRGFAMKYYTEEGNWDLVGNNTPVFFIRDAIKFPDFIHTQKRDPQTNLPN----HDMVWDFWSSVPESLYQVTWVMSDRGIPKSFRHMDGFGSHTFSLINAKGERFWVKFHFHTMQGVKHLTNEEAAEIRKYDPDSNQRDLFDAIARGDYPKWKLSIQVMPEEDAKKYRFHPFDVTKIWYLQDYPLMEVGIVELNKNPENYFAEVEQAAFTPANVVPGIGYSPDRMLQGRLFSYGDTHRYRLG-VNYPQIPVNKPRC-------PFH-SSSRDGYMQ--NGYYGSLQNYT…	505	Protein alignment - realigned		linear
WP_154411779	0	2	28.12%	13.66%	18.42%	32.08%	23.76%	44.36%	98.80%	98.80%	25.74%	WP_154411779	1049.65	5.782004706841171	Fri Feb 14 19:53:41 PST 2025	nr	catalase [Helicobacter pylori]	0	99365	TRUE	99.40%	505	1	8.732189178466797	505	2	505	Fri Feb 14 19:53:41 PST 2025	58.66118288	AA	Helicobacter pylori	HpKatA-SS1		100.00%	505	1	-1	0		MVNKDVKQTTAFGAPVWDDNNVITAGPRGPVLLQSTWFLEKLAAFDRERIPERVVHAKGSGAYGTFTVTKDITKYTKAKIFSKVGKKTECFFRFSTVAGERGSADAVRDPRGFAMKYYTEEGNWDLVGNNTPVFFIRDAIKFPDFIHTQKRDPQTNLPN----HDMVWDFWSSVPESLYQVTWVMSDRGIPKSFRHMDGFGSHTFSLINAKGERFWVKFHFHTMQGVKHLTNEEAAEIRKYDPDSNQRDLFDAIARGDYPKWKLSIQVMPEEDAKKYRFHPFDVTKIWYLQDYPLMEVGIVELNKNPENYFAEVEQAAFTPANVVPGIGYSPDRMLQGRLFSYGDTHRYRLG-VNYPQIPVNKPRC-------PFH-SSSRDGYMQ--NGYYGSLQNYT…	505	Protein alignment - realigned		linear
WP_120890420	0	2	28.32%	13.66%	18.02%	31.68%	23.56%	44.55%	99.00%	99.00%	25.94%	WP_120890420	1049.65	4.685789070169662	Fri Feb 14 19:53:42 PST 2025	nr	catalase [Helicobacter pylori]	0	97875	TRUE	99.50%	505	1	8.496616364	505	2	505	Fri Feb 14 19:53:42 PST 2025	58.58006258	AA	Helicobacter pylori	HpKatA-SS1		100.00%	505	1	-1	0		MVNKDVKQTTAFGAPVWDDNNVITAGPRGPVLLQSTWFLEKLAAFDRERIPERVVHAKGSGAYGTFTVTKDITKYTKAKIFSKVGKKTECFFRFSTVAGERGSADAVRDPRGFAMKYYTEEGNWDLVGNNTPVFFIRDAIKFPDFIHTQKRDPQTNLPN----HDMVWDFWSNVPESLYQVTWVMSDRGIPKSFRHMDGFGSHTFSLINAKGERFWVKFHFETMQGVKHLTNEEAAEVRKYDPDSNQRDLFNAIARGDFPKWKLSIQVMPEEDAKKYRFHPFDVTKIWYLQDYPLMEVGIVELNKNPENYFAEVEQAAFSPANVVPGIGYSPDRMLQGRLFSYGDTHRYRLG-VNYPQIPVNKPRC-------PFH-SSSRDGYMQ--NGYYGSLQNYT…	505	Protein alignment - realigned		linear
WP_100974021	0	2	28.12%	13.47%	18.61%	32.08%	23.96%	44.55%	98.80%	98.80%	25.54%	WP_100974021	1049.65	6.882098482074483	Fri Feb 14 19:53:42 PST 2025	nr	catalase [Helicobacter pylori]	0	96385	TRUE	99.40%	505	1	8.941432953	505	2	505	Fri Feb 14 19:53:42 PST 2025	58.65917588	AA	Helicobacter pylori	HpKatA-SS1		100.00%	505	1	-1	0		MVNKDVKQTTAFGAPVWDDNNVITAGPRGPVLLQSTWFLEKLAAFDRERIPERVVHAKGSGAYGTFTVTKDITKYTKAKIFSKVGKKTECFFRFSTVAGERGSADAVRDPRGFAMKYYTEEGNWDLVGNNTPVFFIRDAIKFPDFIHTQKRDPQTNLPN----HDMVWDFWSNVPESLYQVTWVMSDRGIPKSFRHMDGFGSHTFSLINAKGERFWVKFHFHTMQGVKHLTNEEAAEIRKHDPDSNQRDLFNAIARGDFPKWKLSIQVMPEEDAKKYRFHPFDVTKIWYLQDYPLMEVGIVELNKNPENYFAEVEQAAFTPANVVPGIGYSPDRMLQGRLFSYGDTHRYRLG-VNYPQIPVNRPRC-------PFH-SSSRDGYMQ--NGYYGSLQNYT…	505	Protein alignment - realigned		linear
WP_078271119	0	2	28.32%	13.47%	18.61%	32.08%	23.76%	44.55%	98.80%	98.80%	25.54%	WP_078271119	1049.65	6.881892674783835	Fri Feb 14 19:53:42 PST 2025	nr	catalase [Helicobacter pylori]	0	96385	TRUE	99.40%	505	1	8.938549041748047	505	2	505	Fri Feb 14 19:53:42 PST 2025	58.61713558	AA	Helicobacter pylori	HpKatA-SS1		100.00%	505	1	-1	0		MVNKDVKQTTAFGAPVWDDNNVITAGPRGPVLLQSTWFLEKLAAFDRERIPERVVHAKGSGAYGTFTVTKDITKYTKAKIFSKVGKKTECFFRFSTVAGERGSADAVRDPRGFAMKYYTEEGNWDLVGNNTPVFFIRDAIKFPDFIHTQKRDPQTNLPN----HDMVWDFWSNVPESLYQVTWVMSDRGIPKSFRHMDGFGSHTFSLINAKGERFWVKFHFHTMQGVKHLTNEEAAEIRKHDPDSNQRDLFNAIARGDFPKWKLSIQVMPEEDAKKYRFHPFDVTKIWYLQDYPLMEVGIVELNKNPENYFAEVEQAAFSPANVVPGIGYSPDRMLQGRLFSYGDTHRYRLG-VNYPQIPVNKPRC-------PFH-SSSRDGYMQ--NGYYGSLQNYT…	505	Protein alignment - realigned		linear
WP_042636141	0	2	28.51%	13.66%	18.22%	31.88%	23.76%	44.55%	98.80%	98.80%	25.74%	WP_042636141	1049.65	5.685781127	Fri Feb 14 19:53:41 PST 2025	nr	catalase [Helicobacter pylori]	0	97875	TRUE	99.40%	505	1	8.740627289	505	2	505	Fri Feb 14 19:53:41 PST 2025	58.66319868	AA	Helicobacter pylori	HpKatA-SS1		100.00%	505	1	-1	0		MVNKDVKQTTAFGAPVWDDNNVITAGPRGPVLLQSTWFLEKLAAFDRERIPERVVHAKGSGAYGTFTVTKDITKYTKAKIFSKVGKKTECFFRFSTVAGERGSADAVRDPRGFAMKYYTEEGNWDLVGNNTPVFFIRDAIKFPDFIHTQKRDPQTNLPN----HDMVWDFWSNVPESLYQVTWVMSDRGIPKSFRHMDGFGSHTFSLINAKGERFWVKFHFETMQGVKHLTNEEAAEIRKYDPDSNQRDLFNAIARGDFPKWKLSIQVMPEEDAKKYRFHPFDVTKIWYLQDYPLMEVGIVELNKNPENYFAEVEQAAFSPANVVPGIGYSPDRMLQGRLFSYGDTHRYRLG-VNYPQIPVNKPRC-------PFH-SSSRDGYMQ--NGYYGSLQNYT…	505	Protein alignment - realigned		linear
WP_024750409	0	2	28.32%	13.47%	18.42%	31.88%	23.76%	44.36%	98.80%	98.80%	25.94%	WP_024750409	1049.65	6.78338956	Fri Feb 14 19:53:41 PST 2025	nr	catalase [Helicobacter pylori]	0	97875	TRUE	99.40%	505	1	8.930698395	505	2	505	Fri Feb 14 19:53:41 PST 2025	58.72823587999989	AA	Helicobacter pylori	HpKatA-SS1		100.00%	505	1	-1	0		MVNKDVKQTTAFGTPVWDDNNVITAGPRGPVLLQSTWFLEKLAAFDRERIPERVVHAKGSGAYGTFTVTKDITKYTKAKIFSKVGKKTECFFRFSTVAGERGSADAVRDPRGFAMKYYTEEGNWDLVGNNTPVFFIRDAIKFPDFIHTQKRDPQTNLPN----HDMVWDFWSNVPESLYQVTWVMSDRGIPKSFRHMDGFGSHTFSLINAKGERFWVKFHFHTMQGVKHLTNEEAAEVRKYDPDSNQRDLFNAIARGDFPKWKLSIQVMPEEDAKKYRFHPFDVTKIWYLQDYPLMEVGIVELNKNPENYFAEVEQAAFSPANVVPGIGYNPDRMLQGRLFSYGDTHRYRLG-VNYPQIPVNRPRC-------PFH-SSSRDGYMQ--NGYYGSLQNYT…	505	Protein alignment - realigned		linear
WP_000247353	0	2	28.51%	13.66%	18.42%	32.08%	23.76%	44.55%	99.00%	99.00%	25.54%	WP_000247353	1049.65	6.685567376	Fri Feb 14 19:53:41 PST 2025	nr	catalase [Helicobacter pylori]	0	97875	TRUE	99.50%	505	1	8.924823760986328	505	2	505	Fri Feb 14 19:53:41 PST 2025	58.63518837999989	AA	Helicobacter pylori	HpKatA-SS1		100.00%	505	1	-1	0		MVNKDVKQTTAFGAPVWDDNNVITAGPRGPVLLQSTWFLEKLAAFDRERIPERVVHAKGSGAYGTFTVTKDITKYTKAKIFSKVGKKTECFFRFSTVAGERGSADAVRDPRGFAMKYYTEEGNWDLVGNNTPVFFIRDAIKFPDFIHTQKRDPQTNLPN----HDMVWDFWSNVPESLYQVTWVMSDRGIPKSFRHMDGFGSHTFSLINAKGERFWVKFHFETMQGVKHLTNEEAAEVRKYDPDSNQRDLFNAIARGDFPKWKLSIQVMPEEDAKKYRFHPFDVTKIWYLKDYPLMEVGIVELNKNPENYFAEVEQAAFSPANVVPGIGYSPDRMLQGRLFSYGDTHRYRLG-VNYPQIPVNKPRC-------PFH-SSSRDGYMQ--NGYYGSLQNYT…	505	Protein alignment - realigned		linear
WP_000247350	0	2	28.51%	13.66%	18.22%	31.88%	23.76%	44.55%	99.00%	99.00%	25.74%	WP_000247350	1049.65	5.6848831803457145	Fri Feb 14 19:53:41 PST 2025	nr	catalase [Helicobacter pylori]	0	97875	TRUE	99.50%	505	1	8.740627289	505	2	505	Fri Feb 14 19:53:41 PST 2025	58.64917178	AA	Helicobacter pylori	HpKatA-SS1		100.00%	505	1	-1	0		MVNKDVKQTTAFGAPVWDDNNVITAGPRGPVLLQSTWFLEKLAAFDRERIPERVVHAKGSGAYGTFTVTKDITKYTKAKIFSKVGKKTECFFRFSTVAGERGSADAVRDPRGFAMKYYTEEGNWDLVGNNTPVFFIRDAIKFPDFIHTQKRDPQTNLPN----HDMVWDFWSNVPESLYQVTWVMSDRGIPKSFRHMDGFGSHTFSLINAKGERFWVKFHFETMQGVKHLTNEEAAEIRKYDPDSNQRDLFNAIARGDFPKWKLSIQVMPEEDAKKYRFHPFDVTKIWYLQDYPLMEVGIVELNKNPENYFAEVEQAAFTPANVVPGIGYSPDRMLQGRLFSYGDTHRYRLG-VNYPQIPVNKPRC-------PFH-SSSRDGYMQ--NGYYGSLQNYT…	505	Protein alignment - realigned		linear
MCQ2865925	0	2	28.12%	13.86%	18.02%	31.88%	23.96%	44.75%	99.40%	99.40%	25.54%	MCQ2865925	1049.65	4.587480554564102	Fri Feb 14 19:53:42 PST 2025	nr	catalase [Helicobacter pylori]	0	97875	TRUE	99.70%	505	1	8.495601654052734	505	2	505	Fri Feb 14 19:53:42 PST 2025	58.61013227999989	AA	Helicobacter pylori	HpKatA-SS1		100.00%	505	1	-1	0		MVNKDVKQTTAFGAPVWDDNNVITAGPRGPVLLQSTWFLEKLAAFDRERIPERVVHAKGSGAYGTFTVTKDITKYTKAKIFSKVGKKTECFFRFSTVAGERGSADAVRDPRGFAMKYYTEEGNWDLVGNNTPVFFIRDAIKFPDFIHTQKRDPQTNLPN----PDMVWDFWSNVPESLYQVTWVMSDRGIPKSFRHMDGFGSHTFSLINAKGERFWVKFHFETMQGVKHLTNEEAAEVRKYDPDSNQRDLFDAIARGDFPKWKLSIQVMPEEDAKKYRFHPFDVTKIWYLQDYPLMEVGIVELNKNPENYFAEVEQAAFTPANVVPGIGYSPDRMLQGRLFSYGDTHRYRLG-VNYPQIPVNKPRC-------PFH-SSSRDGYMQ--NGYYGSLQNYT…	505	Protein alignment - realigned		linear
MCQ2838636	0	2	28.32%	13.47%	18.61%	32.08%	23.76%	44.55%	98.80%	98.80%	25.54%	MCQ2838636	1049.65	6.881892674783835	Fri Feb 14 19:53:42 PST 2025	nr	catalase [Helicobacter pylori]	0	96385	TRUE	99.40%	505	1	8.938549041748047	505	2	505	Fri Feb 14 19:53:42 PST 2025	58.64518928	AA	Helicobacter pylori	HpKatA-SS1		100.00%	505	1	-1	0		MVNKDVKQTTAFGAPVWDDNNVITAGPRGPVLLQSTWFLEKLAAFDRERIPERVVHAKGSGAYGTFTVTKDITKYTKAKIFSKVGKKTECFFRFSTVAGERGSADAVRDPRGFAMKYYTEEGNWDLVGNNTPVFFIRDAIKFPDFIHTQKRDPQTNLPN----HDMVWDFWSNVPESLYQVTWLMSDRGIPKSFRHMDGFGSHTFSLINAKGERFWVKFHFHTMQGVKHLTNEEAAEIRKHDPDSNQRDLFNAIARGDFPKWKLSIQVMPEEDAKKYRFHPFDVTKIWYLQDYPLMEVGIVELNKNPENYFAEVEQAAFTPANVVPGIGYSPDRMLQGRLFSYGDTHRYRLG-VNYPQIPVNKPRC-------PFH-SSSRDGYMQ--NGYYGSLQNYT…	505	Protein alignment - realigned		linear
GAA9264945	0	2	28.12%	13.66%	18.61%	32.28%	23.76%	44.55%	98.80%	98.80%	25.35%	GAA9264945	1049.65	5.882405273275843	Fri Feb 14 19:53:42 PST 2025	nr	catalase [Helicobacter pylori]	0	96385	TRUE	99.40%	505	1	8.750507354736328	505	2	505	Fri Feb 14 19:53:42 PST 2025	58.632147279999906	AA	Helicobacter pylori	HpKatA-SS1		100.00%	505	1	-1	0		MVNKDVKQTTAFGAPVWDDNNVITAGPRGPVLLQSTWFLEKLAAFDRERIPERVVHAKGSGAYGTFTVTKDITKYTKAKIFSKVGKKTECFFRFSTVAGERGSADAVRDPRGFAMKYYTEEGNWDLVGNNTPVFFIRDAIKFPDFIHTQKRDPQTNLPN----HDMVWDFWSNVPESLYQVTWVMSDRGIPKSFRHMDGFGSHTFSLINAKGERFWVKFHFHTMQGVKHLTNEEAAEIRKHDPDSNQRDLFDAIARGDFPKWKLSIQVMPEEDAKKYRFHPFDVTKIWYLQDYPLMEVGIVELNKNPENYFAEVEQAAFSPANVVPGIGYSPDRMLQGRLFSYGDTHRYRLG-VNYPQIPVNKPRC-------PFH-SSSRDGYMQ--NGYYGSLQNYT…	505	Protein alignment - realigned		linear
GAA8904344	0	2	28.12%	13.47%	18.61%	32.08%	23.76%	44.55%	98.80%	98.80%	25.54%	GAA8904344	1049.65	6.881892674783835	Fri Feb 14 19:53:42 PST 2025	nr	catalase [Helicobacter pylori]	0	96385	TRUE	99.40%	505	1	8.938549041748047	505	2	505	Fri Feb 14 19:53:42 PST 2025	58.61713568	AA	Helicobacter pylori	HpKatA-SS1		100.00%	505	1	-1	0		MVNKDVKQTTAFGAPVWDDNNVITAGPRGPVLLQSTWFLEKLAAFDRERIPERVVHAKGSGAYGTFTVTKDITKYTKAKIFSKVGKKTECFFRFSTVAGERGSADAVRDPRGFAMKYYTEEGNWDLVGNNTPVFFIRDAIKFPDFIHTQKRDPQTNLPN----HDMVWDFWSNVPESLYQVTWVMSDRGIPKSFRHMDGFGSHTFSLINAKGERFWVKFHFHTMQGVKHLTNEEAAEIRKHDPDSNQRDLFNAIARGDFPKWKLSIQVMPEEDAKKYRFHPFDVTKIWYLQDYPLMEVGIVELNKNPENYFAEVEQAAFTPANVVPGIGYSPDRMLQGRLFSYGDTHRYRLG-VNYPQIPVNKPRC-------PFH-SSSRDGYMQ--NGYYGSLQNYT…	505	Protein alignment - realigned		linear
GAA8744751	0	2	28.12%	13.47%	18.42%	31.88%	24.16%	44.95%	98.80%	98.80%	25.35%	GAA8744751	1049.65	6.782491613417989	Fri Feb 14 19:53:41 PST 2025	nr	catalase [Helicobacter pylori]	0	97875	TRUE	99.40%	505	1	8.930698395	505	2	505	Fri Feb 14 19:53:41 PST 2025	58.68527208	AA	Helicobacter pylori	HpKatA-SS1		100.00%	505	1	-1	0		MVNKDVKQTTAFGAPVWDDNNVITAGPRGPVLLQSTWFLEKLAAFDRERIPERVVHAKGSGAYGTFTVTKDITKYTKAKIFSKVGKKTECFFRFSTVAGERGAADAVRDPRGFAMKYYTEEGNWDLVGNNTPVFFIRDAIKFPDFIHTQKRDPQTNLPN----HDMVWDFWSNVPESLYQVTWVMSDRGIPKSFRHMDGFGSHTFSLINAKGERFWVKFHFHTMQGVKHLTNEEAAEVRKYDPDSNQRDLFNAIARGDFPKWKLSIQVMPEEDAKKYRFHPFDVTKIWYLQDYPLMEVGIVELNKNPENYFAEVEQAAFTPANVVPGIGYSPDRMLQGRLFSYGDTHRYRLG-VNYPQIPVNRPRC-------PFH-SSSRDGYMQ--NGYYGSLQNYT…	505	Protein alignment - realigned		linear
GAA7750654	0	2	27.92%	13.66%	18.61%	32.28%	23.76%	44.36%	98.80%	98.80%	25.54%	GAA7750654	1049.65	5.881611575497679	Fri Feb 14 19:53:42 PST 2025	nr	catalase [Helicobacter pylori]	0	97875	TRUE	99.40%	505	1	8.741428375	505	2	505	Fri Feb 14 19:53:42 PST 2025	58.62112108	AA	Helicobacter pylori	HpKatA-SS1		100.00%	505	1	-1	0		MVNKDVKQTTAFGAPVWDDNNVITAGPRGPVLLQSTWFLEKLAAFDRERIPERVVHAKGSGAYGTFTVTKDITKYTKAKIFSKVGKKTECFFRFSTVAGERGSADAVRDPRGFAMKYYTEEGNWDLVGNNTPVFFIRDAIKFPDFIHTQKRDPQTNLPN----HDMVWDFWSNVPESLYQVTWVMSDRGIPKSFRHMDGFGSHTFSLINAKGERFWVKFHFHTMQGVKHLTNEEAAEIRKHDPDSNQRDLFDAIARGDYPKWKLSIQVMPEEDAKKYRFHPFDVTKIWYLQDYPLMEVGIVELNKNPENYFAEVEQAAFTPASVVPGIGYSPDRMLQGRLFSYGDTHRYRLG-VNYPQIPVNKPRC-------PFH-SSSRDGYMQ--NGYYGSLQNYT…	505	Protein alignment - realigned		linear
GAA7517540	0	2	28.51%	13.47%	18.42%	31.88%	23.76%	44.75%	98.80%	98.80%	25.54%	GAA7517540	1049.65	6.783183752732022	Fri Feb 14 19:53:42 PST 2025	nr	catalase [Helicobacter pylori]	0	97875	TRUE	99.40%	505	1	8.927921295166016	505	2	505	Fri Feb 14 19:53:42 PST 2025	58.701311779999905	AA	Helicobacter pylori	HpKatA-SS1		100.00%	505	1	-1	0		MVNKDVKQTTAFGAPVWDDNNVITAGPRGPVLLQSTWFLEKLAAFDRERIPERVVHAKGSGAYGTFTVTKDITKYTKAKIFSKVGKKTECFFRFSTVAGERGSADAVRDPRGFAMKYYTEEGNWDLVGNNTPVFFIRDAIKFPDFIHTQKRDPQTNLPN----HDMVWDFWSNVPESLYQVTWVMSDRGIPKSFRHMDGFGSHTFSLINAKGERFWVKFHFHTMQGVKHLTNEEAAEIRKYDPDSNQRDLFNAIARGDFPKWKLSIQVMPEEDAKKYRFHPFDVTKIWYLQDYPLMEVGIVELNKNPENYFAEVEQAAFSPANVVPGIGYSPDRMLQGRLFSYGDTHRYRLG-VNYPQIPVNKPRC-------PFH-SSSRDGYMQ--NGYYGSLQNYT…	505	Protein alignment - realigned		linear
GAA7224231	0	2	27.92%	13.66%	18.61%	32.28%	23.76%	44.75%	98.80%	98.80%	25.15%	GAA7224231	1049.65	5.882405273275843	Fri Feb 14 19:53:41 PST 2025	nr	catalase [Helicobacter pylori]	0	96385	TRUE	99.40%	505	1	8.750507354736328	505	2	505	Fri Feb 14 19:53:41 PST 2025	58.648207979999896	AA	Helicobacter pylori	HpKatA-SS1		100.00%	505	1	-1	0		MVNKDVKQTTAFGAPVWDDNNVITAGPRGPVLLQSTWFLEKLAAFDRERIPERVVHAKGSGAYGTFTVTKDITKYTKAKIFSKVGKKTECFFRFSTVAGERGSADAVRDPRGFAMKYYTEEGNWDLVGNNTPVFFIRDAIKFPDFIHTQKRDPQTNLPN----HDMVWDFWSNVPESLYQVTWVMSDRGIPKSFRHMDGFGSHTFSLINAKGERFWVKFHFHTMQGVKHLTNEEAAEIRKHDPDSNQRDLFDAIARGDFPKWKLSIQVMPEEDAKKYRFHPFDVTKIWYLQDYPLMEVGIVELNKNPENYFAEVEQAAFTPANVVPGIGYSPDRMLQGRLFSYGDTHRYRLG-VNYPQIPVNKPRC-------PFH-SSSRDGYMQ--NGYYGSLQNYT…	505	Protein alignment - realigned		linear
WRG63513	0	2	28.32%	13.66%	18.22%	31.88%	23.76%	44.75%	99.00%	99.00%	25.54%	WRG63513	1049.27	5.685781127	Fri Feb 14 19:53:42 PST 2025	nr	catalase [Helicobacter pylori]	0	97875	TRUE	99.50%	505	1	8.740627289	505	2	505	Fri Feb 14 19:53:42 PST 2025	58.665232479999894	AA	Helicobacter pylori	HpKatA-SS1		100.00%	505	1	-1	0		MVNKDVKQTTAFGAPVWDDNNVITAGPRGPVLLQSTWFLEKLAAFDRERIPERVVHAKGSGAYGTFTVTKDITKYTKAKIFSKVGKKTECFFRFSTVAGERGSADAVRDPRGFAMKYYTEEGNWDLVGNNTPVFFIRDAIKFPDFIHTQKRDPQTNLPN----HDMVWDFWSNVPESLYQVTWVMSDRGIPKSFRHMDGFGSHTFSLINAKGERFWVKFHFETMQGVKHLTNEEAAEVRKYDPDSNQRDLFNAIARGDFPKWKLSIQVMPEEDAKKYRFHPFDVTKIWYLQDYPLMEVGIVELNKNPENYFAEVEQAAFSPANVVPGIGYSPDRMLQGRLFSYGDTHRYRLG-VNYPQIPVNKPRC-------PFH-SSSRDGYMQ--NGYYGSLQNYT…	505	Protein alignment - realigned		linear
WRE00012	0	2	28.71%	13.66%	18.22%	31.88%	23.76%	44.55%	98.80%	98.80%	25.74%	WRE00012	1049.27	5.685781127	Fri Feb 14 19:53:43 PST 2025	nr	catalase [Helicobacter pylori]	0	97875	TRUE	99.40%	505	1	8.740627289	505	2	505	Fri Feb 14 19:53:43 PST 2025	58.63113857999989	AA	Helicobacter pylori	HpKatA-SS1		100.00%	505	1	-1	0		MVNKDVKQTTAFGAPVWDDNNVITAGPRGPVLLQSTWFLEKLAAFDRERIPERVVHAKGSGAYGTFTVTKDITKYTKAKIFSKVGKKTECFFRFSTVAGERGSADAVRDPRGFAMKYYTEEGNWDLVGNNTPVFFIRDAIKFPDFIHTQKRDPQTNLPN----HDMVWDFWSNVPESLYQVTWVMSDRGIPKSFRHMDGFGSHTFSLINAKGERFWVKFHFETMQGVKHLTNEEAAEIRKYDPDSNQRDLFNAIARGDFPKWKLSIQVMPEEDAKKYRFHPFDVTKIWYLQDYPLMEVGIVELNKNPENYFAEVEQAAFSPANVVPGIGYSPDRMLQGRLFSYGDTHRYRLG-VNYPQIPVNKPRC-------PFH-SSSRDGYMQ--NGYYGSLQNYT…	505	Protein alignment - realigned		linear
WRD23791	0	2	28.32%	13.47%	18.61%	32.08%	23.56%	44.36%	98.80%	98.80%	25.74%	WRD23791	1049.27	6.882790621388516	Fri Feb 14 19:53:42 PST 2025	nr	catalase [Helicobacter pylori]	0	96385	TRUE	99.40%	505	1	8.938549041748047	505	2	505	Fri Feb 14 19:53:42 PST 2025	58.62112397999989	AA	Helicobacter pylori	HpKatA-SS1		100.00%	505	1	-1	0		MVNKDVKQTTAFGAPVWDDNNVITAGPRGPVLLQSTWFLEKLAAFDRERIPERVVHAKGSGAYGTFTVTKDITKYTKAKIFSKVGKKTECFFRFSTVAGERGSADAVRDPRGFAMKYYTEEGNWDLVGNNTPVFFIRDAIKFPDFIHTQKRDSQTNLPN----HDMVWDFWSNVPESLYQVTWVMSDRGIPKSFRHMDGFGSHTFSLINAKGERFWVKFHFHTMQGVKHLTNEEAAEIRKHDPDSNQRDLFNAIARGDFPKWKLSIQVMPEEDAKKYRFHPFDVTKIWYLQDYPLMEVGIVELNKNPENYFAEVEQAAFSPANVVPGIGYSPDRMLQGRLFSYGDTHRYRLG-VNYPQIPVNKPRC-------PFH-SSSRDGYMQ--NGYYGSLQNYT…	505	Protein alignment - realigned		linear
WRB90392	0	2	28.51%	13.47%	18.61%	32.08%	23.76%	44.55%	98.60%	98.60%	25.54%	WRB90392	1049.27	6.881892674783835	Fri Feb 14 19:53:42 PST 2025	nr	catalase [Helicobacter pylori]	0	96385	TRUE	99.30%	505	1	8.938549041748047	505	2	505	Fri Feb 14 19:53:42 PST 2025	58.63116238	AA	Helicobacter pylori	HpKatA-SS1		100.00%	505	1	-1	0		MVNKDVKQTTAFGAPIWDDNNVITAGPRGPVLLQSTWFLEKLAAFDRERIPERVVHAKGSGAYGTFTVTKDITKYTKAKIFSKVGKKTECFFRFSTVAGERGSADAVRDPRGFAMKYYTEEGNWDLVGNNTPVFFIRDAIKFPDFIHTQKRDPQTNLPN----HDMVWDFWSNVPESLYQVTWVMSDRGIPKSFRHMDGFGSHTFSLINAKGERFWVKFHFHTMQGVKHLTNEEAAEIRKHDPDSNQRDLFNAIARGDFPKWKLSIQVMPEEDAKKYRFHPFDVTKIWYLQDYPLMEVGIVELNKNPENYFAEVEQAAFSPANVVPGIGYSPDRMLQGRLFSYGDTHRYRLG-VNYPQIPVNKPRC-------PFH-SSSRDGYMQ--NGYYGSLQNYT…	505	Protein alignment - realigned		linear
WQV10114	0	2	28.32%	13.66%	18.61%	32.28%	23.76%	44.75%	98.80%	98.80%	25.15%	WQV10114	1049.27	5.882405273275843	Fri Feb 14 19:53:43 PST 2025	nr	catalase [Helicobacter pylori]	0	96385	TRUE	99.40%	505	1	8.750507354736328	505	2	505	Fri Feb 14 19:53:43 PST 2025	58.676261579999895	AA	Helicobacter pylori	HpKatA-SS1		100.00%	505	1	-1	0		MINKDVKQTTAFGAPVWDDNNVITAGPRGPVLLQSTWFLEKLAAFDRERIPERVVHAKGSGAYGTFTVTKDITKYTKAKIFSKVGKKTECFFRFSTVAGERGSADAVRDPRGFAMKYYTEEGNWDLVGNNTPVFFIRDAIKFPDFIHTQKRDPQTNLPN----HDMVWDFWSNVPESLYQVTWVMSDRGIPKSFRHMDGFGSHTFSLINAKGERFWVKFHFHTMQGVKHLTNEEAAEIRKHDPDSNQRDLFDAIARGDFPKWKLSIQVMPEEDAKKYRFHPFDVTKIWYLQDYPLMEVGIVELNKNPENYFAEVEQAAFTPANVVPGIGYSPDRMLQGRLFSYGDTHRYRLG-VNYPQIPVNKPRC-------PFH-SSSRDGYMQ--NGYYGSLQNYT…	505	Protein alignment - realigned		linear
WQU94631	0	2	28.32%	13.66%	18.42%	32.08%	23.76%	44.55%	98.80%	98.80%	25.54%	WQU94631	1049.27	5.782004706841171	Fri Feb 14 19:53:43 PST 2025	nr	catalase [Helicobacter pylori]	0	99365	TRUE	99.40%	505	1	8.732189178466797	505	2	505	Fri Feb 14 19:53:43 PST 2025	58.71829598	AA	Helicobacter pylori	HpKatA-SS1		100.00%	505	1	-1	0		MVNKDVKQTTAFGAPVWDDNNVITAGPRGPVLLQSTWFLEKLAAFDRERIPERVVHAKGSGAYGTFTVTKDITKYTKAKIFSKVGKKTECFFRFSTVAGERGSADAVRDPRGFAMKYYTEEGNWDLVGNNTPVFFIRDAIKFPDFIHTQKRDPQTNLPN----HDMVWDFWSNVPESLYQVTWVMSDRGIPKSFRHMDGFGSHTFSLINAKGERFWVKFHFHTMQGVKHLTNEEAAEIRKYDPDSNQRDLFDAIARGDYPKWKLSIQVMPEEDAKKYRFHPFDVTKIWYLQDYPLMEVGIVELNKNPENYFAEVEQAAFTPANVVPGIGYSPDRMLQGRLFSYGDTHRYRLG-VNYPQIPVNKPRC-------PFH-SSSRDGYMQ--NGYYGSLQNYT…	505	Protein alignment - realigned		linear
WQT40057	0	2	28.51%	13.47%	18.61%	32.08%	23.76%	44.55%	98.80%	98.80%	25.54%	WQT40057	1049.27	7.782072055617441	Fri Feb 14 19:53:42 PST 2025	nr	catalase [Helicobacter pylori]	0	97875	TRUE	99.40%	505	1	9.069606781	505	2	505	Fri Feb 14 19:53:42 PST 2025	58.64321387999989	AA	Helicobacter pylori	HpKatA-SS1		100.00%	505	1	-1	0		MLNKDVKQTTAFGAPVWDDNNVITAGPRGPVLLQSTWFLEKLAAFDRERIPERVVHAKGSGAYGTFTVTKDITKYTKAKIFSKVGKKTECFFRFSTVAGERGSADAVRDPRGFAMKYYTEEGNWDLVGNNTPVFFIRDAIKFPDFIHTQKRDPQTNLPN----HDMVWDFWSNVPESLYQVTWVMSDRGIPKSFRHMDGFGSHTFSLINAKGERFWVKFHFHTMQGVKHLTNEEAAEVRKYDPDSNQRDLFNAIARGDFPKWKLSIQVMPEEDAKKYRFHPFDVTKIWYLKDYPLMEVGIVELNKNPENYFAEVEQAAFSPANVVPGIGYSPDRMLQGRLFSYGDTHRYRLG-VNYPQIPVNKPRC-------PFH-SSSRDGYMQ--NGYYGSLQNYT…	505	Protein alignment - realigned		linear
WP_340207098	0	2	28.51%	13.47%	18.61%	32.08%	23.76%	44.55%	98.60%	98.60%	25.54%	WP_340207098	1049.27	6.881892674783835	Fri Feb 14 19:53:42 PST 2025	nr	catalase [Helicobacter pylori]	0	96385	TRUE	99.30%	505	1	8.938549041748047	505	2	505	Fri Feb 14 19:53:42 PST 2025	58.63116238	AA	Helicobacter pylori	HpKatA-SS1		100.00%	505	1	-1	0		MVNKDVKQTTAFGAPVWDDNNVITAGPRGPVLLQSTWFLEKLAAFDRERIPERVVHAKGSGAYGTFTVTKDITKYTKAKIFSKIGKKTECFFRFSTVAGERGSADAVRDPRGFAMKYYTEEGNWDLVGNNTPVFFIRDAIKFPDFIHTQKRDPQTNLPN----HDMVWDFWSNVPESLYQVTWVMSDRGIPKSFRHMDGFGSHTFSLINAKGERFWVKFHFHTMQGVKHLTNEEAAEIRKHDPDSNQRDLFNAIARGDFPKWKLSIQVMPEEDAKKYRFHPFDVTKIWYLQDYPLMEVGIVELNKNPENYFAEVEQAAFSPANVVPGIGYSPDRMLQGRLFSYGDTHRYRLG-VNYPQIPVNKPRC-------PFH-SSSRDGYMQ--NGYYGSLQNYT…	505	Protein alignment - realigned		linear
WP_223892630	0	2	28.32%	13.66%	18.81%	32.48%	23.76%	44.55%	98.80%	98.80%	25.15%	WP_223892630	1049.27	6.882191522765943	Fri Feb 14 19:53:42 PST 2025	nr	catalase [Helicobacter pylori]	0	96385	TRUE	99.40%	505	1	8.935558319091797	505	2	505	Fri Feb 14 19:53:42 PST 2025	58.61816378	AA	Helicobacter pylori	HpKatA-SS1		100.00%	505	1	-1	0		MVNKDVKQTTAFGAPVWDDNNVITAGPRGPVLLQSTWFLEKLAAFDRERIPERVVHAKGSGAYGTFTVTKDITKYTKAKIFSKVGKKTECFFRFSTVAGERGSADAVRDPRGFAMKYYTEEGNWDLVGNNTPVFFIRDAIKFPDFIHTQKRDPQTNLPN----HDMVWDFWSNVPESLYQVTWVMSDRGIPKSFRHMDGFGSHTFSLINAKGERFWVKFHFHTMQGVKHLTNEEAAEIRKHDPDSNQRDLFDAIARGDFPKWKLSIQVMPEEDAKKYRFHPFDVTKIWYLKDYPLMEVGIVELNKNPENYFAEVEQAAFSPANVVPGIGYSPDRMLQGRLFSYGDTHRYRLG-VNYPQIPVNKPRC-------PFH-SSSRDGYMQ--NGYYGSLQNYT…	505	Protein alignment - realigned		linear
WP_202139310	0	2	28.32%	13.47%	18.61%	32.08%	23.56%	44.55%	98.60%	98.60%	25.54%	WP_202139310	1049.27	6.882584814097868	Fri Feb 14 19:53:42 PST 2025	nr	catalase [Helicobacter pylori]	0	96385	TRUE	99.30%	505	1	8.935718536376953	505	2	505	Fri Feb 14 19:53:42 PST 2025	58.58912227999989	AA	Helicobacter pylori	HpKatA-SS1		100.00%	505	1	-1	0		MVNKDVKQTTAFGAPVWDDNNVITAGPRGPVLLQSTWFLEKLAAFDRERIPERVVHAKGSGAYGTFTVTKDITKYTKAKIFSKVGKKTECFFRFSTVAGEKGSADAVRDPRGFAMKYYTEEGNWDLVGNNTPVFFIRDAIKFPDFIHTQKRDPQTNLPN----HDMVWDFWSNVPESLYQVTWVMSDRGIPKSFRHMDGFGSHTFSLINAKGERFWVKFHFHTMQGVKHLTNEEAAEIRKHDPDSNQRDLFNAIARGDFPKWKLSIQVMPEEDAKKYRFHPFDVTKIWYLQDYPLMEVGIVELNKNPENYFAEVEQAAFSPANVVPGIGYSPDRMLQGRLFSYGDTHRYRLG-VNYPQIPVNKPRC-------PFH-SSSRDGYMQ--NGYYGSLQNYT…	505	Protein alignment - realigned		linear
WP_187898235	0	2	28.51%	13.66%	18.22%	31.88%	23.56%	44.36%	98.80%	98.80%	25.94%	WP_187898235	1049.27	5.685781127	Fri Feb 14 19:53:43 PST 2025	nr	catalase [Helicobacter pylori]	0	97875	TRUE	99.40%	505	1	8.740627289	505	2	505	Fri Feb 14 19:53:43 PST 2025	58.63913328	AA	Helicobacter pylori	HpKatA-SS1		100.00%	505	1	-1	0		MVNKDVKQTTAFGAPVWDDNNVITAGPRGPVLLQSTWFLEKLAAFDRERIPERVVHAKGSGAYGTFTVTKDITKYTKAKIFSKVGKKTECFFRFSTVAGERGSADAVRDPRGFAMKYYTEEGNWDLVGNNTPVFFIRDAIKFPDFIHTQKRDPQTNLPN----HDMVWDFWSNVPESLYQVTWVMSDRGIPKSFRHMDGFGSHTFSLINAKGERFWVKFHFETMQGVKHLTNEEAAEIRKYDPDSNQRDLFNAIARGDFPKWKLSIQVMPEEDAKKYRFHPFDVTKIWYLQDYPLMEVGIVELNKNPENYFAEVEQAAFSPANVVPGIGYSPDRMLQGRLFSYGDTHRYRLG-VNYSQIPVNKPRC-------PFH-SSSRDGYMQ--NGYYGSLQNYT…	505	Protein alignment - realigned		linear
WP_187872639	0	2	28.51%	13.47%	18.81%	32.28%	23.76%	44.55%	98.80%	98.80%	25.35%	WP_187872639	1049.27	7.881678924273935	Fri Feb 14 19:53:42 PST 2025	nr	catalase [Helicobacter pylori]	0	96385	TRUE	99.40%	505	1	9.080875396728516	505	2	505	Fri Feb 14 19:53:42 PST 2025	58.63120587999989	AA	Helicobacter pylori	HpKatA-SS1		100.00%	505	1	-1	0		MVNKDVKQTTAFGAPVWDDNNVITAGPRGPVLLQSTWFLEKLAAFDRERIPERVVHAKGSGAYGTFTVTKDITKYTKAKIFSKVGKKTECFFRFSTVAGERGSADAVRDPRGFAMKYYTEEGNWDLVGNNTPVFFIRDAIKFPDFIHTQKRDPQTNLPN----HDMVWDFWSNVPESLYQVTWVMSDRGIPKSFRHMDGFGSHTFSLINAKGERFWVKFHFHTMQGVKHLTNEEAAEIRKHDPDSNQRDLFNAIARGDFPKWKLSIQVMPEEDAKKYRFHPFDVTKIWYLKDYPLMEVGIVELNKNPENYFAEVEQAAFTPANVVPGIGYSPDRMLQGRLFSYGDTHRYRLG-VNYPQIPVNKPRC-------PFH-SSSRDGYMQ--NGYYGSLQNYT…	505	Protein alignment - realigned		linear
WP_150181255	0	2	28.32%	13.86%	18.02%	31.88%	23.76%	44.55%	98.80%	98.80%	25.74%	WP_150181255	1049.27	3.6874054225570276	Fri Feb 14 19:53:43 PST 2025	nr	catalase [Helicobacter pylori]	0	97875	TRUE	99.40%	505	1	8.195568084716797	505	2	505	Fri Feb 14 19:53:43 PST 2025	58.65011317999989	AA	Helicobacter pylori	HpKatA-SS1		100.00%	505	1	-1	0		MVNKDVKQTTAFGAPVWDDNNVITAGPRGPVLLQSTWFLEKLAAFDRERIPERVVHAKGSGAYGTFTVTKDITKYTKAKIFSKVGKKTECFFRFSTVAGERGSADAVRDPRGFAMKYYTEEGNWDLVGNNTPVFFIRDAIEFPDFIHTQKRDPQTNLPN----HDMVWDFWSNVPESLYQVTWVMSDRGIPKSFRHMDGFGSHTFSLINAKGERFWVKFHFETMQGVKHLTNEEAAEIRKYDPDSNQRDLFNAIARGDFPKWKLSIQVMPEEDAKKYRFHPFDVTKIWYLQDYPLMEVGIVELNKNPENYFAEVEQAAFSPANVVPGIGYSPDRMLQGRLFSYGDTHRYRLG-VNYPQIPVNKPRC-------PFH-SSSRDGYMQ--NGYYGSLQNYT…	505	Protein alignment - realigned		linear
WP_145817470	0	2	28.32%	13.47%	18.61%	32.08%	23.56%	44.36%	99.00%	99.00%	25.74%	WP_145817470	1049.27	6.881098977005671	Fri Feb 14 19:53:43 PST 2025	nr	catalase [Helicobacter pylori]	0	97875	TRUE	99.50%	505	1	8.928134918	505	2	505	Fri Feb 14 19:53:43 PST 2025	58.66916808	AA	Helicobacter pylori	HpKatA-SS1		100.00%	505	1	-1	0		MVNKDVKQTTAFGAPVWDDNNVITAGPRGPVLLQSTWFLEKLAAFDRERIPERVVHAKGSGAYGTFTVTKDITKYTKAKIFSKVGKKTECFFRFSTVAGERGSADAVRDPRGFAMKYYTEEGNWDLVGNNTPVFFIRDAIKFPDFIHTQKRDPQTNLHN----HDMVWDFWSNVPESLYQVTWVMSDRGIPKSFRHMDGFGSHTFSLINAKGERFWVKFHFHTMQGVKHLTNEEAAEVRKYDPDSNQRDLFNAIARGDFPKWKLSIQVMPEEDAKKYRFHPFDVTKIWYLQDYPLMEVGIVELNKNPENYFAEVEQAAFSPANVVPGIGYSPDRMLQGRLFSYGDTHRYRLG-VNYPQIPVNKPRC-------PFH-SSSRDGYMQ--NGYYGSLQNYT…	505	Protein alignment - realigned		linear
WP_128044626	0	2	27.92%	13.66%	18.61%	32.28%	23.96%	44.55%	98.80%	98.80%	25.35%	WP_128044626	1049.27	5.882611080566491	Fri Feb 14 19:53:43 PST 2025	nr	catalase [Helicobacter pylori]	0	96385	TRUE	99.40%	505	1	8.75296402	505	2	505	Fri Feb 14 19:53:43 PST 2025	58.67418758	AA	Helicobacter pylori	HpKatA-SS1		100.00%	505	1	-1	0		MVNKDVKQTTAFGAPVWDDNNVITAGPRGPVLLQSTWFLEKLAAFDRERIPERVVHAKGSGAYGTFTVTKDITKYTKAKIFSKVGKKTECFFRFSTVAGERGSADAVRDPRGFAMKYYTEEGNWDLVGNNTPVFFIRDAIKFPDFIHTQKRDPQTNLPN----HDMVWDFWSNVPESLYQVTWVMSDRGIPKSFRHMDGFGSHTFSLINAKGERFWVKFHFHTMQGVKHLTNEEAAEIRKHDPDSNQRDLFDAIARGDFPKWKLSIQVMPEEDAKKYRFHPFDVTKIWYLQDYPLMEVGIVELNKNPENYFAEVEQAAFTPANVVPGIGYSPDRMLQGRLFSYGDTHRYRLG-VNYPQIPVNRPRC-------PFH-SSSRDGYMQ--NGYYGSLQNYT…	505	Protein alignment - realigned		linear
WP_127956293	0	2	28.51%	13.66%	18.22%	31.88%	23.56%	44.36%	98.80%	98.80%	25.94%	WP_127956293	1049.27	5.685781127	Fri Feb 14 19:53:43 PST 2025	nr	catalase [Helicobacter pylori]	0	97875	TRUE	99.40%	505	1	8.740627289	505	2	505	Fri Feb 14 19:53:43 PST 2025	58.63913328	AA	Helicobacter pylori	HpKatA-SS1		100.00%	505	1	-1	0		MVNKDVKQTTAFGAPVWDDNNVITAGPRGPVLLQSTWFLEKLAAFDRERIPERVVHAKGSGAYGTFTVTKDITKYTKAKIFSKVGKKTECFFRFSTVAGERGSADAVRDPRGFAMKYYTEEGNWDLVGNNTPVFFIRDAIKFPDFIHTQKRDPQTNLPN----HDMVWDFWSNVPESLYQVTWVMSDRGIPKSFRHMDGFGSHTFSLINAKGERFWVKFHFETMQGVKHLTNEEAAEIRKYDPDSNQRDLFNAIARGDFPKWKLSIQVMPEEDAKKYRFHPFDVTKIWYLQDYPLMEVGIVELNKNPENYFAEVEQAAFSPANVVPGIGYSPDRMLQGRLFSYGDTHRYRLG-VNYPQIPVNKPRC-------PFH-SSSRDGYMQ--NGYYGSLQNYT…	505	Protein alignment - realigned		linear
WP_120974201	0	2	28.32%	13.66%	18.22%	31.88%	23.76%	44.55%	99.00%	99.00%	25.74%	WP_120974201	1049.27	5.6848831803457145	Fri Feb 14 19:53:43 PST 2025	nr	catalase [Helicobacter pylori]	0	97875	TRUE	99.50%	505	1	8.740627289	505	2	505	Fri Feb 14 19:53:43 PST 2025	58.621118079999896	AA	Helicobacter pylori	HpKatA-SS1		100.00%	505	1	-1	0		MVNKDVKQTTAFGAPVWDDNNVITAGPRGPVLLQSTWFLEKLAAFDRERIPERVVHAKGSGAYGTFTVTKDITKYTKAKIFSKVGKKTECFFRFSTVAGERGSADAVRDPRGFAMKYYTEEGNWDLVGNNTPVFFIRDAIKFPDFIHTQKRDPQTNLPN----HDMVWDFWSNVPESLYQVTWVMSDRGIPKSFRHMDGFGSHTFSLINAKGERFWVKFHFETMQGVKHLTNEEAAEVRKYDPDSNQRDLFNAIARGDFPKWKLSIQVMPEEDAKKYRFHPFDVTKIWYLQDYPLMEVGIVELNKNPENYFAEVEQAAFSPANVVPGIGYSPDRMLQGRLFSYGDTHRYRLG-VNYPQIPVNKPRC-------PFH-SSSRDGYMQ--NGYYGSLQNYT…	505	Protein alignment - realigned		linear
WP_120960836	0	2	28.32%	13.47%	18.61%	32.08%	23.56%	44.36%	98.80%	98.80%	25.74%	WP_120960836	1049.27	6.882790621388516	Fri Feb 14 19:53:43 PST 2025	nr	catalase [Helicobacter pylori]	0	96385	TRUE	99.40%	505	1	8.938549041748047	505	2	505	Fri Feb 14 19:53:43 PST 2025	58.66118878	AA	Helicobacter pylori	HpKatA-SS1		100.00%	505	1	-1	0		MVNKDVKQTTAFGAPVWDDNNVITAGPRGPVLLQSTWFLEKLAAFDRERIPERVVHAKGSGAYGTFTVTKDITKYTKAKIFSKVGKKTECFFRFSTVAGERGSADAVRDPRGFAMKYYTEEGNWDLVGNNTPVFFIRDAIKFPDFIHTQKRDPQTNLPN----HDMVWDFWSNVPESLYQVTWVMSDRGIPKSFRHMDGFGSHTFSLINAKGERFWVKFHFHTMQGVKHLTNEEAAEIRKHDPDSNQRDLFNAIARGDFPKWKLSIQVMPEEDAKKYRFHPFDVTKIWYLQDYPLMEVGIVELNKNPENYFAEVEQAAFSPANVVPGIGYSPDRMLQGRLFSYGDTHRYRLG-VNYPQIPVNKPRC-------PFH-SSSRDGYMQ--NGYYGSLQNYT…	505	Protein alignment - realigned		linear
WP_108506753	0	2	28.51%	13.66%	18.22%	31.88%	23.56%	44.55%	98.80%	98.80%	25.74%	WP_108506753	1049.27	5.685781127	Fri Feb 14 19:53:43 PST 2025	nr	catalase [Helicobacter pylori]	0	97875	TRUE	99.40%	505	1	8.740627289	505	2	505	Fri Feb 14 19:53:43 PST 2025	58.67722558	AA	Helicobacter pylori	HpKatA-SS1		100.00%	505	1	-1	0		MVNKDVKQTTAFGVPVWDDNNVITAGPRGPVLLQSTWFLEKLAAFDRERIPERVVHAKGSGAYGTFTVTKDITKYTKAKIFSKVGKKTECFFRFSTVAGERGSADAVRDPRGFAMKYYTEEGNWDLVGNNTPVFFIRDAIKFPDFIHTQKRDPQTNLPN----HDMVWDFWSNVPESLYQVTWVMSDRGIPKSFRHMDGFGSHTFSLINAKGERFWVKFHFETMQGVKHLTNEEAAEIRKYDPDSNQRDLFNAIARGDFPKWKLSIQVMPEEDAKKYRFHPFDVTKIWYLQDYPLMEVGIVELNKNPENYFAEVEQAAFSPANVVPGIGYSPDRMLQGRLFSYGDTHRYRLG-VNYPQIPVNKPRC-------PFH-SSSRDGYMQ--NGYYGSLQNYT…	505	Protein alignment - realigned		linear
WP_108378601	0	2	28.32%	13.47%	18.61%	32.08%	23.76%	44.55%	98.80%	98.80%	25.54%	WP_108378601	1049.27	6.881892674783835	Fri Feb 14 19:53:42 PST 2025	nr	catalase [Helicobacter pylori]	0	96385	TRUE	99.40%	505	1	8.938549041748047	505	2	505	Fri Feb 14 19:53:42 PST 2025	58.64518938	AA	Helicobacter pylori	HpKatA-SS1		100.00%	505	1	-1	0		MVNKDVKQTTAFGAPVWDDNNVITAGPRGPVLLQSTWFLEKLAAFDRERIPERVVHAKGSGAYGTFTVTKDITKYTKAKIFSKVGKKTECFFRFSTVAGERGSADAVRDPRGFAMKYYTEEGNWDLVGNNTPVFFIRDAIKFPDFIHTQKRDPQTNLPN----HDMVWDFWSNVPESLYQVTWVMSDRGIPKSFRHMDGFGSHTFSLINAKGERFWVKFHFHTMQGVKHLTNEEAAEIRKHDPDSNQRDLFNAIARGDFPKWKLSIQVMPEEDAKKYRFHPFDVTKIWYLQDYPLMEVGIVELNKNPENYFAEVEQAAFTPANVVPGIGYSPDRMLQGRLFSYGDTHRYRLG-VNYPQIPVNKPRC-------PFH-SSSRDGYMQ--NGYYGSLQNYT…	505	Protein alignment - realigned		linear
WP_101001295	0	2	28.32%	13.47%	18.61%	32.08%	23.96%	44.55%	98.60%	98.60%	25.54%	WP_101001295	1049.27	6.881892674783835	Fri Feb 14 19:53:43 PST 2025	nr	catalase [Helicobacter pylori]	0	96385	TRUE	99.30%	505	1	8.938549041748047	505	2	505	Fri Feb 14 19:53:43 PST 2025	58.58908188	AA	Helicobacter pylori	HpKatA-SS1		100.00%	505	1	-1	0		MINKDVKQTTAFGAPVWDDNNVVTAGPRGPVLLQSTWFLEKLAAFDRERIPERVVHAKGSGAYGTFTVTKDITKYTKAKIFSKVGKKTECFFRFSTVAGERGSADAVRDPRGFAMKYYTEEGNWDLVGNNTPVFFIRDAIKFPDFIHTQKRDPQTNLPN----HDMVWDFWSNVPESLYQVTWVMSDRGIPKSFRHMDGFGSHTFSLINAKGERFWVKFHFHTMQGVKHLTNEEAAEIRKHDPDSNQRDLFNAIARGDFPKWKLSIQVMPEEDAKKYRFHPFDVTKIWYTQDYPLMEVGIVELNKNPENYFAEVEQAAFTPANVVPGIGYSPDRMLQGRLFSYGDTHRYRLG-VNYPQIPVNKPRC-------PFH-SSSRDGYMQ--NGYYGSLQNYT…	505	Protein alignment - realigned		linear
WP_097723987	0	2	28.71%	13.47%	18.22%	31.68%	23.76%	44.55%	98.80%	98.80%	25.94%	WP_097723987	1049.27	6.685268528458401	Fri Feb 14 19:53:42 PST 2025	nr	catalase [Helicobacter pylori]	0	97875	TRUE	99.40%	505	1	8.927707672	505	2	505	Fri Feb 14 19:53:42 PST 2025	58.64818698	AA	Helicobacter pylori	HpKatA-SS1		100.00%	505	1	-1	0		MVNKDVKQTTAFGAPVWDDNNVITAGPRGPVLLQSTWFLEKLAAFDRERIPERVVHAKGSGAYGTFTVTKDITKYTKAKIFSKVGKKTECFFRFSTVAGERGSADAVRDPRGFAMKYYTEEGNWDLVGNNTPVFFIRDAIKFPDFIHTQKRDPQTNLPN----HDMVWDFWSNVPESLYQVTWVMSDRGIPKSFRHMDGFGSHTFSLINAKGERFWVKFHFETMQGVKHLTNEEAAEIRKYDPDSNQRDLFNAIARGDFPKWKLSIQVMPEENAKKYRFHPFDVTKIWYLQDYPLMEVGIVELNKNPENYFAEVEQAAFSPANVVPGIGYSPDRMLQGRLFSYGDTHRYRLG-VNYPQIPVNKPRC-------PFH-SSSRDGYMQ--NGYYGSLQNYT…	505	Protein alignment - realigned		linear
WP_097563201	0	2	28.71%	13.47%	18.81%	32.28%	23.76%	44.55%	98.60%	98.60%	25.35%	WP_097563201	1049.27	7.882576870878616	Fri Feb 14 19:53:42 PST 2025	nr	catalase [Helicobacter pylori]	0	96385	TRUE	99.30%	505	1	9.080875396728516	505	2	505	Fri Feb 14 19:53:42 PST 2025	58.64523267999989	AA	Helicobacter pylori	HpKatA-SS1		100.00%	505	1	-1	0		MVNKDVKQTTAFGAPIWDDNNVITAGPRGPVLLQSTWFLEKLAAFDRERIPERVVHAKGSGAYGTFTVTKDITKYTKAKIFSKVGKKTECFFRFSTVAGERGSADAVRDPRGFAMKYYTEEGNWDLVGNNTPVFFIRDAIKFPDFIHTQKRDPQTNLPN----HDMVWDFWSNVPESLYQVTWVMSDRGIPKSFRHMDGFGSHTFSLINAKGERFWVKFHFHTMQGVKHLTNEEAAEIRKHDPDSNQRDLFNAIARGDFPKWKLSIQVMPEEDAKKYRFHPFDVTKIWYLKDYPLMEVGIVELNKNPENYFAEVEQAAFSPANVVPGIGYSPDRMLQGRLFSYGDTHRYRLG-VNYPQIPVNKPRC-------PFH-SSSRDGYMQ--NGYYGSLQNYT…	505	Protein alignment - realigned		linear
WP_078286571	0	2	28.51%	13.66%	18.22%	31.88%	23.56%	44.36%	98.80%	98.80%	25.94%	WP_078286571	1049.27	5.685781127	Fri Feb 14 19:53:42 PST 2025	nr	catalase [Helicobacter pylori]	0	97875	TRUE	99.40%	505	1	8.740627289	505	2	505	Fri Feb 14 19:53:42 PST 2025	58.63913327999989	AA	Helicobacter pylori	HpKatA-SS1		100.00%	505	1	-1	0		MVNKDVKQTTAFGAPVWDDNNVITAGPRGPVLLQSTWFLEKLAAFDRERIPERVVHAKGSGAYGTFTVTKDITKYTKAKIFSKVGKKTECFFRFSTVAGERGSADAVRDPRGFAMKYYTEEGNWDLVGNNTPVFFIRDAIKFPDFIHTQKRDPQTNLPN----HDMVWDFWSNVSESLYQVTWVMSDRGIPKSFRHMDGFGSHTFSLINAKGERFWVKFHFETMQGVKHLTNEEAAEIRKYDPDSNQRDLFNAIARGDFPKWKLSIQVMPEEDAKKYRFHPFDVTKIWYLQDYPLMEVGIVELNKNPENYFAEVEQAAFSPANVVPGIGYSPDRMLQGRLFSYGDTHRYRLG-VNYPQIPVNKPRC-------PFH-SSSRDGYMQ--NGYYGSLQNYT…	505	Protein alignment - realigned		linear
WP_078247347	0	2	28.91%	13.66%	18.42%	32.08%	23.76%	44.55%	98.60%	98.60%	25.54%	WP_078247347	1049.27	6.685567376	Fri Feb 14 19:53:43 PST 2025	nr	catalase [Helicobacter pylori]	0	97875	TRUE	99.30%	505	1	8.924823760986328	505	2	505	Fri Feb 14 19:53:43 PST 2025	58.66324197999989	AA	Helicobacter pylori	HpKatA-SS1		100.00%	505	1	-1	0		MVNKDVKQTTAFGAPIWDDNNVITAGPRGPVLLQSTWFLEKLAAFDRERIPERVVHAKGSGAYGTFTVTKDITKYTKAKIFSKVGKKTECFFRFSTVAGERGSADAVRDPRGFAMKYYTEEGNWDLVGNNTPVFFIRDAIKFPDFIHTQKRDPQTNLPN----HDMVWDFWSNVPESLYQVTWVMSDRGIPKSFRHMDGFGSHTFSLINAKGERFWVKFHFETMQGVKHLTNEEAAEIRKYDPDSNQRDLFNAIARGDFPKWKLSIQVMPEEDAKKYRFHPFDVTKIWYLKDYPLMEVGIVELNKNPENYFAEVEQAAFSPANVVPGIGYSPDRMLQGRLFSYGDTHRYRLG-VNYPQIPVNKPRC-------PFH-SSSRDGYMQ--NGYYGSLQNYT…	505	Protein alignment - realigned		linear
WP_033769977	0	2	28.51%	13.47%	18.42%	31.88%	23.96%	44.55%	98.60%	98.60%	25.74%	WP_033769977	1049.27	6.78338956	Fri Feb 14 19:53:43 PST 2025	nr	catalase [Helicobacter pylori]	0	97875	TRUE	99.30%	505	1	8.930698395	505	2	505	Fri Feb 14 19:53:43 PST 2025	58.71326448	AA	Helicobacter pylori	HpKatA-SS1		100.00%	505	1	-1	0		MINKDVKQTTAFGAPVWDDNNVITAGPRGPVLLQSTWFLEKLAAFDRERIPERVVHAKGSGAYGTFTVTKDITKYTKAKIFSKVGKKTECFFRFSTVAGERGSADAVRDPRGFAMKYYTEEGNWDLVGNNTPVFFIRDGIKFPDFIHTQKRDPQTNLPN----HDMVWDFWSNVPESLYQVTWVMSDRGIPKSFRHMDGFGSHTFSLINAKGERFWVKFHFHTMQGVKHLTNEEAAEIRKYDPDSNQRDLFNAIARGDFPKWKLSIQVMPEEDAKKYRFHPFDVTKIWYLQDYPLMEVGIVELNKNPENYFAEVEQAAFTPANVVPGIGYSPDRMLQARLFSYGDTHRYRLG-VNYPQIPVNRPRC-------PFH-SSSRDGYMQ--NGYYGSLQNYT…	505	Protein alignment - realigned		linear
WP_024118399	0	2	28.32%	13.66%	18.61%	32.28%	23.76%	44.16%	99.00%	99.00%	25.74%	WP_024118399	1049.27	6.781996763621919	Fri Feb 14 19:53:42 PST 2025	nr	catalase [Helicobacter pylori]	0	99365	TRUE	99.50%	505	1	8.917667388916016	505	2	505	Fri Feb 14 19:53:42 PST 2025	58.77331717999989	AA	Helicobacter pylori	HpKatA-SS1		100.00%	505	1	-1	0		MVNKDVKQTTAFGAPVWDDNNVITAGPRGPVLLQSTWFLEKLAAFDRERIPERVVHAKGSGAYGTFTVTKDITKYTKAKIFSKVGKKTECFFRFSTVAGERGSADAVRDPRGFAMKYYTEEGNWDLVGNNTPVFFIRDAIKFPDFIHTQKRDPQTNLPN----HDMVWDFWSNVPESLYQVTWVMSDRGIPKSFRHMDGFGSHTFSLINAKGERFWVKFHFHTMQGVKHLTNEEAAEIRKYDPDSNQRDLFDAIARGDYPKWKLSIQVMPEEDAKKYRFHPFDVTKIWYLQDYPLMEVGIVELNKNPENYFAEVEQAAFTPANVVPGIGYSPDRMLQGRLFSYGDTHRYRLG-VNYPQIPVNKPRC-------PFH-SSSRDGYMQ--NGYYGSLQNYT…	505	Protein alignment - realigned		linear
WP_021174065	0	2	28.32%	13.66%	18.42%	32.08%	23.76%	44.55%	99.00%	99.00%	25.54%	WP_021174065	1049.27	5.785387995606904	Fri Feb 14 19:53:42 PST 2025	nr	catalase [Helicobacter pylori]	0	96385	TRUE	99.50%	505	1	8.750133514404297	505	2	505	Fri Feb 14 19:53:42 PST 2025	58.637163779999895	AA	Helicobacter pylori	HpKatA-SS1		100.00%	505	1	-1	0		MVNKDVKQTTAFGAPVWDDNNVITAGPRGPVLLQSTWFLEKLAAFDRERIPERVVHAKGSGAYGTFTVTKDITKYTKAKIFSKVGKKTECFFRFSTVAGERGSADAVRDPRGFAMKYYTEEGNWDLVGNNTPVFFIRDAIKFPDFIHTQKRDPQTNLPN----HDMVWDFWSNVPESLYQVTWVMSDRGIPKSFRHMDGFGSHTFSLINAKGERFWVKFHFETMQGVKHLTNEEAAEIRKHDPDSNQRDLFNAIARGDFPKWKLSIQVMPEEDAKKYRFHPFDVTKIWYLQDYPLMEVGIVELNKNPENYFAEVEQAAFTPANVVPGIGYSPDRMLQGRLFSYGDTHRYRLG-VNYPQIPVNKPRC-------PFH-SSSRDGYMQ--NGYYGSLQNYT…	505	Protein alignment - realigned		linear
WP_000608476	0	2	28.51%	13.66%	18.42%	32.08%	23.76%	44.55%	98.80%	98.80%	25.54%	WP_000608476	1049.27	5.784490049002208	Fri Feb 14 19:53:42 PST 2025	nr	catalase [Helicobacter pylori]	0	96385	TRUE	99.40%	505	1	8.750080108642578	505	2	505	Fri Feb 14 19:53:42 PST 2025	58.62313677999989	AA	Helicobacter pylori	HpKatA-SS1		100.00%	505	1	-1	0		MINKDVKQTTAFGAPVWDDNNVITAGPRGPVLLQSTWFLEKLAAFDRERIPERVVHAKGSGAYGTFTVTKDITKYTKAKIFSKVGKKTECFFRFSTVAGERGSADAVRDPRGFAMKDYTEEGNWDLVGNNTPVFFIRDAIKFPDFIHTQKRDPQTNLPN----HDMVWDFWSNVPESLYQVTWVMSDRGIPKSFRHMDGFGSHTFSLINAKGERFWVKFHFHTMQGVKHLTNEEAAEIRKYDPDSNQRDLFNAIARGDFPKWKLSIQVMPEEDAKKYRFHPFDVTKIWYLQDYPLMEVGIVELNKNPENYFAEVEQAAFSPANVVPGIGYSPDRMLQGRLFSYGDTHRYRLG-VNYPQIPVNKPRC-------PFH-SSSRDGYMQ--NGYYGSLQNYT…	505	Protein alignment - realigned		linear
WP_000247354	0	2	28.51%	13.66%	18.22%	31.88%	23.76%	44.55%	99.00%	99.00%	25.74%	WP_000247354	1049.27	5.685781127	Fri Feb 14 19:53:43 PST 2025	nr	catalase [Helicobacter pylori]	0	97875	TRUE	99.50%	505	1	8.740627289	505	2	505	Fri Feb 14 19:53:43 PST 2025	58.669162179999894	AA	Helicobacter pylori	HpKatA-SS1		100.00%	505	1	-1	0		MVNKDVKQTTAFGAPVWDDNNVITAGPRGPVLLQSTWFLEKLAAFDRERIPERVVHAKGSGAYGTFTVTKDITKYTKAKIFSKVGKKTECFFRFSTVAGERGSADAVRDPRGFAMKYYTEEGNWDLVGNNTPVFFIRDAIKFPDFIHTQKRDPQTNLPN----HDMVWDFWSNVPESLYQVTWVMSDRGIPKSFRHMDGFGSHTFSLINAKGERFWVKFHFETMQGVKHLTNEEAAEVRKYDPDSNQRDLFNAIARGDFPKWKLSIQVMPEEDAKKYRFHPFDVTKIWYLQDYPLMEVGIVELNKNPENYFAEVEQAAFSPANVVPGIGYSPDRMLQGRLFSYGDTHRYRLG-VNYPQIPVNKPRC-------PFH-SSSRDGYMQ--NGYYGSLQNYT…	505	Protein alignment - realigned		linear
WP_000247348	0	2	28.71%	13.66%	18.42%	32.08%	23.76%	44.55%	98.80%	98.80%	25.54%	WP_000247348	1049.27	6.685567376	Fri Feb 14 19:53:43 PST 2025	nr	catalase [Helicobacter pylori]	0	97875	TRUE	99.40%	505	1	8.924823760986328	505	2	505	Fri Feb 14 19:53:43 PST 2025	58.64921517999989	AA	Helicobacter pylori	HpKatA-SS1		100.00%	505	1	-1	0		MVNKDVKQTTAFGAPVWDDNNVITAGPRGPVLLQSTWFLEKLAAFDRERIPERVVHAKGSGAYGTFTVTKDITKYTKAKIFSKVGKKTECFFRFSTVAGERGSADAVRDPRGFAMKYYTEEGNWDLVGNNTPVFFIRDAIKFPDFIHTQKRDPQTNLPN----HDMVWDFWSNVPESLYQVTWVMSDRGIPKSFRHMDGFGSHTFSLINAKGERFWVKFHFETMQGVKHLTNEEAAEIRKYDPDSNQRDLFNAIARGDFPKWKLSIQVMPEEDAKKYRFHPFDVTKIWYLKDYPLMEVGIVELNKNPENYFAEVEQAAFSPANVVPGIGYSPDRMLQGRLFSYGDTHRYRLG-VNYPQIPVNKPRC-------PFH-SSSRDGYMQ--NGYYGSLQNYT…	505	Protein alignment - realigned		linear
MFP6184114	0	2	28.12%	13.47%	18.42%	31.88%	23.96%	44.55%	98.80%	98.80%	25.74%	MFP6184114	1049.27	6.782491613417989	Fri Feb 14 19:53:43 PST 2025	nr	catalase [Helicobacter pylori]	0	97875	TRUE	99.40%	505	1	8.930698395	505	2	505	Fri Feb 14 19:53:43 PST 2025	58.67118397999991	AA	Helicobacter pylori	HpKatA-SS1		100.00%	505	1	-1	0		MVNKDVKQTTAFGAPVWDDNNVITAGPRGPVLLQSTWFLEKLAAFDRERIPERVVHAKGSGAYGTFTVTKDITKYTKAKIFSKVGKKTECFFRFSTVAGERGSADAVRDPRGFAMKYYTEEGNWDLVGNNTPVFFIRDAIKFPDFIHTQKRDPQTNLPN----HDMVWDFWSNVPESLYQVTWVMSDRGIPKSFRHMDGFGSHTFSLINAKGERFWVKFHFHTMQGVKHLTNEEAAEVRKYDPDSNQRDLFNAIARGDFPKWKLSIQVMPEEDAKKYRFHPFDVTKIWYLQDYPLMEVGIVELNKNPENYFAEVEQAAFSPANVVPGIGYSPDRMLQGRLFSYGDTHRYRLG-VNYPQIPVNRPRC-------PFH-SSSRDGYMQ--NGYYGSLQNYT…	505	Protein alignment - realigned		linear
MFP6072625	0	2	28.32%	13.47%	18.61%	32.08%	23.56%	44.36%	98.80%	98.80%	25.74%	MFP6072625	1049.27	6.882790621388516	Fri Feb 14 19:53:43 PST 2025	nr	catalase [Helicobacter pylori]	0	96385	TRUE	99.40%	505	1	8.938549041748047	505	2	505	Fri Feb 14 19:53:43 PST 2025	58.66118878	AA	Helicobacter pylori	HpKatA-SS1		100.00%	505	1	-1	0		MVNKDVKQTTAFGAPVWDDNNVITAGPRGPVLLQSTWFLEKLAAFDRERIPERVVHAKGSGAYGTFTVTKDITKYTKAKIFSKVGKKTECFFRFSTVAGERGSADAVRDPRGFAMKYYTEEGNWDLVGNNTPVFFIRDAIKFPDFIHTQKRDPQTNLPN----HDMVWDFWSNVPESLYQVTWVMSDRGIPKSFRHMDGFGSHTFSLINAKGERFWVKFHFHTMQGVKHLTNEEAAEIRKHDPDSNQRDLFNAIARGDFPKWKLSIQVMPEEDAKKYRFHPFDVTKIWYLQDYPLMEVGIVELNKNPENYFAEVEQAAFSPANVVPGIGYSPDRMLQGRLFSYGDTHRYRLG-VNYPQIPVNKPRC-------PFH-SSSRDGYMQ--NGYYGSLQNYT…	505	Protein alignment - realigned		linear
MCQ2949141	0	2	28.32%	13.47%	18.61%	32.08%	23.56%	44.36%	98.80%	98.80%	25.74%	MCQ2949141	1049.27	6.881892674783835	Fri Feb 14 19:53:43 PST 2025	nr	catalase [Helicobacter pylori]	0	96385	TRUE	99.40%	505	1	8.938549041748047	505	2	505	Fri Feb 14 19:53:43 PST 2025	58.64716188	AA	Helicobacter pylori	HpKatA-SS1		100.00%	505	1	-1	0		MVNKDVKQTTAFGAPVWDDNNVITAGPRGPVLLQSTWFLEKLAAFDRERIPERVVHAKGSGAYGTFTVTKDITKYTKAKIFSKVGKKTECFFRFSTVAGERGSADAVRDPRGFAMKYYTEEGNWDLVGNNTPVFFIRDAIKFPDFIHTQKRDPQTNLPN----HDMVWDFWSNVPESLYQVTWVMSDRGIPKSFRHMDGFGSHTFSLINAKGERFWVKFHFHTMQGVKHLTNEEAAEIRKHDPDSNQRDLFNAIARGDFPKWKLSIQVMPEEDAKKYRFHPFDVTKIWYLQDYPLMEVGIVELNKNPENYFAEVEQAAFTPANVVPGIGYSPDRMLQGRLFSYGDTHRYRLG-VNYPQIPVNKPRC-------PFH-SSSRDGYMQ--NGYYGSLQNYT…	505	Protein alignment - realigned		linear
GAA9913237	0	2	27.92%	13.66%	18.61%	32.28%	23.96%	44.75%	98.80%	98.80%	25.15%	GAA9913237	1049.27	5.882611080566491	Fri Feb 14 19:53:43 PST 2025	nr	catalase [Helicobacter pylori]	0	96385	TRUE	99.40%	505	1	8.75296402	505	2	505	Fri Feb 14 19:53:43 PST 2025	58.69024818	AA	Helicobacter pylori	HpKatA-SS1		100.00%	505	1	-1	0		MVNKDVKQTTAFGAPVWDDNNVITAGPRGPVLLQSTWFLEKLAAFDRERIPERVVHAKGSGAYGTFTVTKDITKYTKAKIFSKVGKKTECFFRFSTVAGERGSADAVRDPRGFAMKYYTEEGNWDLVGNNTPVFFIRDAIKFPDFIHTQKRDPQTNLPN----HDMVWDFWSNVPESLYQVTWVMSDRGIPKSFRHMDGFGSHTFSLINAKGERFWVKFHFHTMQGVKHLTNEEAAEIRKHDPDSNQRDLFDAIARGDFPKWKLSIQVMPEEDAKKYRFHPFDVTKIWYLQDYPLMEVGIVELNKNPENYFAEVEQAAFTPANVVPGIGYSPDRMLQGRLFSYGDTHRYRLG-VNYPQIPVNKPRC-------PFH-SSSRDGYMQ--NGYYGSLQNYT…	505	Protein alignment - realigned		linear
GAA9460789	0	2	28.12%	13.66%	18.61%	32.28%	23.76%	44.75%	98.80%	98.80%	25.15%	GAA9460789	1049.27	5.882405273275843	Fri Feb 14 19:53:42 PST 2025	nr	catalase [Helicobacter pylori]	0	96385	TRUE	99.40%	505	1	8.750507354736328	505	2	505	Fri Feb 14 19:53:42 PST 2025	58.676261579999895	AA	Helicobacter pylori	HpKatA-SS1		100.00%	505	1	-1	0		MLNKDVKQTTAFGAPVWDDNNVITAGPRGPVLLQSTWFLEKLAAFDRERIPERVVHAKGSGAYGTFTVTKDITKYTKAKIFSKVGKKTECFFRFSTVAGERGSADAVRDPRGFAMKYYTEEGNWDLVGNNTPVFFIRDAIKFPDFIHTQKRDPQTNLPN----HDMVWDFWSNVPESLYQVTWVMSDRGIPKSFRHMDGFGSHTFSLINAKGERFWVKFHFHTMQGVKHLTNEEAAEIRKHDPDSNQRDLFDAIARGDFPKWKLSIQVMPEEDAKKYRFHPFDVTKIWYLQDYPLMEVGIVELNKNPENYFAEVEQAAFTPANVVPGIGYSPDRMLQGRLFSYGDTHRYRLG-VNYPQIPVNKPRC-------PFH-SSSRDGYMQ--NGYYGSLQNYT…	505	Protein alignment - realigned		linear
GAA8450103	0	2	28.32%	13.47%	18.42%	31.88%	23.96%	44.55%	98.80%	98.80%	25.74%	GAA8450103	1049.27	6.781492108349163	Fri Feb 14 19:53:42 PST 2025	nr	catalase [Helicobacter pylori]	0	99365	TRUE	99.40%	505	1	8.917774200439453	505	2	505	Fri Feb 14 19:53:42 PST 2025	58.602117979999896	AA	Helicobacter pylori	HpKatA-SS1		100.00%	505	1	-1	0		MVNKDVKQTTAFGAPVWDDNNVITAGPRGPVLLQSTWFLEKLAAFDRERIPERVVHAKGSGAYGTFTVTKDITKYTKAKIFSKVGKKTECFFRFSTVAGERGSADAVRDPRGFAMKYYTEEGNWDLVGNNTPVFFIRDAIKFPDFIHTQKRDPQTNLPN----HGMVWDFWSNVPESLYQVTWVMSDRGIPKSFRHMDGFGSHTFSLINAKGERFWVKFHFHTMQGVKHLTNEEAAEIRKYDPDSNQRDLFDAIARGDYPKWKLSIQVMPEEDAKKYRFHPFDVTKIWYLQDYPLMEVGIVELNKNPENYFAEVEQAAFSPANVVPGIGYSPDRMLQGRLFSYGDTHRYRLG-VNYPQIPVNKPRC-------PFH-SSSRDGYMQ--NGYYGSLQNYT…	505	Protein alignment - realigned		linear
GAA8318396	0	2	28.32%	13.66%	18.61%	32.28%	23.56%	44.36%	98.80%	98.80%	25.54%	GAA8318396	1049.27	5.882405273275843	Fri Feb 14 19:53:42 PST 2025	nr	catalase [Helicobacter pylori]	0	96385	TRUE	99.40%	505	1	8.750507354736328	505	2	505	Fri Feb 14 19:53:42 PST 2025	58.63613558	AA	Helicobacter pylori	HpKatA-SS1		100.00%	505	1	-1	0		MVNKDVKQTTAFGAPVWDDNNVITAGPRGPVLLQSTWFLEKLAAFDRERIPERVVHAKGSGAYGTFTVTKDITKYTKAKIFSKVGKKTECFFRFSTVAGERGSADAVRDPRGFAMKYYTEEGNWDLVGNNTPIFFIRDAIKFPDFIHTQKRDPQTNLPN----HDMVWDFWSNVPESLYQVTWVMSDRGIPKSFRHMDGFGSHTFSLINAKGERFWVKFHFHTMQGVKHLTNEEAAEIRKHDPDSNQRDLFDAIARGDFPKWKLSIQVMPEEDAKKYRFHPFDVTKIWYLQDYPLMEVGIVELNKNPENYFAEVEQAAFTPANVVPGIGYSPDRMLQGRLFSYGDTHRYRLG-VNYSQIPVNKPRC-------PFH-SSSRDGYMQ--NGYYGSLQNYT…	505	Protein alignment - realigned		linear
GAA8112309	0	2	28.12%	13.66%	18.61%	32.28%	23.56%	44.36%	98.80%	98.80%	25.54%	GAA8112309	1049.27	5.882405273275843	Fri Feb 14 19:53:42 PST 2025	nr	catalase [Helicobacter pylori]	0	96385	TRUE	99.40%	505	1	8.750507354736328	505	2	505	Fri Feb 14 19:53:42 PST 2025	58.64814668	AA	Helicobacter pylori	HpKatA-SS1		100.00%	505	1	-1	0		MVNKDVKQTTAFGAPVWDDNNVITAGPRGPVLLQSTWFLEKLAAFDRERIPERVVHAKGSGAYGTFTVTKDITKYTKAKIFSKVGKKTECFFRFSTVAGERGSADAVRDPRGFAMKYYTEEGNWDLVGNNTPVFFIRDAIKFPDFIHTQKRDPQTNLPN----HDMVWDFWSNVPESLYQVTWVMSDRGIPKSFRHMDGFGSHTFSLINAKGERFWVKFHFHTMQGVKHLTNEEAAEIRKHDPDSNQRDLFDAIARGDFPKWKLSIQVMPEEDAKKYRFHPFDVTKIWYLQDYPLMEVGIVELNKNPENYFAEVEQAAFSPANVVPGIGYSPDRMLQGRLFSYGDTHRYRLG-VNYPQIPVNKPRC-------PFH-SSSRDGYMQ--NGYYGSLQNYT…	505	Protein alignment - realigned		linear
GAA8102373	0	2	28.51%	13.66%	18.22%	31.88%	23.56%	44.36%	98.80%	98.80%	25.94%	GAA8102373	1049.27	5.685781127	Fri Feb 14 19:53:43 PST 2025	nr	catalase [Helicobacter pylori]	0	97875	TRUE	99.40%	505	1	8.740627289	505	2	505	Fri Feb 14 19:53:43 PST 2025	58.665171179999895	AA	Helicobacter pylori	HpKatA-SS1		100.00%	505	1	-1	0		MVNKDVKQTTAFGAPVWDDNNVITAGPRGPVLLQSTWFLEKLAAFDRERIPERVVHAKGSGAYGTFTVTKDITKYTKAKIFSKVGKKTECFFRFSTVAGERGSADAVRDPRGFAMKYYTEEGNWDLVGNNTPVFFIRDAIKFPDFIHTQKRDPQTNLPN----HDMVWDFWSNVPESLYQVTWVMSDRGIPKSFRHMDGFGSHTFSLINAKGERFWVKFHFETMQGVKHLTNEEAAEIRKYDPDSNQRDLFNAIARGDFPKWKLSIQVMPEEDAKKYRFHPFDVTKIWYLQDYPLMEVGIVELNKNPENYFAEVEQAAFSPANVVPGIGYSPDRMLQGRLFSYGDTHRYRLG-VNYPQIPVNKPRC-------PFH-SSSRDGYMQ--NGYYGSLQNYT…	505	Protein alignment - realigned		linear
GAA7463712	0	2	27.92%	13.66%	18.81%	32.48%	23.76%	44.55%	98.80%	98.80%	25.15%	GAA7463712	1049.27	5.982012141932351	Fri Feb 14 19:53:42 PST 2025	nr	catalase [Helicobacter pylori]	0	94895	TRUE	99.40%	505	1	8.760280609	505	2	505	Fri Feb 14 19:53:42 PST 2025	58.59208548	AA	Helicobacter pylori	HpKatA-SS1		100.00%	505	1	-1	0		MVNKDVKQTTAFGAPVWDDNNVITAGPRGPVLLQSTWFLEKLAAFDRERIPERVVHAKGSGAYGTFTVTKDITKYTKAKIFSKVGKKTECFFRFSTVAGERGSADAVRDPRGFAMKYYTEEGNWDLVGNNTPVFFIRDAIKFPDFIHTQKRDPQTNLPN----HDMVWDFWSNVPESLYQVTWVMSDRGIPKSFRHMDGFGSHTFSLINAKGERFWVKFHFHTMQGVKHLTNEEAAEIRKHDPDSNQRDLFDAIARGDFPKWKLSIQVMPEEDAKKYRFHPFDVTKIWYLQDYPLMEVGIVELNKNPENYFAEVEQAAFSPANVVPGIGYSPDRMLQGRLFSYGDTHRYRLG-VNYPQIPVNKPRC-------PFH-SSSRDGHMQ--NGYYGSLQNYT…	505	Protein alignment - realigned		linear
GAA7378615	0	2	28.12%	13.66%	18.61%	32.28%	23.96%	44.55%	98.80%	98.80%	25.35%	GAA7378615	1049.27	5.882405273275843	Fri Feb 14 19:53:42 PST 2025	nr	catalase [Helicobacter pylori]	0	96385	TRUE	99.40%	505	1	8.750507354736328	505	2	505	Fri Feb 14 19:53:42 PST 2025	58.590066579999906	AA	Helicobacter pylori	HpKatA-SS1		100.00%	505	1	-1	0		MVNKDVKQTTAFGAPVWDDNNVITAGPRGPVLLQSTWFLEKLAAFDRERIPERVVHAKGSGAYGTFTVTKDITKYTKAKIFSKVGKKTECFFRFSTVAGERGSADAVRDPRGFAMKYYTEEGNWDLVGNNTPVFFIRDAIKFPDFIHTQKRDPQTNLPN----HDMVWDFWSNVPESLYQVTWVMSDRGIPKSFRHMDGFGSHTFSLINAKGERFWVKFHFHTMQGVKHLTNEEAAEIRKHDPDSNQRDLFDAIARGDFPKWKLSIQVMPEEDAKKYRFHPFDVTKIWYLQDYPLMEVGIVELNKNPENYFAEVEQAAFSPANVVPGIGYSPDRMLQGRLFSYGDTHRYRLG-VNYPQIPVNKPRC-------PFH-SSSRDGYMQ--NGYYGSLQNYT…	505	Protein alignment - realigned		linear
GAA7240320	0	2	28.32%	13.66%	18.22%	31.88%	23.76%	44.36%	98.60%	98.60%	25.94%	GAA7240320	1049.27	4.783116403955766	Fri Feb 14 19:53:42 PST 2025	nr	catalase [Helicobacter pylori]	0	99365	TRUE	99.30%	505	1	8.492664337158203	505	2	505	Fri Feb 14 19:53:42 PST 2025	58.660111279999896	AA	Helicobacter pylori	HpKatA-SS1		100.00%	505	1	-1	0		MVNKDVKQTTAFGAPVWDDNNVITAGPRGPVLLQSTWFLEKLAAFDRERIPERVVHAKGSGAYGTFTVTKDITKYTKAKIFSKVGKKTECFFRFSTVAGERGSADAVRDPRGFAMKYYTEEGNWDLVGNNTPVFFIRDAIKFPDFIHTQKRDPQTNLPN----HDMVWDFWSNVPESLYQVTWVMSDRGIPKSFRHMDGFGSHTFSLINAKGERFWVKFHFHTMQGVKHLTNEEAAEIRKYDPDSNQRDLFDAIARGDYPEWKLSIQVMPEENAKKYRFHPFDVTKIWYLQDYPLMEVGIVELNKNPENYFAEVEQAAFSPANVVPGIGYSPDRMLQGRLFSYGDTHRYRLG-VNYPQIPVNKPRC-------PFH-SSSRDGYMQ--NGYYGSLQNYT…	505	Protein alignment - realigned		linear
WRC81822	0	2	28.32%	13.66%	18.61%	32.28%	23.56%	44.75%	98.80%	98.80%	25.15%	WRC81822	1048.88	5.8830974125898905	Fri Feb 14 19:53:43 PST 2025	nr	catalase [Helicobacter pylori]	0	96385	TRUE	99.40%	505	1	8.748050689697266	505	2	505	Fri Feb 14 19:53:43 PST 2025	58.662275179999895	AA	Helicobacter pylori	HpKatA-SS1		100.00%	505	1	-1	0		MVNKDVKQTTAFGAPVWDDNNVITAGPRGPVLLQSTWFLEKLAAFDRERIPERVVHAKGSGAYGTFTVTKDITKYTKAKIFSKVGKKTECFFRFSTVAGERGSADAVRDPRGFAMKYYTEEGNWDLVGNNTPVFFIRDAIKFPDFIHTQKRDPQTNLPN----HDMVWDFWSNVPESLYQVTWVMSDRGIPKSFRHMDGFGSHTFSLINAKGERFWVKFHFHTMQGVKHLTNEEAAEIRKHDPDSNQRDLFDAIARGDFPKWKLSIQVMPEEDAKKYRFHPFDVTKIWYLQDYPLMEVGIVELNKNPENYFAEVEQAAFTPANVVPGIGYSPDKMLQGRLFSYGDTHRYRLG-VNYPQIPVNKPRC-------PFH-SSSRDGYMQ--NGYYGSLQNYT…	505	Protein alignment - realigned		linear
WRC48234	0	2	28.51%	13.66%	18.22%	31.88%	23.76%	44.55%	98.80%	98.80%	25.74%	WRC48234	1048.88	5.6848831803457145	Fri Feb 14 19:53:44 PST 2025	nr	catalase [Helicobacter pylori]	0	97875	TRUE	99.40%	505	1	8.740627289	505	2	505	Fri Feb 14 19:53:44 PST 2025	58.63514488	AA	Helicobacter pylori	HpKatA-SS1		100.00%	505	1	-1	0		MVNKDVKQTTAFGAPVWDDNNVITAGPRGPVLLQSTWFLEKLAAFDRERIPERVVHAKGSGAYGTFTVTKDITKYTKAKIFSKVGKKTECFFRFSTVAGERGSADAVRDPRGFAMKYYTEEGNWDLVGNNTPIFFIRDAIKFPDFIHTQKRDPQTNLPN----HDMVWDFWSNVPESLYQVTWVMSDRGIPKSFRHMDGFGSHTFSLINAKGERFWVKFHFETMQGVKHLTNEEAAEVRKYDPDSNQRDLFNAIARGDFPKWKLSIQVMPEEDAKKYRFHPFDVTKIWYLQDYPLMEVGIVELNKNPENYFAEVEQAAFSPANVVPGIGYSPDRMLQGRLFSYGDTHRYRLG-VNYPQIPVNKPRC-------PFH-SSSRDGYMQ--NGYYGSLQNYT…	505	Protein alignment - realigned		linear
WRA08230	0	2	28.32%	13.66%	18.22%	31.88%	23.56%	44.36%	99.00%	99.00%	25.94%	WRA08230	1048.88	5.685781127	Fri Feb 14 19:53:43 PST 2025	nr	catalase [Helicobacter pylori]	0	97875	TRUE	99.50%	505	1	8.740627289	505	2	505	Fri Feb 14 19:53:43 PST 2025	58.665171279999896	AA	Helicobacter pylori	HpKatA-SS1		100.00%	505	1	-1	0		MVNKDVKQTTAFGAPVWDDNNVITAGPRGPVLLQSTWFLEKLAAFDRERIPERVVHAKGSGAYGTFTVTKDITKYTKAKIFSKVGKKTECFFRFSTVAGERGSADAVRDPRGFAMKYYTEEGNWDLVGNNTPVFFIRDAIKFPDFIHTQKRDPQTNLPN----HDMVWDFWSNVPESLYQVTWVMSDRGIPKSFRHMDGFGSHTFSLINAKGERFWVKFHFETMQGVKHLTNEEAAEVRKYDPDSNQRDLFNAIARGDFPKWKLSIQVMPEEDAKKYRFHPFDVTKIWYLQDYPLMEVGIVELNKNPENYFAEVEQAAFSPANVVPGIGYSPDRMLQGRLFSYGDTHRYRLG-VNYPQIPVNKPRC-------PFH-SSSRDGYMQ--NGYYGSLQNYT…	505	Protein alignment - realigned		linear
WQZ58358	0	2	28.12%	13.66%	18.42%	32.08%	23.76%	44.55%	99.00%	99.00%	25.54%	WQZ58358	1048.88	5.785387995606904	Fri Feb 14 19:53:44 PST 2025	nr	catalase [Helicobacter pylori]	0	96385	TRUE	99.50%	505	1	8.750133514404297	505	2	505	Fri Feb 14 19:53:44 PST 2025	58.609110079999894	AA	Helicobacter pylori	HpKatA-SS1		100.00%	505	1	-1	0		MVNKDVKQTTAFGAPVWDDNNVITAGPRGPVLLQSTWFLEKLAAFDRERIPERVVHAKGSGAYGTFTVTKDITKYTKAKIFSKVGKKTECFFRFSTVAGERGSADAVRDPRGFAMKYYTEEGNWDLVGNNTPVFFIRDAIKFPDFIHTQKRDPQTNLPN----HDMVWDFWSNVPESLYQVTWVMSDRGIPKSFRHMDGFGSHTFSLINAKGERFWVKFHFETMQGVKHLTNEEAAEVRKYDPDSNQRDLFNAIARGDFPKWKLSIQVMPEEDAKKYRFHPFDVTKIWYLQDYPLMEVGIVELNKNPENYFAEVEQAAFSPANVVPGIGYSPDRMLQGRLFSYGDTHRYRLG-VNYPQIPVNKPRC-------PFH-SSSRDGHMQ--NGYYGSLQNYT…	505	Protein alignment - realigned		linear
WQY72141	0	2	28.51%	13.66%	18.42%	32.08%	23.76%	44.55%	98.80%	98.80%	25.54%	WQY72141	1048.88	5.785387995606904	Fri Feb 14 19:53:43 PST 2025	nr	catalase [Helicobacter pylori]	0	96385	TRUE	99.40%	505	1	8.750133514404297	505	2	505	Fri Feb 14 19:53:43 PST 2025	58.65119057999989	AA	Helicobacter pylori	HpKatA-SS1		100.00%	505	1	-1	0		MVNKDVKQTTAFGAPVWDDNNVITAGPRGPVLLQSTWFLEKLAAFDRERIPERVVHAKGSGAYGTFTVTKDITKYTKAKIFSKVGKKTECFFRFSTVAGERGSADAVRDPRGFAMKYYTEEGNWDLVGNNTPVFFIRDAIKFPDFIHTQKRDPQTNLPN----HDMVWDFWSNVPESLYQVTWVMSDRGIPKSFRHMDGFGSHTFSLINAKGERFWVKFHFETMQGVKHLTNEEAAEIRKHDPDSNQRDLFNAIARGDFPKWKLSIQVMPEEDAKKYRFHPFDVTKIWYLQDYPLMEVGIVELNKNPENYFAEVEQAAFTPANIVPGIGYSPDRMLQGRLFSYGDTHRYRLG-VNYPQIPVNKPRC-------PFH-SSSRDGYMQ--NGYYGSLQNYT…	505	Protein alignment - realigned		linear
WQW78595	0	2	28.51%	13.66%	18.02%	31.68%	23.76%	44.55%	99.00%	99.00%	25.94%	WQW78595	1048.88	5.586967956	Fri Feb 14 19:53:43 PST 2025	nr	catalase [Helicobacter pylori]	0	97875	TRUE	99.50%	505	1	8.740200043	505	2	505	Fri Feb 14 19:53:43 PST 2025	58.612107679999895	AA	Helicobacter pylori	HpKatA-SS1		100.00%	505	1	-1	0		MVNKDVKQTTAFGAPVWDDNNVITAGPRGPVLLQSTWFLEKLAAFDRERIPERVVHAKGSGAYGTFTVTKDITKYTKAKIFSKVGKKTECFFRFSTVAGERGSADAVRDPRGFAMKYYTEEGNWDLVGNNTPVFFIRDAIKFPDFIHTQKRDPQTNLPN----NDMVWDFWSNVPESLYQVTWVMSDRGIPKSFRHMDGFGSHTFSLINAKGERFWVKFHFETMQGVKHLTNEEAAEVRKYDPDSNQRDLFNAIARGDFPKWKLSIQVMPEEDAKKYRFHPFDVTKIWYLQDYPLMEVGIVELNKNPENYFAEVEQAAFSPANVVPGIGYSPDRMLQGRLFSYGDTHRYRLG-VNYPQIPVNKPRC-------PFH-SSSRDGYMQ--NGYYGSLQNYT…	505	Protein alignment - realigned		linear
WQW08347	0	2	28.51%	13.66%	18.22%	31.88%	23.96%	44.75%	98.80%	98.80%	25.54%	WQW08347	1048.88	5.685781127	Fri Feb 14 19:53:44 PST 2025	nr	catalase [Helicobacter pylori]	0	97875	TRUE	99.40%	505	1	8.740627289	505	2	505	Fri Feb 14 19:53:44 PST 2025	58.61914547999989	AA	Helicobacter pylori	HpKatA-SS1		100.00%	505	1	-1	0		MVNKDVKQTTAFGAPVWDDNNVITAGPRGPVLLQSTWFLEKLAAFDRERIPERVVHAKGSGAYGTFTVTKDITKYAKAKIFSKVGKKTECFFRFSTVAGERGSADAVRDPRGFAMKYYTEEGNWDLVGNNTPVFFIRDAIKFPDFIHTQKRDPQTNLPN----HDMVWDFWSNVPESLYQVTWVMSDRGIPKSFRHMDGFGSHTFSLINAKGERFWVKFHFETMQGVKHLTNEEAAEIRKYDPDSNQRDLFNAIARGDFPKWKLSIQVMPEEDAKKYRFHPFDVTKIWYLQDYPLMEVGIVELNKNPENYFAEVEQAAFSPANVVPGIGYSPDRMLQGRLFSYGDTHRYRLG-VNYPQIPVNKPRC-------PFH-SSSRDGYMQ--NGYYGSLQNYT…	505	Protein alignment - realigned		linear
WQU21226	0	2	28.12%	13.86%	18.42%	32.28%	23.76%	44.55%	98.80%	98.80%	25.35%	WQU21226	1048.88	4.785900594098926	Fri Feb 14 19:53:44 PST 2025	nr	catalase [Helicobacter pylori]	0	96385	TRUE	99.40%	505	1	8.504253387451172	505	2	505	Fri Feb 14 19:53:44 PST 2025	58.64215487999989	AA	Helicobacter pylori	HpKatA-SS1		100.00%	505	1	-1	0		MVNKDVKQTTAFGAPVWDDNNVITAGPRGPVLLQSTWFLEKLAAFDRERIPERVVHAKGSGAYGTFTVTKDITKYTKAKIFSKVGKKTECFFRFSTVAGERGSADAVRDPRGFAMKYYTEEGNWDLVGNNTPVFFIRDAIKFPDFIHTQKRDPQTNLPN----HDMVWDFWSNVPESLYQVTWVMSDRGIPKSFRHMDGFGSHTFSLINAKGERFWVKFHFETMQGVKHLTNEEAAEIRKHDPDSNQRDLFDAIARGDFPKWKMSIQVMPEEDAKKYRFHPFDVTKIWYLQDYPLMEVGIVELNKNPENYFAEVEQAAFSPANVVPGIGYSPDRMLQGRLFSYGDTHRYRLG-VNYPQIPVNKPRC-------PFH-SSSRDGYMQ--NGYYGSLQNYT…	505	Protein alignment - realigned		linear
WP_187902414	0	2	28.51%	13.66%	18.22%	31.88%	23.76%	44.75%	98.80%	98.80%	25.54%	WP_187902414	1048.88	5.685781127	Fri Feb 14 19:53:43 PST 2025	nr	catalase [Helicobacter pylori]	0	97875	TRUE	99.40%	505	1	8.740627289	505	2	505	Fri Feb 14 19:53:43 PST 2025	58.67925928	AA	Helicobacter pylori	HpKatA-SS1		100.00%	505	1	-1	0		MVNKDVKQTTAFGAPVWDDNNVITAGPRGPVLLQSTWFLEKLAAFDRERIPERVVHAKGSGAYGTFTVTKDITKYTKAKIFSKVGKKTECFFRFSTVAGERGSADAVRDPRGFAMKYYTEEGNWDLVGNNTPVFFIRDAIKFPDFIHTQKRDPQTNLPN----HDMVWDFWSNVPESLYQVTWVMSDRGIPKSFRHMDGFGSHTFSLINAKGERFWVKFHFETMQGVKHLTNEEAAEIRKYDPDSNQRDLFNAIARGDFPKWKLSIQVMPEEDAKKYRFHPFDVTKIWYLQDYPLMEVGIVELNKNPENYFAEVEQAAFSPANVVPGIGYSPDRMLQGRLFSYGDTHRYRLG-VNYPQIPVNKPRC-------PFH-SSSRDGYMQ--NGYYGSLQNYT…	505	Protein alignment - realigned		linear
WP_140482390	0	2	27.92%	13.66%	18.61%	32.28%	23.76%	44.75%	98.80%	98.80%	25.15%	WP_140482390	1048.88	5.882405273275843	Fri Feb 14 19:53:44 PST 2025	nr	catalase [Helicobacter pylori]	0	96385	TRUE	99.40%	505	1	8.750507354736328	505	2	505	Fri Feb 14 19:53:44 PST 2025	58.63520918	AA	Helicobacter pylori	HpKatA-SS1		100.00%	505	1	-1	0		MVNKDVKQTTAFGAPVWDDNNVITAGPRGPVLLQSTWFLEKLAAFDRERIPERVVHAKGSGAYGTFTVTKDITKYTKAKIFSKVGKKTECFFRFSTVAGERGSADAVRDPRGFAMKYYTEEGNWDLVGNNTPVFFIRDAIKFPDFIHTQKRDPQTNLPN----HDMVWDFWSSVPESLYQVTWVMSDRGIPKSFRHMDGFGSHTFSLINAKGERFWVKFHFHTMQGVKHLTNEEAAEIRKHDPDSNQRDLFDAIARGDFPKWKLSIQVMPEEDAKKYRFHPFDVTKIWYLQDYPLMEVGIVELNKNPENYFAEVEQAAFTPANVVPGIGYSPDRMLQGRLFSYGDTHRYRLG-VNYPQIPVNKPRC-------PFH-SSSRDGYMQ--NGYYGSLQNYT…	505	Protein alignment - realigned		linear
WP_120984657	0	2	27.92%	13.47%	18.61%	32.08%	23.96%	44.36%	98.80%	98.80%	25.74%	WP_120984657	1048.88	6.881304784296319	Fri Feb 14 19:53:43 PST 2025	nr	catalase [Helicobacter pylori]	0	97875	TRUE	99.40%	505	1	8.930912017822266	505	2	505	Fri Feb 14 19:53:43 PST 2025	58.66114848	AA	Helicobacter pylori	HpKatA-SS1		100.00%	505	1	-1	0		MVNKDVKQTTAFGAPVWDDNNVITAGPRGPVLLQSTWFLEKLAAFDRERIPERVVHAKGSGAYGTFTVTKDITKYTKAKIFSKVGKKTECFFRFSTVAGERGSADAVRDPRGFAMKYYTEEGNWDLVGNNTPVFFIRDAIKFPDFIHTQKRDPQTNLPN----HDMVWDFWSNVPESLYQVTWVMSDRGIPKSFRHMDGFGSHTFSLINAKGERFWVKFHFHTMQGVKHLTNEEAAEVRKHDPDSNQRDLFNAIARGDYPKWKLSIQVMPEEDAKKYRFHPFDVTKIWYLQDYPLMEVGIVELNKNPENYFAEVEQAAFTPANVVPGIGYSPDRMLQGRLFSYGDTHRYRLG-VNYPQIPVNRPRC-------PFH-SSSRDGYMQ--NGYYGSLQNYT…	505	Protein alignment - realigned		linear
WP_120940573	0	2	28.12%	13.47%	18.61%	32.08%	23.76%	44.55%	98.80%	98.80%	25.54%	WP_120940573	1048.88	6.881892674783835	Fri Feb 14 19:53:44 PST 2025	nr	catalase [Helicobacter pylori]	0	96385	TRUE	99.40%	505	1	8.938549041748047	505	2	505	Fri Feb 14 19:53:44 PST 2025	58.617135679999905	AA	Helicobacter pylori	HpKatA-SS1		100.00%	505	1	-1	0		MVNKDVKQTTAFGAPVWDDNNVITAGPRGPVLLQSTWFLEKLAAFDRERIPERVVHAKGSGAYGTFTVTKDITKYTKAKIFSKVGKKTECFFRFSTVAGERGSADAVRDPRGFAMKYYTEEGNWDLVGNNTPVFFIRDAIKFPDFIHTQKRDPQTNLPN----HDMVWDFWSNVPESLYQVTWVMSDRGIPKSFRHMDGFGSHTFSLINAKGERFWVKFHFHTMQGVKHLTNEEAAEVRKHDPDSNQRDLFNAIARGDFPKWKLSIQVMPEEDAKKYRFHPFDVTKIWYLQDYPLMEVGIVELNKNPENYFAEVEQAAFSPANVVPGIGYSPDRMLQGRLFSYGDTHRYRLG-VNYPQIPVNKPRC-------PFH-SSSRDGYMQ--NGYYGSLQNYT…	505	Protein alignment - realigned		linear
WP_120866632	0	2	28.12%	13.66%	18.42%	32.08%	23.76%	44.55%	98.60%	98.60%	25.54%	WP_120866632	1048.88	4.883516970390438	Fri Feb 14 19:53:44 PST 2025	nr	catalase [Helicobacter pylori]	0	96385	TRUE	99.30%	505	1	8.507083892822266	505	2	505	Fri Feb 14 19:53:44 PST 2025	58.61807698	AA	Helicobacter pylori	HpKatA-SS1		100.00%	505	1	-1	0		MVNKDVKQTTAFGAPVWDDNNVITAGPRGPVLLQSTWFLEKLAAFDRERIPERVVHAKGSGAYGTFTVTKDITKYTKAKIFSKVGKKTECFFRFSTVAGERGSADAVRDPRGFAMKYYTEEGNWDLVGNNTPVFFIRDAIKFPDFIHTQKRDPQTNLPN----HDMVWDFWSNVPESLYQVTWVMSDRGIPKSFRHMDGFGSHTFSLINAKGERFWVKFHFHTMQGVKHLTNEEAAEIRKHDPDSNQRDLFNAIARGDFPEWKLSIQVMPEEDAKKYRFHPFDVTKIWYLQDYPLMEVGIVELNKNPENYFAEVEQAAFSPANVVPGIGYSPDRMLQGRLFSYGDTHRYRLG-VNYPQIPVNKPRC-------PFH-SSSRDGYMQ--NGYYGSLQNYT…	505	Protein alignment - realigned		linear
WP_120801989	0	2	28.12%	13.86%	18.22%	32.08%	23.76%	44.75%	99.00%	99.00%	25.35%	WP_120801989	1048.88	4.686293725442432	Fri Feb 14 19:53:44 PST 2025	nr	catalase [Helicobacter pylori]	0	97875	TRUE	99.50%	505	1	8.496562957763672	505	2	505	Fri Feb 14 19:53:44 PST 2025	58.684250479999896	AA	Helicobacter pylori	HpKatA-SS1		100.00%	505	1	-1	0		MVNKDVKQTTAFGAPVWDDNNVITAGPRGPVLLQSTWFLEKLAAFDRERIPERVVHAKGSGAYGTFTVTKDITKYTKAKIFSKVGKKTECFFRFSTVAGERGSADAVRDPRGFAMKYYTEEGNWDLVGNNTPVFFIRDAIKFPDFIHTQKRDPQTNLPN----HDMVWDFWSNVPESLYQVTWVMSDRGIPKSFRHMDGFGSHTFSLINAKGERFWVKFHFETMQGVKHLTNEEAAEVRKYDPDSNQRDLFDAIARGDFPKWKMSIQVMPEEDAKKYRFHPFDVTKIWYLQDYPLMEVGIVELNKNPENYFAEVEQAAFSPANVVPGIGYSPDRMLQGRLFSYGDTHRYRLG-VNYPQIPVNKPRC-------PFH-SSSRDGYMQ--NGYYGSLQNYT…	505	Protein alignment - realigned		linear
WP_108399215	0	2	28.32%	13.66%	18.22%	31.88%	23.76%	44.36%	98.60%	98.60%	25.94%	WP_108399215	1048.88	5.685986934241058	Fri Feb 14 19:53:44 PST 2025	nr	catalase [Helicobacter pylori]	0	97875	TRUE	99.30%	505	1	8.743030548095703	505	2	505	Fri Feb 14 19:53:44 PST 2025	58.69318458	AA	Helicobacter pylori	HpKatA-SS1		100.00%	505	1	-1	0		MVNKDVKQTTAFGAPVWDDNNVITAGPRGPVLLQSTWFLEKLAAFDRERIPERVVHAKGSGAYGTFTVTKDITKYTKAKIFSKVGKKTECFFRFSTVAGERGSADAVRDPRGFAMKYYTEEGNWDLVGNNTPVFFIRDAIKFPDFIHTQKRDPQTNLPN----HDMVWDFWSNVPESLYQVTWVMSDRGIPKSFRHMDGFGSHTFSLINAKGERFWVKFHFETMQGVKHLTNEEAAEIRKYDPDSNQRDLFNAIARGDFPKWKLSIQVMPEEDAKKYRFHPFDVTKIWYLQDYPLMEVGIVELNKNPENYFAEVEQAAFSPANVVPGIGYSPDRMLQGRLFSYGDTHRYRLG-VNYPQIPVNRPRC-------PFH-SSSRDGYMQ--NGYYGSLQNYT…	505	Protein alignment - realigned		linear
WP_108262328	0	2	28.12%	13.66%	18.42%	32.08%	23.76%	44.55%	99.00%	99.00%	25.54%	WP_108262328	1048.88	5.785387995606904	Fri Feb 14 19:53:44 PST 2025	nr	catalase [Helicobacter pylori]	0	96385	TRUE	99.50%	505	1	8.750133514404297	505	2	505	Fri Feb 14 19:53:44 PST 2025	58.609110079999894	AA	Helicobacter pylori	HpKatA-SS1		100.00%	505	1	-1	0		MVNKDVKQTTAFGAPVWDDNNVITAGPRGPVLLQSTWFLEKLAAFDRERIPERVVHAKGSGAYGTFTVTKDITKYTKAKIFSKVGKKTECFFRFSTVAGERGSADAVRDPRGFAMKYYTEEGNWDLVGNNTPVFFIRDAIKFPDFIHTQKRDPQTNLPN----HDMVWDFWSNVPESLYQVTWVMSDRGIPKSFRHMDGFGSHTFSLINAKGERFWVKFHFETMQGVKHLTNEEAAEVRKHDPDSNQRDLFNAIARGDFPKWKLSIQVMPEEDAKKYRFHPFDVTKIWYLQDYPLMEVGIVELNKNPENYFAEVEQAAFSPANVVPGIGYSPDRMLQGRLFSYGDTHRYRLG-VNYPQIPVNKPRC-------PFH-SSSRDGYMQ--NGYYGSLQNYT…	505	Protein alignment - realigned		linear
WP_050823430	0	2	28.12%	13.66%	18.61%	32.28%	23.76%	44.75%	98.80%	98.80%	25.15%	WP_050823430	1048.88	5.882405273275843	Fri Feb 14 19:53:43 PST 2025	nr	catalase [Helicobacter pylori]	0	96385	TRUE	99.40%	505	1	8.750507354736328	505	2	505	Fri Feb 14 19:53:43 PST 2025	58.64820788	AA	Helicobacter pylori	HpKatA-SS1		100.00%	505	1	-1	0		MVNKDVKQTTAFGAPVWDDNNVITAGPRGPVLLQSTWFLEKLAAFDRERIPERVVHAKGSGAYGTFTVTKDITKYTKAKIFSKVGKKTECFFRFSTVAGERGSADAVRDPRGFAMKYYTEEGNWDLVGNNTPVFFIRDAIKFPDFIHTQKRDPQTNLPN----HDMVWDFWSNVPESLYQVTWVMSDRGIPKSFRHMDGFGSHTFSLINAKGERFWVKFHFHTMQGVKHLTNEEAAEIRKHDPDSNQRDLFDAIARGDFPKWKLSIQVMPEEDAKKYRFHPFDVTKIWYLQDYPLMEVGIVELNKNPENYFAEVEQAAFSPANVVPGIGYSPDRMLQGRLFSYGDTHRYRLG-VNYPQIPVNKPRC-------PFH-SSSRDGYMQ--NGYYGSLQNYT…	505	Protein alignment - realigned		linear
WP_045004423	0	2	28.51%	13.66%	18.22%	31.88%	23.76%	44.55%	98.80%	98.80%	25.74%	WP_045004423	1048.88	5.6848831803457145	Fri Feb 14 19:53:44 PST 2025	nr	catalase [Helicobacter pylori]	0	97875	TRUE	99.40%	505	1	8.740627289	505	2	505	Fri Feb 14 19:53:44 PST 2025	58.63514488	AA	Helicobacter pylori	HpKatA-SS1		100.00%	505	1	-1	0		MVNKDVKQTTAFGAPVWDDNNVITAGPRGPVLLQSTWFLEKLAAFDRERIPERVVHAKGSGAYGTFTVTKDITKYTKAKIFSKVGKKTECFFRFSTVAGERGSADAVRDPRGFAMKYYTEEGNWDLVGNNTPVFFIRDAIKFPDFIHTQKRDPQTNLPN----HDMVWDFWSNVPESLYQVTWVMSDRGIPKSFRHMDGFGSHTFSLINAKGERFWVKFHFETMQGVKHLTNEEAAEIRKYDPDSNQRDLFNAIARGDFPKWKLSIQVMPEEDAKKYRFHPFDVTKIWYLQDYPLMEVGIVELNKNPENYFAEVEQAAFSPANVVPGIGYSPDRMLQGRLFSYGDTHRYRLG-VNYPQIPVNKPRC-------PFH-SSSRDGYMQ--NGYYGSLQNYT…	505	Protein alignment - realigned		linear
WP_033594808	0	2	28.51%	13.47%	18.42%	31.88%	23.56%	44.55%	98.60%	98.60%	25.74%	WP_033594808	1048.88	6.782079998836693	Fri Feb 14 19:53:44 PST 2025	nr	catalase [Helicobacter pylori]	0	97875	TRUE	99.30%	505	1	8.925144196	505	2	505	Fri Feb 14 19:53:44 PST 2025	58.588131479999895	AA	Helicobacter pylori	HpKatA-SS1		100.00%	505	1	-1	0		MVNKDVKQTTAFGAPVWDDNNVITAGPRGPVLLQSTWFLEKLAAFDRERIPERVVHAKGSGAYGTFTVTKDITKYTKAKIFSKVGKKTECFFRFSTVAGEKGSADAVRDPRGFAMKYYTEEGNWDLVGNNTPVFFIRDAIKFPDFIHTQKRDPQTNLPN----HDMVWDFWSSVPESLYQVTWVMSDRGIPKSFRHMDGFGSHTFSLINAKGERFWVKFHFHTMQGVKHLTNEEAAEIRKYDPDSNQRDLFNAIARGDFPKWKLSIQVMPEEDAKKYRFHPFDVTKIWYLQDYPLMEVGIVELNKNPENYFAEVEQAAFSPANVVPGIGYSPDRMLQGRLFSYGDTHRYRLG-VNYPQIPVNKPRC-------PFH-SSSRDGYMQ--NGYYGSLQNYT…	505	Protein alignment - realigned		linear
MFP6059738	0	2	28.71%	13.47%	18.61%	32.08%	23.76%	44.55%	98.40%	98.40%	25.54%	MFP6059738	1048.88	6.881892674783835	Fri Feb 14 19:53:44 PST 2025	nr	catalase [Helicobacter pylori]	0	96385	TRUE	99.20%	505	1	8.938549041748047	505	2	505	Fri Feb 14 19:53:44 PST 2025	58.645189179999896	AA	Helicobacter pylori	HpKatA-SS1		100.00%	505	1	-1	0		MVNKDVKQTTAFGAPIWDDNNVITAGPRGPVLLQSTWFLEKLAAFDRERIPERVVHAKGSGAYGTFTVTKDITKYTKAKIFSKVGKKTECFFRFSTVAGERGSADAVRDPRGFAMKYYTEEGNWDLVGNNTPVFFIRDAIKFPDFIHTQKRDPQTNLPN----HDMVWDFWSNVPESLYQVTWVMSDRGIPKSFRHMDGFGSHTFSLINAKGERFWVKFHFHTMQGVKHLTNEEAAEIRKHDPDSNQRDLFNAIARGDFPKWKLSIQVMPEEDAKKYRFHPFDVTKIWYLQDYPLMEVGIVELNKNPENYFAEVEQAAFSPANVVPGIGYSPDRMLQGRLFSYGDTHRYRLG-VNYPQIPVNKPRC-------PFH-SSSRDGYMQ--NGYYGSLQNYT…	505	Protein alignment - realigned		linear
MFP6038094	0	2	28.51%	13.66%	18.61%	32.28%	23.76%	44.75%	98.80%	98.80%	25.15%	MFP6038094	1048.88	6.782584654109449	Fri Feb 14 19:53:44 PST 2025	nr	catalase [Helicobacter pylori]	0	97875	TRUE	99.40%	505	1	8.925037384033203	505	2	505	Fri Feb 14 19:53:44 PST 2025	58.67027987999989	AA	Helicobacter pylori	HpKatA-SS1		100.00%	505	1	-1	0		MVNKDVKQTTAFGAPVWDDNNVITAGPRGPVLLQSTWFLEKLAAFDRERIPERVVHAKGSGAYGTFTVTKDITKYTKAKIFSKVGKKTECFFRFSTVAGERGSADAVRDPRGFAMKYYTEEGNWDLVGNNTPVFFIRDAIKFPDFIHTQKRDPQTNLPN----HDMVWDFWSNVPESLYQVTWVMSDRGIPKSFRHMDGFGSHTFSLINAKGERFWVKFHFHTMQGVKHLTNEEAAEIRKYDPDSNQRDLFDAIARGDFPKWKLSIQVMPEEDAKKYRFHPFDVTKIWYLKDYPLMEVGIVELNKNPENYFAEVEQAAFSPANVVPGIGYSPDRMLQGRLFSYGDTHRYRLG-VNYPQIPVNKPRC-------PFH-SSSRDGYMQ--NGYYGSLQNYT…	505	Protein alignment - realigned		linear
MCQ2732364	0	2	28.12%	13.47%	18.61%	32.08%	23.96%	44.55%	98.60%	98.60%	25.54%	MCQ2732364	1048.88	6.882098482074483	Fri Feb 14 19:53:43 PST 2025	nr	catalase [Helicobacter pylori]	0	96385	TRUE	99.30%	505	1	8.941432953	505	2	505	Fri Feb 14 19:53:43 PST 2025	58.673202679999896	AA	Helicobacter pylori	HpKatA-SS1		100.00%	505	1	-1	0		MVNKDVKQTTAFGAPVWDDNNVITAGPRGPVLLQSTWFLEKLAAFDRERIPERVVHAKGSGAYGTFTVTRDITKYTKAKIFSKVGKKTECFFRFSTVAGERGSADAVRDPRGFAMKYYTEEGNWDLVGNNTPVFFIRDAIKFPDFIHTQKRDPQTNLPN----HDMVWDFWSNVPESLYQVTWLMSDRGIPKSFRHMDGFGSHTFSLINAKGERFWVKFHFHTMQGVKHLTNEEAAEIRKHDPDSNQRDLFNAIARGDFPKWKLSIQVMPEEDAKKYRFHPFDVTKIWYLQDYPLMEVGIVELNKNPENYFAEVEQAAFTPANVVPGIGYSPDRMLQGRLFSYGDTHRYRLG-VNYPQIPVNKPRC-------PFH-SSSRDGYMQ--NGYYGSLQNYT…	505	Protein alignment - realigned		linear
MCQ2668530	0	2	28.32%	13.66%	18.22%	31.88%	23.56%	44.36%	99.00%	99.00%	25.94%	MCQ2668530	1048.88	5.685781127	Fri Feb 14 19:53:44 PST 2025	nr	catalase [Helicobacter pylori]	0	97875	TRUE	99.50%	505	1	8.740627289	505	2	505	Fri Feb 14 19:53:44 PST 2025	58.665171279999896	AA	Helicobacter pylori	HpKatA-SS1		100.00%	505	1	-1	0		MVNKDVKQTTAFGTPVWDDNNVITAGPRGPVLLQSTWFLEKLAAFDRERIPERVVHAKGSGAYGTFTVTKDITKYTKAKIFSKVGKKTECFFRFSTVAGERGSADAVRDPRGFAMKYYTEEGNWDLVGNNTPVFFIRDAIKFPDFIHTQKRDPQTNLPN----HDMVWDFWSNVPESLYQVTWVMSDRGIPKSFRHMDGFGSHTFSLINAKGERFWVKFHFETMQGVKHLTNEEAAEVRKYDPDSNQRDLFNAIARGDFPKWKLSIQVMPEEDAKKYRFHPFDVTKIWYLQDYPLMEVGIVELNKNPENYFAEVEQAAFSPANVVPGIGYSPDRMLQGRLFSYGDTHRYRLG-VNYPQIPVNKPRC-------PFH-SSSRDGYMQ--NGYYGSLQNYT…	505	Protein alignment - realigned		linear
GAA9841705	0	2	28.12%	13.66%	18.61%	32.28%	23.56%	44.55%	98.80%	98.80%	25.35%	GAA9841705	1048.88	5.882405273275843	Fri Feb 14 19:53:44 PST 2025	nr	catalase [Helicobacter pylori]	0	96385	TRUE	99.40%	505	1	8.750507354736328	505	2	505	Fri Feb 14 19:53:44 PST 2025	58.69226108	AA	Helicobacter pylori	HpKatA-SS1		100.00%	505	1	-1	0		MVNKDVKQTTAFGAPVWDDNNVITAGPRGPVLLQSTWFLEKLAAFDRERIPERVVHAKGSGAYGTFTVTKDITKYTKAKIFSKVGKKTECFFRFSTVAGERGSADAVRDPRGFAMKYYTEEGNWDLVGNNTPVFFIRDAIKFPDFIHTQKRDPQTNLPN----HDMVWDFWSNVPESLYQVTWVMSDRGIPKSFRHMDGFGSHTFSLINAKGERFWVKFHFHTMQGVKHLTNEEAAEIRKHDPDSNQRDLFDAIARGDFPKWKLSIQVMPEEDAKKYRFHPFDVTKIWYLQDYPLMEVGIVELNKNPENYFAEVEQAAFTPANVVPGISYSPDRMLQGRLFSYGDTHRYRLG-VNYPQIPVNKPRC-------PFH-SSSRDGYMQ--NGYYGSLQNYT…	505	Protein alignment - realigned		linear
GAA9507325	0	2	28.32%	13.86%	18.42%	32.28%	23.56%	44.36%	98.80%	98.80%	25.54%	GAA9507325	1048.88	4.782517305333194	Fri Feb 14 19:53:44 PST 2025	nr	catalase [Helicobacter pylori]	0	99365	TRUE	99.40%	505	1	8.490901947021484	505	2	505	Fri Feb 14 19:53:44 PST 2025	58.76230577999989	AA	Helicobacter pylori	HpKatA-SS1		100.00%	505	1	-1	0		MVNKDVKQTTAFGAPVWDDNNVITAGPRGPVLLQSTWFLEKLAAFDRERIPERVVHAKGSGAYGTFTVTKDITKYTKAKIFSKVDKKTECFFRFSTVAGERGSADAVRDPRGFAMKYYTEEGNWDLVGNNTPVFFIRDAIKFPDFIHTQKRDPQTNLPN----HDMVWDFWSNVPESLYQVTWVMSDRGIPKSFRHMDGFGSHTFSLINAKGERFWVKFHFHTMQGVKHLTNEEAAEIRKYDPDSNQRDLFDAIARGDYPKWKLSIQVMPEEDAKKYRFHPFDVTKIWYLQDYPLMEVGIVELNKNPENYFAEVEQAAFTPANVVPGIGYSPDRMLQGRLFSYGDTHRYRLG-VNYPQIPVNKPRC-------PFH-SSSRDGYMQ--NGYYGSLQNYM…	505	Protein alignment - realigned		linear
GAA9472283	0	2	28.12%	13.47%	18.61%	32.08%	23.96%	44.55%	98.60%	98.60%	25.54%	GAA9472283	1048.88	6.882098482074483	Fri Feb 14 19:53:44 PST 2025	nr	catalase [Helicobacter pylori]	0	96385	TRUE	99.30%	505	1	8.941432953	505	2	505	Fri Feb 14 19:53:44 PST 2025	58.645148979999895	AA	Helicobacter pylori	HpKatA-SS1		100.00%	505	1	-1	0		MVNKDVKQTTAFGAPVWDDNNVITAGPRGPVLLQSTWFLEKLAAFDRERIPERVVHAKGSGAYGTFTVTKDITRYTKAKIFSKVGKKTECFFRFSTVAGERGSADAVRDPRGFAMKYYTEEGNWDLVGNNTPVFFIRDAIKFPDFIHTQKRDPQTNLPN----HDMVWDFWSNVPESLYQVTWVMSDRGIPKSFRHMDGFGSHTFSLINAKGERFWVKFHFHTMQGVKHLTNEEAAEIRKHDPDSNQRDLFNAIARGDFPKWKLSIQVMPEEDAKKYRFHPFDVTKIWYLQDYPLMEVGIVELNKNPENYFAEVEQAAFSPANVVPGIGYSPDRMLQGRLFSYGDTHRYRLG-VNYPQIPVNKPRC-------PFH-SSSRDGYMQ--NGYYGSLQNYT…	505	Protein alignment - realigned		linear
GAA9007231	0	2	28.32%	13.47%	18.61%	32.08%	23.56%	44.55%	98.80%	98.80%	25.54%	GAA9007231	1048.88	6.881892674783835	Fri Feb 14 19:53:43 PST 2025	nr	catalase [Helicobacter pylori]	0	96385	TRUE	99.40%	505	1	8.938549041748047	505	2	505	Fri Feb 14 19:53:43 PST 2025	58.659216279999896	AA	Helicobacter pylori	HpKatA-SS1		100.00%	505	1	-1	0		MVNKDVKQTTAFGVPVWDDNNVITAGPRGPVLLQSTWFLEKLAAFDRERIPERVVHAKGSGAYGTFTVTKDITKYTKAKIFSKVGKKTECFFRFSTVAGERGSADAVRDPRGFAMKYYTEEGNWDLVGNNTPVFFIRDAIKFPDFIHTQKRDPQTNLPN----HDMVWDFWSNVPESLYQVTWVMSDRGIPKSFRHMDGFGSHTFSLINAKGERFWVKFHFHTMQGVKHLTNEEAAEIRKHDPDSNQRDLFNAIARGDFPKWKLSIQVMPEEDAKKYRFHPFDVTKIWYLQDYPLMEVGIVELNKNPENYFAEVEQAAFTPANVVPGIGYSPDRMLQGRLFSYGDTHRYRLG-VNYPQIPVNKPRC-------PFH-SSSRDGYMQ--NGYYGSLQNYT…	505	Protein alignment - realigned		linear
GAA8905466	0	2	28.51%	13.47%	18.42%	31.88%	23.76%	44.55%	98.80%	98.80%	25.74%	GAA8905466	1048.88	6.782285806127341	Fri Feb 14 19:53:44 PST 2025	nr	catalase [Helicobacter pylori]	0	97875	TRUE	99.40%	505	1	8.927921295166016	505	2	505	Fri Feb 14 19:53:44 PST 2025	58.65719737999989	AA	Helicobacter pylori	HpKatA-SS1		100.00%	505	1	-1	0		MVNKDVKQTTAFGAPVWDDNNVITAGPRGPVLLQSTWFLEKLAAFDRERIPERVVHAKGSGAYGTFTVTKDITKYTKAKIFSKVGKKTECFFRFSTVAGERGSADAVRDPRGFAMKYYTEEGNWDLVGNNTPVFFIRDAIKFPDFIHTQKRDPQTNLPN----HDMVWDFWSNVPESLYQVTWVMSDRGIPKSFRHMDGFGSHTFSLINAKGERFWVKFHFHTMQGVKHLTNEEAAEIRKHDPDSNQRDLFNAIARGDFPKWKLSIQVMPEEDAKKYRFHPFDVTKIWYLQDYPLMEVGIVELNKNPENYFAEVEQAAFTPANVVPGIGYSPDRMLQGRLFSYGDTHRYRLG-VNYPQIPVNKPRC-------PFH-SSSRDGYMQ--NGYYGSLQNYT…	505	Protein alignment - realigned		linear
GAA8857944	0	2	28.71%	13.66%	18.22%	31.88%	23.76%	44.75%	98.80%	98.80%	25.54%	GAA8857944	1048.88	5.685781127	Fri Feb 14 19:53:43 PST 2025	nr	catalase [Helicobacter pylori]	0	97875	TRUE	99.40%	505	1	8.740627289	505	2	505	Fri Feb 14 19:53:43 PST 2025	58.66122607999989	AA	Helicobacter pylori	HpKatA-SS1		100.00%	505	1	-1	0		MVNKDVKQTTAFGAPVWDDNNVITAGPRGPVLLQSTWFLEKLAAFDRERIPERVVHAKGSGAYGTFTVTKDITKYTKAKIFSKVGKKTECFFRFSTVAGERGSADAVRDPRGFAMKYYTEEGNWDLVGNNTPVFFIRDAIKFPDFIHTQKRDPQTNLPN----HDMVWDFWSNVPESLYQVTWVMSDRGIPKSFRHMDGFGSHTFSLINAKGERFWVKFHFETMQGVKHLTNEEAAEIRKYDPDSNQRDLFNAIARGDFPKWKLSIQVMPEEDAKKYRFHPFDVTKIWYLQDYPLMEVGIVELNKNPENYFAEVEQAAFSPANVVPGIGYSPDRMLQGRLFSYGDTHRYRLG-VNYPQIPVNKPRC-------PFH-SSSRDGYMQ--NGYYGSLQNYT…	505	Protein alignment - realigned		linear
GAA8834153	0	2	27.92%	13.86%	18.61%	32.48%	23.56%	44.36%	99.00%	99.00%	25.35%	GAA8834153	1048.88	4.883815818372561	Fri Feb 14 19:53:44 PST 2025	nr	catalase [Helicobacter pylori]	0	96385	TRUE	99.50%	505	1	8.505214691	505	2	505	Fri Feb 14 19:53:44 PST 2025	58.67615718	AA	Helicobacter pylori	HpKatA-SS1		100.00%	505	1	-1	0		MVNKDVKQTTAFGAPVWDDNNVITAGPRGPVLLQSTWFLEKLAAFDRERIPERVVHAKGSGAYGTFTVTKDITKYTKAKIFSKVGKKTECFFRFSTVAGERGSADAVRDPRGFAMKYYTEEGNWDLVGNNTPVFFIRDAIKFPDFIHTQKRDPQTNLPN----HDMVWDFWSNVPESLYQVTWVMSDRGIPKSFRHMDGFGSHTFSLINAKGERFWVKFHFHTMQGVKHLTNEEAAEVRKHDPDSNQRDLFDAIAREDFPKWKLSIQVMPEEDAKKYRFHPFDVTKIWYLQDYPLMEVGIVELNKNPENYFAEVEQAAFSPANVVPGIGYSPDRMLQGRLFSYGDTHRYRLG-VNYPQIPVNKPRC-------PFH-SSSRDGYMQ--NGYYGSLQNYT…	505	Protein alignment - realigned		linear
GAA8502846	0	2	28.32%	13.47%	18.61%	32.08%	23.56%	44.36%	98.80%	98.80%	25.74%	GAA8502846	1048.88	6.881892674783835	Fri Feb 14 19:53:44 PST 2025	nr	catalase [Helicobacter pylori]	0	96385	TRUE	99.40%	505	1	8.938549041748047	505	2	505	Fri Feb 14 19:53:44 PST 2025	58.66118878	AA	Helicobacter pylori	HpKatA-SS1		100.00%	505	1	-1	0		MVNKDVKQTTAFGTPVWDDNNVITAGPRGPVLLQSTWFLEKLAAFDRERIPERVVHAKGSGAYGTFTVTKDITKYTKAKIFSKVGKKTECFFRFSTVAGERGSADAVRDPRGFAMKYYTEEGNWDLVGNNTPVFFIRDAIKFPDFIHTQKRDPQTNLPN----HDMVWDFWSNVPESLYQVTWVMSDRGIPKSFRHMDGFGSHTFSLINAKGERFWVKFHFHTMQGVKHLTNEEAAEIRKHDPDSNQRDLFNAIARGDFPKWKLSIQVMPEEDAKKYRFHPFDVTKIWYLQDYPLMEVGIVELNKNPENYFAEVEQAAFTPANVVPGIGYSPDRMLQGRLFSYGDTHRYRLG-VNYPQIPVNKPRC-------PFH-SSSRDGYMQ--NGYYGSLQNYT…	505	Protein alignment - realigned		linear
GAA8502512	0	2	28.32%	13.66%	18.42%	32.08%	23.56%	44.36%	98.80%	98.80%	25.74%	GAA8502512	1048.88	5.782004706841171	Fri Feb 14 19:53:44 PST 2025	nr	catalase [Helicobacter pylori]	0	99365	TRUE	99.40%	505	1	8.732189178466797	505	2	505	Fri Feb 14 19:53:44 PST 2025	58.69423058	AA	Helicobacter pylori	HpKatA-SS1		100.00%	505	1	-1	0		MVNKDVKQTTAFGAPVWDDNNVITAGPRGPVLLQSTWFLEKLAAFDRERIPERVVHAKGSGAYGTFTVTKDITKYTKAKIFSKVGKKTECFFRFSTVAGERGSADAVRDPRGFAMKYYTEEGNWDLVGNNTPVFFIRDAIKFPDFIHTQKRDPQTNLPN----HDMVWDFWSNVPESLYQVTWVMSDRGIPKSFRHMDGFGSHTFSLINAKGERFWVKFHFHTMQGVKHLTNEEAAEIRKYDPDSNQRDLFDAIARGDYPKWKLSIQVMPEEDAKKYRFHPFDVTKIWYLQDYPLMEVGIVELNKNPENYFAEVEQAAFTPANVVPGIGYSPDRMLQGRLFSYGDTHRYRLG-VNYSQIPVNKPRC-------PFH-SSSRDGYMQ--NGYYGSLQNYT…	505	Protein alignment - realigned		linear
GAA8262756	0	2	28.51%	13.47%	18.61%	32.08%	23.76%	44.75%	98.80%	98.80%	25.35%	GAA8262756	1048.88	7.782072055617441	Fri Feb 14 19:53:44 PST 2025	nr	catalase [Helicobacter pylori]	0	97875	TRUE	99.40%	505	1	9.069606781	505	2	505	Fri Feb 14 19:53:44 PST 2025	58.627214579999894	AA	Helicobacter pylori	HpKatA-SS1		100.00%	505	1	-1	0		MVNKDVKQTTAFGAPVWDDNNVITAGPRGPVLLQSTWFLEKLAAFDRERIPERVVHAKGSGAYGTFTVTKDITKYTKAKIFSKVGKKTECFFRFSTVAGERGSADAVRDPRGFAMKYYTEEGNWDLVGNNTPVFFIRDAIKFPDFIHTQKRDPQTNLPN----HDMVWDFWSNVPESLYQVTWVMSDRGIPKSFRHMDGFGSHTFSLINAKGERFWVKFHFHTMQGVKHLTNEEAAEVRKYDPDSNQRDLFNAIARGDFPKWKLSIQVMPEEDAKKYRFHPFDVTKIWYLKDYPLMEVGIVELNKNPENYFAEVEQAAFSPANVVPGIGYSPDRMLQGRLFSYGDTHRYRLG-VNYPQIPVNKPRC-------PFH-SSSRDGYMQ--NGYYGSLQNYT…	505	Protein alignment - realigned		linear
GAA8170482	0	2	28.12%	13.66%	18.22%	31.88%	23.96%	44.55%	99.20%	99.20%	25.74%	GAA8170482	1048.88	5.683191535962841	Fri Feb 14 19:53:44 PST 2025	nr	catalase [Helicobacter pylori]	0	99365	TRUE	99.60%	505	1	8.731761932373047	505	2	505	Fri Feb 14 19:53:44 PST 2025	58.62013037999989	AA	Helicobacter pylori	HpKatA-SS1		100.00%	505	1	-1	0		MVNKDVKQTTAFGAPVWDDNNVITAGPRGPVLLQSTWFLEKLAAFDRERIPERVVHAKGSGAYGTFTVTKDITKYTKAKIFSKVGKKTECFFRFSTVAGERGSADAVRDPRGFAMKYYTEEGNWDLVGNNTPVFFIRDAIKFPDFIHTQKRDPQTNLPN----PDMVWDFWSNVPESLYQVTWVMSDRGIPKSFRHMDGFGSHTFSLINAKGERFWVKFHFHTMQGVKHLTNEEAAEVRKYDPDSNQRDLFDAIARGDYPKWKLSIQVMPEEDAKKYRFHPFDVTKIWYLQDYPLMEVGIVELNKNPENYFAEVEQAAFTPANVVPGIGYSPDRMLQGRLFSYGDTHRYRLG-VNYPQIPVNKPRC-------PFH-SSSRDGYMQ--NGYYGSLQNYT…	505	Protein alignment - realigned		linear
GAA8016693	0	2	27.92%	13.66%	18.61%	32.28%	23.56%	44.36%	98.80%	98.80%	25.54%	GAA8016693	1048.88	5.882405273275843	Fri Feb 14 19:53:44 PST 2025	nr	catalase [Helicobacter pylori]	0	96385	TRUE	99.40%	505	1	8.750507354736328	505	2	505	Fri Feb 14 19:53:44 PST 2025	58.63514797999989	AA	Helicobacter pylori	HpKatA-SS1		100.00%	505	1	-1	0		MVNKDVKQTTAFGAPVWDDNNVITAGPRGPVLLQSTWFLEKLAAFDRERIPERVVHAKGSGAYGTFTVTKDITKYTKAKIFSKVGKKTECFFRFSTVAGERGSADAVRDPRGFAMKYYTEEGNWDLVGNNTPVFFIRDAIKFPDFIHTQKRDPQTNLPN----HDMVWDFWSSVPESLYQVTWVMSDRGIPKSFRHMDGFGSHTFSLINAKGERFWVKFHFHTMQGVKHLTNEEAAEIRKHDPDSNQRDLFDAIARGDFPKWKLSIQVMPEEDAKKYRFHPFDVTKIWYLQDYPLMEVGIVELNKNPENYFAEVEQAAFTPANVVPGIGYSPDRMLQGRLFSYGDTHRYRLG-VNYPQIPVNKPRC-------PFH-SSSRDGYMQ--NGYYGSLQNYT…	505	Protein alignment - realigned		linear
GAA8003887	0	2	28.51%	13.47%	18.22%	31.68%	23.96%	44.75%	99.00%	99.00%	25.74%	GAA8003887	1048.88	6.683472635249011	Fri Feb 14 19:53:44 PST 2025	nr	catalase [Helicobacter pylori]	0	97875	TRUE	99.50%	505	1	8.927707672	505	2	505	Fri Feb 14 19:53:44 PST 2025	58.61717297999989	AA	Helicobacter pylori	HpKatA-SS1		100.00%	505	1	-1	0		MVNKDVKQTTAFGAPVWDDNNVITAGPRGPVLLQSTWFLEKLAAFDRERIPERVVHAKGSGAYGTFTVTKDITKYTKAKIFSKVGKKTECFFRFSTVAGERGSADAVRDPRGFAMKYYTEEGNWDLVGNNTPVFFIRDAIKFPDFIHTQKRDPQTNLPN----PNMVWDFWSNVPESLYQVTWVMSDRGIPKSFRHMDGFGSHTFSLINAKGERFWVKFHFHTMQGVKHLTNEEAAEIRKYDPDSNQRDLFDAIARGDFPKWKLSIQVMPEEDAKKYRFHPFDVTKIWYLQDYPLMEVGIVELNKNPENYFAEVEQAAFTPANVVPGIGYSPDRMLQGRLFSYGDTHRYRLG-VNYPQIPVNKPRC-------PFH-SSSRDGYMQ--NGYYGSLQNYT…	505	Protein alignment - realigned		linear
GAA7984099	0	2	28.37%	13.49%	18.45%	31.94%	23.81%	44.64%	99.00%	99.00%	25.60%	GAA7984099	1048.88	6.782285806127341	Fri Feb 14 19:53:43 PST 2025	nr	catalase [Helicobacter pylori]	0	97875	TRUE	99.40%	504	1	8.927921295166016	504	2	504	Fri Feb 14 19:53:43 PST 2025	58.50101298	AA	Helicobacter pylori	HpKatA-SS1		99.80%	504	1	-1	0		MVNKDVKQTTAFGAPVWDDNNVITAGPRGPVLLQSTWFLEKLAAFDRERIPERVVHAKGSGAYGTFTVTKDITKYTKAKIFSKVGKKTECFFRFSTVAGERGSADAVRDPRGFAMKYYTEEGNWDLVGNNTPVFFIRDAIKFPDFIHTQKRDPQTNLPN----HDMVWDFWSNVPESLYQVTWVMSDRGIPKSFRHMDGFGSHTFSLINAKGERFWVKFHFHTMQGVKHLTNEEAAEVRKYDPDSNQRDLFNAIARGDFPKWKLSIQVMPEEDAKKYRFHPFDVTKIWYLKDYPLMEVGIVELNKNPENYFAEVEQAAFSPANVVPGIGYSPDRMLQGRLFSYGDTHRYRLG-VNYPQIPVNKPRC-------PFH-SSSRDGYMQ--NGYYGSLQNYT…	504	Protein alignment - realigned		linear
GAA7725633	0	2	28.32%	13.47%	18.42%	31.88%	23.76%	44.75%	99.00%	99.00%	25.54%	GAA7725633	1048.88	6.782285806127341	Fri Feb 14 19:53:43 PST 2025	nr	catalase [Helicobacter pylori]	0	97875	TRUE	99.50%	505	1	8.927921295166016	505	2	505	Fri Feb 14 19:53:43 PST 2025	58.647220179999906	AA	Helicobacter pylori	HpKatA-SS1		100.00%	505	1	-1	0		MVNKDVKQTTAFGAPVWDDNNVITAGPRGPVLLQSTWFLEKLAAFDRERIPERVVHAKGSGAYGTFTVTKDITKYTKAKIFSKVGKKTECFFRFSTVAGERGSADAVRDPRGFAMKYYTEEGNWDLVGNNTPVFFIRDAIKFPDFIHTQKRDPQTNLPN----HDMVWDFWSNVPESLYQVTWVMSDRGIPKSFRHMDGFGSHTFSLINAKGERFWVKFHFHTMQGVKHLTNEEAAEVRKYDPDSNQRDLFNAIARGDFPKWKLSIQVMPEEDAKKYRFHPFDVTKIWYLQDYPLMEVGIVELNKNPENYFAEVEQAAFTPANVVPGIGYSPDRMLQGRLFSYGDTHRYRLG-VNYAQIPVNKPRC-------PFH-SSSRDGYMQ--NGYYGSLQNYT…	505	Protein alignment - realigned		linear
GAA7625209	0	2	28.12%	13.66%	18.81%	32.48%	23.76%	44.36%	99.00%	99.00%	25.35%	GAA7625209	1048.88	6.882397330056591	Fri Feb 14 19:53:44 PST 2025	nr	catalase [Helicobacter pylori]	0	96385	TRUE	99.50%	505	1	8.93844223	505	2	505	Fri Feb 14 19:53:44 PST 2025	58.731282879999895	AA	Helicobacter pylori	HpKatA-SS1		100.00%	505	1	-1	0		MVNKDVKQTTAFGAPVWDDNNVITAGPRGPVLLQSTWFLEKLAAFDRERIPERVVHAKGSGAYGTFTVTKDITKYTKAKIFSKVGKKTECFFRFSTVAGERGSADAVRDPRGFAMKYYTEEGNWDLVGNNTPVFFIRDAIKFPDFIHTQKRDPQTNLPN----HDMVWDFWSNVPESLYQVTWVMSDRGIPKSFRHMDGFGSHTFSLINAKGERFWVKFHFHTMQGVKHLTNEEAAEIRKHDPDSNQRDLFDAIARGDFPKWKLSIQVMPEEDAKKYRFHPFDVTKIWYLQDYPLMEVGIVELNKNPENYFAEVEQAAFTPANVVPGIGYSPDRMLQGRLFSYGDTHRYRLG-VNYPQIPVNKPRC-------PFH-SSSRDGYMQ--NGYYGSLQNYT…	505	Protein alignment - realigned		linear
GAA7624564	0	2	28.12%	13.66%	18.81%	32.48%	23.76%	44.55%	98.60%	98.60%	25.15%	GAA7624564	1048.88	6.882191522765943	Fri Feb 14 19:53:44 PST 2025	nr	catalase [Helicobacter pylori]	0	96385	TRUE	99.30%	505	1	8.935558319091797	505	2	505	Fri Feb 14 19:53:44 PST 2025	58.60413697999989	AA	Helicobacter pylori	HpKatA-SS1		100.00%	505	1	-1	0		MVNKDVKQTTAFGAPVWDDNNVVTAGPRGPVLLQSTWFLEKLAAFDRERIPERVVHAKGSGAYGTFTVTKDITKYTKAKIFSKVGKKTECFFRFSTVAGERGSADAVRDPRGFAMKYYTEEGNWDLVGNNTPVFFIRDAIKFPDFIHTQKRDPQTNLPN----HDMVWDFWSNVPESLYQVTWVMSDRGIPKSFRHMDGFGSHTFSLINAKGERFWVKFHFHTMQGVKHLTNEEAAEIRKHDPDSNQRDLFDAIARGDFPKWKLSIQVMPEEDAKKYRFHPFDVTKIWYLKDYPLMEVGIVELNKNPENYFAEVEQAAFSPANVVPGIGYSPDRMLQGRLFSYGDTHRYRLG-VNYPQIPVNKPRC-------PFH-SSSRDGYMQ--NGYYGSLQNYT…	505	Protein alignment - realigned		linear
GAA7391967	0	2	28.12%	13.66%	18.61%	32.28%	23.56%	44.55%	99.00%	99.00%	25.35%	GAA7391967	1048.88	5.882405273275843	Fri Feb 14 19:53:43 PST 2025	nr	catalase [Helicobacter pylori]	0	96385	TRUE	99.50%	505	1	8.750507354736328	505	2	505	Fri Feb 14 19:53:43 PST 2025	58.64818997999989	AA	Helicobacter pylori	HpKatA-SS1		100.00%	505	1	-1	0		MVNKDVKQTTAFGAPVWDDNNVITAGPRGPVLLQSTWFLEKLAAFDRERIPERVVHAKGSGAYGTFTVTKDITKYTKAKIFSKVGKKTECFFRFSTVAGERGSADAVRDPRGFAMKYYTEEGNWDLVGNNTPVFFIRDAIKFPDFIHTQKRDPQTNLPN----HDMVWDFWSNVPESLYQVTWVMSDRGIPKSFRHMDGFGSHTFSLINAKGERFWVKFHFHTMQGVKHLTNEEAAEIRKHDPDSNQRDLFDAIARGDFPKWKLSIQVMPEEDAKKYRFHPFDVTKIWYLQDYPLMEVGIVELNKNPENYFAEVEQAAFTPANVVPGIGYSPDRMLQGRLFSYGDTHRYRLG-VNYPQIPVNKPRC-------PFH-SSSRDGYMQ--NGYYGSLQNYT…	505	Protein alignment - realigned		linear
GAA6779466	0	2	28.12%	13.47%	18.61%	32.08%	23.96%	44.55%	98.60%	98.60%	25.54%	GAA6779466	1048.88	6.882098482074483	Fri Feb 14 19:53:44 PST 2025	nr	catalase [Helicobacter pylori]	0	96385	TRUE	99.30%	505	1	8.941432953	505	2	505	Fri Feb 14 19:53:44 PST 2025	58.64514898	AA	Helicobacter pylori	HpKatA-SS1		100.00%	505	1	-1	0		MVNKDVKQTTAFGAPVWDDNNVITAGPRGPVLLQSTWFLEKLAAFDRERIPERVVHAKGSGAYGTFTVTKDITKYTKAKIFSKVGKKTECFFRFSTVAGERGSADAVRDPRGFAMKYYTEEGNWDLVGNNTPVFFIRDAIKFPDFIHTQKRDPQTNLPN----HDMVWDFWSNVPESLYQVTWVMSDRGIPKSFRHMDGFGSHTFSLINAKGERFWVKFHFHTMQGVKHLTNEEAAEIRKHDPDSNQRDLFNAIARGDFPKWKLSIQVMPEEDAKKYRFHPFDVTKIWYLQDYPLMEVGIVELNKNPENYFAEVEQAAFSPANVVPGIGYSPDRMLQGRLFSYGDTHRYRLG-VNYPQIPVNRPRC-------PFH-SSSRDGYMQ--NGYYGSLQNYT…	505	Protein alignment - realigned		linear
WRG44658	0	2	28.32%	13.47%	18.61%	32.08%	23.56%	44.55%	98.80%	98.80%	25.54%	WRG44658	1048.5	6.882790621388516	Fri Feb 14 19:53:45 PST 2025	nr	catalase [Helicobacter pylori]	0	96385	TRUE	99.40%	505	1	8.938549041748047	505	2	505	Fri Feb 14 19:53:45 PST 2025	58.647205179999894	AA	Helicobacter pylori	HpKatA-SS1		100.00%	505	1	-1	0		MVNKDVKQTTAFGAPVWDDNNVITAGPRGPVLLQSTWFLEKLAAFDRERIPERVVHAKGSGAYGTFTVTKDITKYTKAKIFSKVGKKTECFFRFSTVAGERGSADAVRDPRGFAMKYYTEEGNWDLVGNNTPVFFIRDAIKFPDFIHTQKRDPQTNLPN----HDMVWDFWSNVPESLYQVTWVMSDRGIPKSFRHMDGFGSHTFSLINAKGERFWVKFHFHTMQGVKHLTNEEAAEIRKHDLDSNQRDLFNAIARGDFPKWKLSIQVMPEEDAKKYRFHPFDVTKIWYLQDYPLMEVGIVELNKNPENYFAEVEQAAFSPANVVPGIGYSPDRMLQGRLFSYGDTHRYRLG-VNYPQIPVNKPRC-------PFH-SSSRDGYMQ--NGYYGSLQNYT…	505	Protein alignment - realigned		linear
WRB54913	0	2	28.51%	13.47%	18.42%	31.88%	23.76%	44.75%	98.80%	98.80%	25.54%	WRB54913	1048.5	6.782285806127341	Fri Feb 14 19:53:45 PST 2025	nr	catalase [Helicobacter pylori]	0	97875	TRUE	99.40%	505	1	8.927921295166016	505	2	505	Fri Feb 14 19:53:45 PST 2025	58.66124698	AA	Helicobacter pylori	HpKatA-SS1		100.00%	505	1	-1	0		MVNKDVKQTTAFGAPVWDDNNVITAGPRGPVLLQSTWFLEKLAAFDRERIPERVVHAKGSGAYGTFTVTKDITKYTKAKIFSKVGKKTECFFRFSTVAGERGSADAVRDPRGFAMKYYTEEGNWDLVGNNTPVFFIRDAIKFPDFIHTQKRDPQTNLPN----HDMVWDFWSNVPESLYQVTWVMSDRGIPKSFRHMDGFGSHTFSLINAKGERFWVKFHFHTMQGVKHLTNEEAAEIRKYDPDSNQRDLFNAIARGDFPKWKLSIQVMPEEDAKKYRFHPFDVTKIWYLQDYPLMEVGIVELNKNPENYFAEVEQAAFTPANVVPGIGYSPDRMLQGRLFSYGDTHRYRLG-VNYAQIPVNKPRC-------PFH-SSSRDGYMQ--NGYYGSLQNYT…	505	Protein alignment - realigned		linear
WRA59932	0	2	28.12%	13.66%	18.61%	32.28%	23.76%	44.36%	98.80%	98.80%	25.54%	WRA59932	1048.5	5.882405273275843	Fri Feb 14 19:53:45 PST 2025	nr	catalase [Helicobacter pylori]	0	96385	TRUE	99.40%	505	1	8.750507354736328	505	2	505	Fri Feb 14 19:53:45 PST 2025	58.58803287999989	AA	Helicobacter pylori	HpKatA-SS1		100.00%	505	1	-1	0		MVNKDVKQTTAFGAPVWDDNNVITAGPRGPVLLQSTWFLEKLAAFDRERIPERVVHAKGSGAYGTFTVTKDITKYTKAKIFSKVGKKTECFFRFSTVAGERGSADAVRDPRGFAMKYYTEEGNWDLVGNNTPVFFIRDAIKFPDFIHTQKRDPQTNLPN----HDMVWDFWSNVPESLYQVTWVMSDRGIPKSFRHMDGFGSHTFSLINAKGERFWVKFHFHTMQGVKHLTNEEAAEIRKHDPDSNQRDLFDAIARGDFPKWKLSIQVMPEEDAKKYRFHPFDVTKIWYLQDYPLMEVGIVELNKNPENYFAEVEQAAFSPANVVPGIGYSPDRMLQGRLFSYGDTHRYRLG-VNYPQIPVNKPRC-------PFH-SSSRDGYMQ--NGYYGSLQNYT…	505	Protein alignment - realigned		linear
WRA01184	0	2	28.12%	13.66%	18.22%	31.88%	23.96%	44.55%	98.80%	98.80%	25.74%	WRA01184	1048.5	5.685088987636362	Fri Feb 14 19:53:46 PST 2025	nr	catalase [Helicobacter pylori]	0	97875	TRUE	99.40%	505	1	8.743030548095703	505	2	505	Fri Feb 14 19:53:46 PST 2025	58.64913148	AA	Helicobacter pylori	HpKatA-SS1		100.00%	505	1	-1	0		MVNKDVKQTTAFGAPVWDDNNVITAGPRGPVLLQSTWFLEKLAAFDRERIPERVVHAKGSGAYGTFTVTKDITKYTKAKIFSKVGKKTECFFRFSTVAGERGSADAVRDPRGFAMKYYTEEGNWDLVGNNTPVFFIRDAIKFPDFIHTQKRDPQTNLPN----HDMVWDFWSNVPESLYQVTWVMSDRGIPKSFRHMDGFGSHTFSLINAKGERFWVKFHFETMQGVKHLTNEEAAEVRKYDPDSNQRDLFNAIARGDFPKWKLSIQVMPEEDAKKYRFHPFDVTKIWYLQDYPLMEVGIVELNKNPENYFAEVEQAAFSPANVVPGIGYSPDRMLQGRLFSYGDTHRYRLG-VNYPQIPVNRPRC-------PFH-SSSRDGYMQ--NGYYGSLQNYT…	505	Protein alignment - realigned		linear
WQZ72299	0	2	28.51%	13.66%	18.22%	31.88%	23.96%	44.75%	98.80%	98.80%	25.54%	WQZ72299	1048.5	5.685781127	Fri Feb 14 19:53:46 PST 2025	nr	catalase [Helicobacter pylori]	0	97875	TRUE	99.40%	505	1	8.740627289	505	2	505	Fri Feb 14 19:53:46 PST 2025	58.61914547999989	AA	Helicobacter pylori	HpKatA-SS1		100.00%	505	1	-1	0		MVNKDVKQTTAFGAPVWDDNNVITAGPRGPVLLQSTWFLEKLAAFDRERIPERVVHAKGSGAYGTFTVTKDITKYTKAKIFSKVGKKTECFFRFSTVAGERGSADAVRDPRGFAMKYYTEEGNWDLVGNNTPVFFIRDAIKFPDFIHTQKRDPQTNLPN----HDMVWDFWSNVPESLYQVTWVMSDRGIPKSFRHMDGFGSHTFSLINAKGERFWVKFHFETMQGVKHLTNEEAAEIRKYDPDSNQRDLFNAIARGDFPKWKLSIQVMPEEDAKKYRFHPFDVTKIWYLQDYPLMEVGIVELNKNPENYFAEVEQAAFSPANVVPGIGYSPDRMLQGRLFSYGDTHRYRLG-VNYPQIPVNKPRC-------PFH-SSSRDGYMQ--NGYYGSLQNYT…	505	Protein alignment - realigned		linear
WQW81755	0	2	28.12%	13.66%	18.22%	31.88%	23.96%	44.55%	98.80%	98.80%	25.74%	WQW81755	1048.5	5.685088987636362	Fri Feb 14 19:53:45 PST 2025	nr	catalase [Helicobacter pylori]	0	97875	TRUE	99.40%	505	1	8.743030548095703	505	2	505	Fri Feb 14 19:53:45 PST 2025	58.64913148	AA	Helicobacter pylori	HpKatA-SS1		100.00%	505	1	-1	0		MVNKDVKQTTAFGAPVWDDNNVITAGPRGPVLLQSTWFLEKLAAFDRERIPERVVHAKGSGAYGTFTVTKDITKYTKAKIFSKVGKKTECFFRFSTVAGERGSADAVRDPRGFAMKYYTEEGNWDLVGNNTPVFFIRDAIKFPDFIHTQKRDPQTNLPN----HDMVWDFWSNVPESLYQVTWVMSDRGIPKSFRHMDGFGSHTFSLINAKGERFWVKFHFETMQGVKHLTNEEAAEVRKYDPDSNQRDLFNAIARGDFPKWKLSIQVMPEEDAKKYRFHPFDVTKIWYLQDYPLMEVGIVELNKNPENYFAEVEQAAFSPANVVPGIGYSPDRMLQGRLFSYGDTHRYRLG-VNYPQIPVNKPRC-------PFH-SSSRDGYMQ--NGYYGSLQNYT…	505	Protein alignment - realigned		linear
WP_390402046	0	2	28.32%	13.47%	18.61%	32.08%	23.96%	44.75%	98.80%	98.80%	25.35%	WP_390402046	1048.5	6.881892674783835	Fri Feb 14 19:53:44 PST 2025	nr	catalase [Helicobacter pylori]	0	96385	TRUE	99.40%	505	1	8.938549041748047	505	2	505	Fri Feb 14 19:53:44 PST 2025	58.60113618	AA	Helicobacter pylori	HpKatA-SS1		100.00%	505	1	-1	0		MVNKDVKQTTAFGAPVWDDNNVITAGPRGPVLLQSTWFLEKLAAFDRERIPERVVHAKGSGAYGTFTVTKDITKYTKAKIFSKVGKKTECFFRFSTVAGERGSADAVRDPRGFAMKYYTEEGNWDLVGNNTPVFFIRDAIKFPDFIHTQKRDPQTNLPN----HDMVWDFWSNVPESLYQVTWVMSDRGIPKSFRHMDGFGSHTFSLINAKGERFWVKFHFHTMQGVKHLTNEEAAEIRKHDPDSNQRDLFNAIARGDFPKWKLSIQVMPEEDAKKYRFHPFDVTKIWYLQDYPLMEVGIVELNKNPENYFAEVEQAAFTPANVVPGIGYSPDRMLQGRLFSYGDTHRYRLG-VNYPQIPVNKPRC-------PFH-SSSRDGYMQ--NGYYGSLQNYT…	505	Protein alignment - realigned		linear
WP_367707260	0	2	28.32%	13.47%	18.61%	32.08%	23.76%	44.36%	98.60%	98.60%	25.74%	WP_367707260	1048.5	6.881098977005671	Fri Feb 14 19:53:45 PST 2025	nr	catalase [Helicobacter pylori]	0	97875	TRUE	99.30%	505	1	8.928134918	505	2	505	Fri Feb 14 19:53:45 PST 2025	58.63313498	AA	Helicobacter pylori	HpKatA-SS1		100.00%	505	1	-1	0		MVNKDVKQTTAFGAPVWDDNNVITAGPRGPVLLQSTWFLEKLAAFDRERIPERVVHAKGSGAYGTFTVTKDITKYTKAKIFSKVGKKTECFFRFSTVAGERGSADAVRDPRGFAMKYYTEEGNWDLVGNNTPVFFIRDAIKFPDFIHTQKRDPQTNLPN----HDMVWDFWSNVPESLYQVTWVMSDRGIPKSFRHMDGFGSHTFSLINAKGERFWVKFHFHTMQGVKHLTNEEAAEIRKHDPDSNQRDLFNAIARGDYPKWKLSIQVMPEEDAKKYRFHPFDVTKIWYLQDYPLMEVGIVELNKNPENYFAEVEQAAFSPANVVPGIGYSPDRMLQGRLFSYGDTHRYRLG-VNYPQIPVNKPRC-------PFH-SSSRDGYMQ--NGYYGSLQNYT…	505	Protein alignment - realigned		linear
WP_283507680	0	2	28.71%	13.47%	18.81%	32.28%	23.56%	44.55%	98.60%	98.60%	25.35%	WP_283507680	1048.5	7.882371063587961	Fri Feb 14 19:53:44 PST 2025	nr	catalase [Helicobacter pylori]	0	96385	TRUE	99.30%	505	1	9.077777862548828	505	2	505	Fri Feb 14 19:53:44 PST 2025	58.60319247999989	AA	Helicobacter pylori	HpKatA-SS1		100.00%	505	1	-1	0		MVNKDVKQTTAFGAPVWDDNNVITAGPRGPVLLQSTWFLEKLAAFDRERIPERVVHAKGSGAYGTFTVTKDITKYTKAKIFSKVGKKTECFFRFSTVAGEKGSADAVRDPRGFAMKYYTEEGNWDLVGNNTPVFFIRDAIKFPDFIHTQKRDPQTNLPN----HDMVWDFWSNVPESLYQVTWVMSDRGIPKSFRHMDGFGSHTFSLINAKGERFWVKFHFHTMQGVKHLTNEEAAEIRKHDPDSNQRDLFNAIARGDFPKWKLSIQVMPEEDAKKYRFHPFDVTKIWYLKDYPLMEVGIVELNKNPENYFAEVEQAAFSPANVVPGIGYSPDRMLQGRLFSYGDTHRYRLG-VNYPQIPVNKPRC-------PFH-SSSRDGYMQ--NGYYGSLQNYT…	505	Protein alignment - realigned		linear
WP_212775945	0	2	28.32%	13.66%	18.42%	32.08%	23.96%	44.75%	98.60%	98.60%	25.35%	WP_212775945	1048.5	5.782004706841171	Fri Feb 14 19:53:45 PST 2025	nr	catalase [Helicobacter pylori]	0	99365	TRUE	99.30%	505	1	8.732189178466797	505	2	505	Fri Feb 14 19:53:45 PST 2025	58.66223178	AA	Helicobacter pylori	HpKatA-SS1		100.00%	505	1	-1	0		MVNKDVKQTTAFGAPVWDDNNVITAGPRGPVLLQSTWFLEKLAAFDRERIPERVVHAKGSGAYGTFTVTKDITKYTKAKIFSKVGKKTECFFRFSTVAGERGSADAVRDPRGFAMKYYTEEGNWDLVGNNTPVFFIRDAIKFPDFIHTQKRDPQTNLPN----HDMVWDFWSNVPESLYQVTWVMSDRGIPKSFRHMDGFGSHTFSLINAKGERFWVKFHFHTMQGVKHLTNEEAAEIRKYDPDSNQRDLFDAIARGDYPKWKLSIQVMPEEDAKKYRFHPFDVTKIWYLQDYPLMEVGIVELNKNPENYFAEVEQAAFTPANVVPGIGYSPDRMLQGRLFSYGDTHRYRLG-VNYAQIPVNKPRC-------PFH-SSSRDGYMQ--NGYYGALQNYT…	505	Protein alignment - realigned		linear
WP_208370349	0	2	28.12%	13.86%	18.61%	32.48%	23.56%	44.16%	98.80%	98.80%	25.54%	WP_208370349	1048.5	4.882124173989702	Fri Feb 14 19:53:46 PST 2025	nr	catalase [Helicobacter pylori]	0	97875	TRUE	99.40%	505	1	8.498432159423828	505	2	505	Fri Feb 14 19:53:46 PST 2025	58.692156479999895	AA	Helicobacter pylori	HpKatA-SS1		100.00%	505	1	-1	0		MVNKDVKQTTAFGAPVWDDNNVITAGPRGPVLLQSTWFLEKLAAFDRERIPERVVHAKGSGAYGTFTVTKDITKYTKAKIFSKVGKKTECFFRFSTVAGERGSADAVRDPRGFAMKYYTEEGNWDLVGNNTPVFFIRDAIKFPDFIHTQKRDPQTNLPN----HDMVWDFWSNVPESLYQVTWVMSDRGIPKSFRHMDGFGSHTFSLINAKGERFWVKFHFHTMQGVKHLTNEEAAEIRKHDPDSNQRDLFDAIARGDYPKWKLSIQVMPEEDDKKYRFHPFDVTKIWYLQDYPLMEVGIVELNKNPENYFAEVEQAAFTPANVVPGIGYSPDRMLQGRLFSYGDTHRYRLG-VNYPQIPVNKPRC-------PFH-SSSRDGYMQ--NGYYGSLQNYT…	505	Protein alignment - realigned		linear
WP_154479501	0	2	28.51%	13.47%	18.61%	32.08%	23.76%	44.75%	98.80%	98.80%	25.35%	WP_154479501	1048.5	7.782072055617441	Fri Feb 14 19:53:45 PST 2025	nr	catalase [Helicobacter pylori]	0	97875	TRUE	99.40%	505	1	9.069606781	505	2	505	Fri Feb 14 19:53:45 PST 2025	58.659274579999895	AA	Helicobacter pylori	HpKatA-SS1		100.00%	505	1	-1	0		MVNKDVKQTTAFGAPVWDDNNVITAGPRGPVLLQSTWFLEKLAAFDRERIPERVVHAKGSGAYGTFTVTKDITKYTKAKIFSKVGKKTECFFRFSTVAGERGSADAVRDPRGFAMKYYTEEGNWDLVGNNTPVFFIRDAIKFPDFIHTQKRDPQTNLPN----HDMVWDFWSNVPESLYQVTWVMSDRGIPKSFRHMDGFGSHTFSLINAKGERFWVKFHFHTMQGVKHLTNEEAAEVRKYDPDSNQRDLFNAIARGDFPKWKLSIQVMPEEDAKKYRFHPFDVTKIWYLKDYPLMEVGIVELNKNPENYFAEVEQAAFSPANVVPGIGYSPDRMLQGRLFSYGDTHRYRLG-VNYPQIPVNKPRC-------PFH-SSSRDGYMQ--NGYYGSLQNYT…	505	Protein alignment - realigned		linear
WP_140525987	0	2	28.12%	13.86%	18.61%	32.48%	23.56%	44.36%	98.80%	98.80%	25.35%	WP_140525987	1048.5	4.882917871767866	Fri Feb 14 19:53:45 PST 2025	nr	catalase [Helicobacter pylori]	0	96385	TRUE	99.40%	505	1	8.505214691	505	2	505	Fri Feb 14 19:53:45 PST 2025	58.676157079999896	AA	Helicobacter pylori	HpKatA-SS1		100.00%	505	1	-1	0		MVNKDVKQTTAFGAPVWDDNNVITAGPRGPVLLQSTWFLEKLAAFDRERIPERVVHAKGSGAYGTFTVTKDITKYTKAKIFSKVDKKTECFFRFSTVAGERGSADAVRDPRGFAMKYYTEEGNWDLVGNNTPVFFIRDAIKFPDFIHTQKRDPQTNLPN----HDMVWDFWSNVPESLYQVTWVMSDRGIPKSFRHMDGFGSHTFSLINAKGERFWVKFHFHTMQGVKHLTNEEAAEIRKHDPDSNQRDLFDAIARGDFPKWKLSIQVMPEEDAKKYRFHPFDVTKIWYLQDYPLMEVGIVELNKNPENYFAEVEQAAFSPANVVPGIGYSPDRMLQGRLFSYGDTHRYRLG-VNYPQIPVNKPRC-------PFH-SSSRDGYMQ--NGYYGSLQNYT…	505	Protein alignment - realigned		linear
WP_139520811	0	2	28.32%	13.47%	18.61%	32.08%	23.76%	44.55%	98.60%	98.60%	25.54%	WP_139520811	1048.5	6.881892674783835	Fri Feb 14 19:53:44 PST 2025	nr	catalase [Helicobacter pylori]	0	96385	TRUE	99.30%	505	1	8.938549041748047	505	2	505	Fri Feb 14 19:53:44 PST 2025	58.63116238	AA	Helicobacter pylori	HpKatA-SS1		100.00%	505	1	-1	0		MVNKDVKQTTAFGAPVWDDNNVITAGPRGPVLLQSTWFLEKLAAFDRERIPERVVHAKGSGAYGTFTVTKDITKYTKAKIFSKLGKKTECFFRFSTVAGERGSADAVRDPRGFAMKYYTEEGNWDLVGNNTPVFFIRDAIKFPDFIHTQKRDPQTNLPN----HDMVWDFWSNVPESLYQVTWVMSDRGIPKSFRHMDGFGSHTFSLINAKGERFWVKFHFHTMQGVKHLTNEEAAEIRKHDPDSNQRDLFNAIARGDFPKWKLSIQVMPEEDAKKYRFHPFDVTKIWYLQDYPLMEVGIVELNKNPENYFAEVEQAAFSPANVVPGIGYSPDRMLQGRLFSYGDTHRYRLG-VNYPQIPVNKPRC-------PFH-SSSRDGYMQ--NGYYGSLQNYT…	505	Protein alignment - realigned		linear
WP_128036878	0	2	28.91%	13.66%	18.42%	32.08%	23.56%	44.55%	98.60%	98.60%	25.54%	WP_128036878	1048.5	6.685361569149855	Fri Feb 14 19:53:46 PST 2025	nr	catalase [Helicobacter pylori]	0	97875	TRUE	99.30%	505	1	8.922046661376953	505	2	505	Fri Feb 14 19:53:46 PST 2025	58.621201779999886	AA	Helicobacter pylori	HpKatA-SS1		100.00%	505	1	-1	0		MVNKDVKQTTAFGAPVWDDNNVITAGPRGPVLLQSTWFLEKLAAFDRERIPERVVHAKGSGAYGTFTVTKDITKYTKAKIFSKVGKKTECFFRFSTVAGEKGSADAVRDPRGFAMKYYTEEGNWDLVGNNTPVFFIRDAIKFPDFIHTQKRDPQTNLPN----HDMVWDFWSNVPESLYQVTWVMSDRGIPKSFRHMDGFGSHTFSLINAKGERFWVKFHFETMQGVKHLTNEEAAEIRKYDPDSNQRDLFNAIARGDFPKWKLSIQVMPEEDAKKYRFHPFDVTKIWYLKDYPLMEVGIVELNKNPENYFAEVEQAAFSPANVVPGIGYSPDRMLQGRLFSYGDTHRYRLG-VNYPQIPVNKPRC-------PFH-SSSRDGYMQ--NGYYGSLQNYT…	505	Protein alignment - realigned		linear
WP_108268269	0	2	28.32%	13.86%	18.22%	32.08%	23.56%	44.36%	99.00%	99.00%	25.74%	WP_108268269	1048.5	4.687191672047128	Fri Feb 14 19:53:45 PST 2025	nr	catalase [Helicobacter pylori]	0	97875	TRUE	99.50%	505	1	8.496562957763672	505	2	505	Fri Feb 14 19:53:45 PST 2025	58.70720858	AA	Helicobacter pylori	HpKatA-SS1		100.00%	505	1	-1	0		MVNKDVKQTTAFGAPVWDDNNVITAGPRGPVLLQSTWFLEKLAAFDRERIPERVVHAKGSGAYGTFTVTKDITKYTKAKIFSKVGKKTECFFRFSTVAGERGSADAVRDPRGFAMKYYTEEGNWDLVGNNTPVFFIRDAIKFPDFIHTQKRDPQTNLPN----HDMVWDFWSNVPESLYQVTWVMSDRGIPKSFRHMDGFGSHTFSLINAKGERFWVKFHFETMQGVKHLTNEEAAEVRKYDPDSNQRDLFNAIAREDFPKWKLSIQVMPEEDAKKYRFHPFDVTKIWYLQDYPLMEVGIVELNKNPENYFAEVEQAAFSPANVVPGIGYSPDRMLQGRLFSYGDTHRYRLG-VNYPQIPVNKPRC-------PFH-SSSRDGYMQ--NGYYGSLQNYT…	505	Protein alignment - realigned		linear
WP_100999361	0	2	28.32%	13.66%	18.61%	32.28%	23.76%	44.75%	98.80%	98.80%	25.15%	WP_100999361	1048.5	5.882405273275843	Fri Feb 14 19:53:46 PST 2025	nr	catalase [Helicobacter pylori]	0	96385	TRUE	99.40%	505	1	8.750507354736328	505	2	505	Fri Feb 14 19:53:46 PST 2025	58.64420158	AA	Helicobacter pylori	HpKatA-SS1		100.00%	505	1	-1	0		MVNKDVKQTTAFGAPVWDDNNVITAGPRGPVLLQSTWFLEKLAAFDRERIPERVVHAKGSGAYGTFTVTKDITKYTKAKIFSKVGKKTECFFRFSTVAGERGSADAVRDPRGFAMKYYTEEGNWDLVGNNTPVFFIRDAIKFPDFIHTQKRDPQTNLPN----HDMVWDFWSNVPESLYQVTWVMSDRGIPKSFRHMDGFGSHTFSLINAKGERFWVKFHFHTIQGVKHLTNEEAAEIRKHDPDSNQRDLFDAIARGDFPKWKLSIQVMPEEDAKKYRFHPFDVTKIWYLQDYPLMEVGIVELNKNPENYFAEVEQAAFTPANVVPGIGYSPDRMLQGRLFSYGDTHRYRLG-VNYPQIPVNKPRC-------PFH-SSSRDGYMQ--NGYYGSLQNYT…	505	Protein alignment - realigned		linear
WP_100977480	0	2	28.12%	13.66%	18.81%	32.48%	23.56%	44.36%	99.00%	99.00%	25.35%	WP_100977480	1048.5	5.981218444154187	Fri Feb 14 19:53:45 PST 2025	nr	catalase [Helicobacter pylori]	0	96385	TRUE	99.50%	505	1	8.750934600830078	505	2	505	Fri Feb 14 19:53:45 PST 2025	58.67217168	AA	Helicobacter pylori	HpKatA-SS1		100.00%	505	1	-1	0		MVNKDVKQTTAFGAPVWDDNNVITAGPRGPVLLQSTWFLEKLAAFDRERIPERVVHAKGSGAYGTFTVTKDITKYTKAKIFSKVGKKTECFFRFSTVAGERGSADAVRDPRGFAMKYYTEEGNWDLVGNNTPVFFIRDAIKFPDFIHTQKRDPQTNLHN----HDMVWDFWSNVPESLYQVTWVMSDRGIPKSFRHMDGFGSHTFSLINAKGERFWVKFHFHTMQGVKHLTNEEAAEIRKHDPDSNQRDLFDAIARGDFPKWKLSIQVMPEEDAKKYRFHPFDVTKIWYLQDYPLMEVGIVELNKNPENYFAEVEQAAFTPANVVPGIGYSPDRMLQGRLFSYGDTHRYRLG-VNYPQIPVNKPRC-------PFH-SSSRDGYMQ--NGYYGSLQNYT…	505	Protein alignment - realigned		linear
WP_097722582	0	2	28.51%	13.66%	18.22%	31.88%	23.56%	44.36%	98.80%	98.80%	25.94%	WP_097722582	1048.5	5.685781127	Fri Feb 14 19:53:44 PST 2025	nr	catalase [Helicobacter pylori]	0	97875	TRUE	99.40%	505	1	8.740627289	505	2	505	Fri Feb 14 19:53:44 PST 2025	58.67919807999989	AA	Helicobacter pylori	HpKatA-SS1		100.00%	505	1	-1	0		MVNKDVKQTTAFGAPVWDDNNVITAGPRGPVLLQSTWFLEKLAAFDRERIPERVVHAKGSGAYGTFTVTKDITKYTKAKIFSKVGKKTECFFRFSTVAGERGSADAVRDPRGFAMKYYTEEGNWDLVGNNTPVFFIRDAIKFPDFIHTQKRDPQTNLPN----HDMVWDFWSNVPESLYQVTWVMSDRGIPKSFRHMDGFGSHTFSLINAKGERFWVKFHFETMQGVKHLTNEEAAEIRKYDPDSNQRDLFNAIARGDFPKWKLSIQVMPEEDAKKYRFHPFDVTKIWYLQDYPLMEVGIVELNKNPENYFAEVEQAAFSPANVVPGIGYSPDRMLQGRLFSYGDTHRYRLG-VNYPQIPVNKPRC-------PFH-SSSRDGYMQ--NGYYGSLQNYT…	505	Protein alignment - realigned		linear
WP_097699236	0	2	28.51%	13.66%	18.22%	31.88%	23.56%	44.36%	98.80%	98.80%	25.94%	WP_097699236	1048.5	5.685781127	Fri Feb 14 19:53:45 PST 2025	nr	catalase [Helicobacter pylori]	0	97875	TRUE	99.40%	505	1	8.740627289	505	2	505	Fri Feb 14 19:53:45 PST 2025	58.67919807999989	AA	Helicobacter pylori	HpKatA-SS1		100.00%	505	1	-1	0		MVNKDVKQTTAFGAPVWDDNNVITAGPRGPVLLQSTWFLEKLAAFDRERIPERVVHAKGSGAYGTFTVTKDITKYTKAKIFSKVGKKTECFFRFSTVAGERGSADAVRDPRGFAMKYYTEEGNWDLVGNNTPVFFIRDAIKFPDFIHTQKRDPQTNLPN----HDMVWDFWSNVPESLYQVTWVMSDRGIPKSFRHMDGFGSHTFSLINAKGERFWVKFHFETMQGVKHLTNEEAAEIRKYDPDSNQRDLFNAIARGDFPKWKLSIQVMPEEDAKKYRFHPFDVTKIWYLQDYPLMEVGIVELNKNPENYFAEVEQAAFSPANVVPGIGYSPDRMLQGRLFSYGDTHRYRLG-VNYPQIPVNKPRC-------PFH-SSSRDGYMQ--NGYYGSLQNYT…	505	Protein alignment - realigned		linear
WP_079368960	0	2	28.32%	13.66%	18.42%	32.08%	23.76%	44.75%	99.00%	99.00%	25.35%	WP_079368960	1048.5	5.7842842417115605	Fri Feb 14 19:53:45 PST 2025	nr	catalase [Helicobacter pylori]	0	96385	TRUE	99.50%	505	1	8.747676849365234	505	2	505	Fri Feb 14 19:53:45 PST 2025	58.57813637999989	AA	Helicobacter pylori	HpKatA-SS1		100.00%	505	1	-1	0		MVNKDVKQTTAFGAPVWDDNNVITAGPRGPVLLQSTWFLEKLAAFDRERIPERVVHAKGSGAYGTFTVTKDITKYTKAKIFSKVGKKTECFFRFSTVAGEKGSADAVRDPRGFAMKYYTEEGNWDLVGNNTPVFFIRDAIKFPDFIHTQKRDPQTNLPN----PDMVWDFWSNVPESLYQVTWVMSDRGIPKSFRHMDGFGSHTFSLINAKGERFWVKFHFHTMQGVKHLTNEEAAEIRKHDPDSNQRDLFDAIARGDFPKWKLSIQVMPEEDAKKYRFHPFDVTKIWYLQDYPLMEVGIVELNKNPENYFAEVEQAAFTPANVVPGIGYSPDRMLQGRLFSYGDTHRYRLG-VNYPQIPVNKPRC-------PFH-SSSRDGYMQ--NGYYGSLQNYT…	505	Protein alignment - realigned		linear
WP_079361410	0	2	28.32%	13.47%	18.42%	31.88%	23.96%	44.75%	99.00%	99.00%	25.54%	WP_079361410	1048.5	6.783977450510186	Fri Feb 14 19:53:46 PST 2025	nr	catalase [Helicobacter pylori]	0	96385	TRUE	99.50%	505	1	8.938335418701172	505	2	505	Fri Feb 14 19:53:46 PST 2025	58.60516497999989	AA	Helicobacter pylori	HpKatA-SS1		100.00%	505	1	-1	0		MVNKDVKQTTAFGAPVWDDNNVITAGPRGPVLLQSTWFLEKLAAFDRERIPERVVHAKGSGAYGTFTVTKDITKYTKAKIFSKVGKKTECFFRFSTVAGERGSADAVRDPRGFAMKYYTEEGNWDLVGNNTPVFFIRDAIKFPDFIHTQKRDPQTNLPN----PDMVWDFWSNVPESLYQVTWVMSDRGIPKSFRHMDGFGSHTFSLINAKGERFWVKFHFHTMQGVKHLTNEEAAEIRKHDPDSNQRDLFNAIARGDFPKWKLSIQVMPEEDAKKYRFHPFDVTKIWYLQDYPLMEVGIVELNKNPENYFAEVEQAAFTPANVVPGIGYSPDRMLQGRLFSYGDTHRYRLG-VNYPQIPVNKPRC-------PFH-SSSRDGYMQ--NGYYGSLQNYT…	505	Protein alignment - realigned		linear
WP_050831573	0	2	28.12%	13.66%	18.61%	32.28%	23.76%	44.55%	98.80%	98.80%	25.35%	WP_050831573	1048.5	5.881611575497679	Fri Feb 14 19:53:46 PST 2025	nr	catalase [Helicobacter pylori]	0	97875	TRUE	99.40%	505	1	8.741428375	505	2	505	Fri Feb 14 19:53:46 PST 2025	58.67823418	AA	Helicobacter pylori	HpKatA-SS1		100.00%	505	1	-1	0		MVNKDVKQTTAFGAPVWDDNNVITAGPRGPVLLQSTWFLEKLAAFDRERIPERVVHAKGSGAYGTFTVTKDITKYTKAKIFSKVGKKTECFFRFSTVAGERGSADAVRDPRGFAMKYYTEEGNWDLVGNNTPVFFIRDAIKFPDFIHTQKRDPQTNLPN----HDMVWDFWSNVPESLYQVTWVMSDRGIPKSFRHMDGFGSHTFSLINAKGERFWVKFHFHTMQGVKHLTNEEAAEIRKHDPDSNQRDLFDAIARGDYPKWKLSIQVMPEEDAKKYRFHPFDVTKIWYLQDYPLMEVGIVELNKNPENYFAEVEQAAFTPANVVPGIGYSPDRMLQGRLFSYGDTHRYRLG-VNYPQIPVNKPRC-------PFH-SSSRDGYMQ--NGYYGSLQNYT…	505	Protein alignment - realigned		linear
WP_000247343	0	2	28.32%	13.66%	18.42%	32.08%	23.76%	44.55%	98.80%	98.80%	25.54%	WP_000247343	1048.5	5.785387995606904	Fri Feb 14 19:53:45 PST 2025	nr	catalase [Helicobacter pylori]	0	96385	TRUE	99.40%	505	1	8.750133514404297	505	2	505	Fri Feb 14 19:53:45 PST 2025	58.62313688	AA	Helicobacter pylori	HpKatA-SS1		100.00%	505	1	-1	0		MVNKDVKQTTAFGAPVWDDNNVITAGPRGPVLLQSTWFLEKLAAFDRERIPERVVHAKGSGAYGTFTVTKDITKYTKAKIFSKVGKKTECFFRFSTVAGERGSADAVRDPRGFAMKYYTEEGNWDLVGNNTPVFFIRDAIKFPDFIHTQKRDPQTNLPN----HDMVWDFWSNVPESLYQVTWVMSDRGIPKSFRHMDGFGSHTFSLINAKGERFWVKFHFETMQGVKHLTNEEAAEIRKHDPDSNQRDLFNAIARGDFPKWKLSIQVMPEEDAKKYRFHPFDVTKIWYLQDYPLMEVGIVELNKNPENYFAEVEQAAFSPANVVPGIGYSPDRMLQGRLFSYGDTHRYRLG-VNYPQIPVNKPRC-------PFH-SSSRDGYMQ--NGYYGSLQNYT…	505	Protein alignment - realigned		linear
MFP6318915	0	2	28.51%	13.47%	18.61%	32.08%	23.56%	44.36%	98.80%	98.80%	25.74%	MFP6318915	1048.5	7.782072055617441	Fri Feb 14 19:53:45 PST 2025	nr	catalase [Helicobacter pylori]	0	97875	TRUE	99.40%	505	1	9.069606781	505	2	505	Fri Feb 14 19:53:45 PST 2025	58.65921337999989	AA	Helicobacter pylori	HpKatA-SS1		100.00%	505	1	-1	0		MVNKDVKQTTAFGTPVWDDNNVITAGPRGPVLLQSTWFLEKLAAFDRERIPERVVHAKGSGAYGTFTVTKDITKYTKAKIFSKVGKKTECFFRFSTVAGERGSADAVRDPRGFAMKYYTEEGNWDLVGNNTPVFFIRDAIKFPDFIHTQKRDPQTNLPN----HDMVWDFWSNVPESLYQVTWVMSDRGIPKSFRHMDGFGSHTFSLINAKGERFWVKFHFHTMQGVKHLTNEEAAEVRKYDPDSNQRDLFNAIARGDFPKWKLSIQVMPEEDAKKYRFHPFDVTKIWYLKDYPLMEVGIVELNKNPENYFAEVEQAAFSPANVVPGIGYSPDRMLQGRLFSYGDTHRYRLG-VNYPQIPVNKPRC-------PFH-SSSRDGYMQ--NGYYGSLQNYT…	505	Protein alignment - realigned		linear
MFP6194936	0	2	28.32%	13.47%	18.61%	32.08%	23.76%	44.55%	98.60%	98.60%	25.54%	MFP6194936	1048.5	6.881892674783835	Fri Feb 14 19:53:45 PST 2025	nr	catalase [Helicobacter pylori]	0	96385	TRUE	99.30%	505	1	8.938549041748047	505	2	505	Fri Feb 14 19:53:45 PST 2025	58.63116248	AA	Helicobacter pylori	HpKatA-SS1		100.00%	505	1	-1	0		MVNKDVKQTTAFGAPVWDDNNVITAGPRGPVLLQSTWFLEKLAAFDRERIPERVVHAKGSGAYGTFTVTKDITKYTKAKIFSKVGKKTECFFRFSTVAGERGSADAVRDPRGFAMKYYTEEGNWDLVGNNTPVFFIRDAIKFPDFIHTQKRDPQTNLPN----HDMVWDFWSNVPESLYQVTWVMSDRGIPKSFRHMDGFGSHTFSLINAKGERFWVKFHFHTMQGVKHLTNEEAAEIRKHDPDSNQRDLFNAIARGDFPKWKLSIQVMPEEDAKKYRFHPFDVTKIWYLQDYPLMEVGIVELNKNPENYFAEVEQAAFSPANVVPGIGYSPDRMLQGRLFSYGDTHRYRLG-VNYPQIPVNKPRC-------PFH-SSSRDGYMQ--NGYYGSLQNYT…	505	Protein alignment - realigned		linear
MFP6134891	0	2	28.32%	13.47%	18.61%	32.08%	23.56%	44.55%	98.80%	98.80%	25.54%	MFP6134891	1048.5	6.882790621388516	Fri Feb 14 19:53:44 PST 2025	nr	catalase [Helicobacter pylori]	0	96385	TRUE	99.40%	505	1	8.938549041748047	505	2	505	Fri Feb 14 19:53:44 PST 2025	58.647205179999894	AA	Helicobacter pylori	HpKatA-SS1		100.00%	505	1	-1	0		MVNKDVKQTTAFGAPVWDDNNVITAGPRGPVLLQSTWFLEKLAAFDRERIPERVVHAKGSGAYGTFTVTKDITKYTKAKIFSKVGKKTECFFRFSTVAGERGSADAVRDPRGFAMKYYTEEGNWDLVGNNTPVFFIRDAIKFPDFIHTQKRDPQTNLPN----HDMVWDFWSNVPESLYQVTWVMSDRGIPKSFRHMDGFGSHTFSLINAKGERFWVKFHFHTMQGVKHLTNEEAAEIRKHDPDSNQRDLFNAIARGDFPKWKLSIQVMPEEDAKKYRFHPFDVTKIWYLQDYPLMEVGIVELNKNPENYFAEVEQAAFSPANVVPGIGYSPDRMLQGRLFSYGDTHRYRLG-VNYPQIPVNKPRC-------LFH-SSSRDGYMQ--NGYYGSLQNYT…	505	Protein alignment - realigned		linear
MCQ2888704	0	2	28.51%	13.66%	18.22%	31.88%	23.96%	44.55%	98.80%	98.80%	25.74%	MCQ2888704	1048.5	6.586960012852828	Fri Feb 14 19:53:46 PST 2025	nr	catalase [Helicobacter pylori]	0	97875	TRUE	99.40%	505	1	8.927387237548828	505	2	505	Fri Feb 14 19:53:46 PST 2025	58.66821818	AA	Helicobacter pylori	HpKatA-SS1		100.00%	505	1	-1	0		MVNKDVKQTTAFGAPVWDDNNVITAGPRGPVLLQSTWFLEKLAAFDRERIPERVVHAKGSGAYGTFTVTKDITKYTKAKIFSKVGKKTECFFRFSTVAGERGSADAVRDPRGFAMKYYTEEGNWDLVGNNTPVFFIRDAIKFPDFIHTQKRDPQTNLPN----HDMVWDFWSNVPESLYQVTWVMSDRGIPKSFRHMDGFGSHTFSLINAKGERFWVKFHFETMQGVKHLTNEEAAEIRKYDPDSNQRDLFNAIARGDFPKWKLSIQVMPEEDAKKYRFHPFDVTKIWYLQDYPLMEVGIVELNKNPENYFAEVEQAAFSPANVVPGIGYSPDRMLQGRLFSYGDTHRYRLG-VNYPQIPVNKPRC-------PFH-SSSRDGYMQ--NGYYGSLQNYT…	505	Protein alignment - realigned		linear
MCQ2685673	0	2	28.32%	13.47%	18.61%	32.08%	23.76%	44.55%	98.80%	98.80%	25.54%	MCQ2685673	1048.5	6.882790621388516	Fri Feb 14 19:53:45 PST 2025	nr	catalase [Helicobacter pylori]	0	96385	TRUE	99.40%	505	1	8.938549041748047	505	2	505	Fri Feb 14 19:53:45 PST 2025	58.64518938	AA	Helicobacter pylori	HpKatA-SS1		100.00%	505	1	-1	0		MVNKDVKQTTAFGAPVWDDNNVITAGPRGPVLLQSTWFLEKLAAFDRERIPERVVHAKGSGAYGTFTVTKDITKYTKAKIFSKVGKKTECFFRFSTVAGERGSADAVRDPRGFAMKYYTEEGNWDLVGNNTPVFFIRDGIKFPDFIHTQKRDPQTNLPN----HDMVWDFWSNVPESLYQVTWVMSDRGIPKSFRHMDGFGSHTFSLINAKGERFWVKFHFHTMQGVKHLTNEEAAEIRKHDPDSNQRDLFNAIARGDFPKWKLSIQVMPEEDAKKYRFHPFDVTKIWYLQDYPLMEVGIVELNKNPENYFAEVEQAAFTPANVVPGIGYSPDRMLQARLFSYGDTHRYRLG-VNYPQIPVNKPRC-------PFH-SSSRDGYMQ--NGYYGSLQNYT…	505	Protein alignment - realigned		linear
MCQ2665792	0	2	28.51%	13.66%	18.22%	31.88%	23.56%	44.36%	98.80%	98.80%	25.94%	MCQ2665792	1048.5	5.685781127	Fri Feb 14 19:53:46 PST 2025	nr	catalase [Helicobacter pylori]	0	97875	TRUE	99.40%	505	1	8.740627289	505	2	505	Fri Feb 14 19:53:46 PST 2025	58.67919807999989	AA	Helicobacter pylori	HpKatA-SS1		100.00%	505	1	-1	0		MVNKDVKQTTAFGTPVWDDNNVITAGPRGPVLLQSTWFLEKLAAFDRERIPERVVHAKGSGAYGTFTVTKDITKYTKAKIFSKVGKKTECFFRFSTVAGERGSADAVRDPRGFAMKYYTEEGNWDLVGNNTPVFFIRDAIKFPDFIHTQKRDPQTNLPN----HDMVWDFWSNVPESLYQVTWVMSDRGIPKSFRHMDGFGSHTFSLINAKGERFWVKFHFETMQGVKHLTNEEAAEIRKYDPDSNQRDLFNAIARGDFPKWKLSIQVMPEEDAKKYRFHPFDVTKIWYLQDYPLMEVGIVELNKNPENYFAEVEQAAFSPANVVPGIGYSPDRMLQGRLFSYGDTHRYRLG-VNYPQIPVNKPRC-------PFH-SSSRDGYMQ--NGYYGSLQNYT…	505	Protein alignment - realigned		linear
MCQ2615296	0	2	28.32%	13.47%	18.42%	31.88%	23.96%	44.55%	98.60%	98.60%	25.74%	MCQ2615296	1048.5	6.782491613417989	Fri Feb 14 19:53:45 PST 2025	nr	catalase [Helicobacter pylori]	0	97875	TRUE	99.30%	505	1	8.930698395	505	2	505	Fri Feb 14 19:53:45 PST 2025	58.685210779999906	AA	Helicobacter pylori	HpKatA-SS1		100.00%	505	1	-1	0		MVNKDVKQTTAFGAPVWDDNNVITAGPRGPVLLQSTWFLEKLAAFDRERIPERVVHAKGSGAYGTFTVTKDITKYTKAKIFSKVGKKTECFFRFSTVAGERGSADAVRDPRGFAMKYYTEEGNWDLVGNNTPVFFIRDGIKFPDFIHTQKRDPQTNLPN----HDMVWDFWSNVPESLYQVTWVMSDRGIPKSFRHMDGFGSHTFSLINAKGERFWVKFHFHTMQGVKHLTNEEAAEIRKYDPDSNQRDLFNAIARGDFPKWKLSIQVMPEEDAKKYRFHPFDVTKIWYLQDYPLMEVGIVELNKNPENYFAEVEQAAFTPANVVPGIGYSPDRMLQARLFSYGDTHRYRLG-VNYPQIPVNRPRC-------PFH-SSSRDGYMQ--NGYYGSLQNYT…	505	Protein alignment - realigned		linear
GAA9875593	0	2	28.12%	13.66%	18.42%	32.08%	23.76%	44.75%	99.00%	99.00%	25.35%	GAA9875593	1048.5	5.783592102397513	Fri Feb 14 19:53:46 PST 2025	nr	catalase [Helicobacter pylori]	0	96385	TRUE	99.50%	505	1	8.750080108642578	505	2	505	Fri Feb 14 19:53:46 PST 2025	58.60816557999989	AA	Helicobacter pylori	HpKatA-SS1		100.00%	505	1	-1	0		MVNKDVKQTTAFGAPVWDDNNVITAGPRGPVLLQSTWFLEKLAAFDRERIPERVVHAKGSGAYGTFTVTKDITKYTKAKIFSKVGKKTECFFRFSTVAGERGSADAVRDPRGFAMKYYTEEGNWDLVGNNTPVFFIRDAIKFPDFIHTQKRDPQTNLPN----HDMVWDFWSNVPESLYQVTWVMSDRGIPKSFRHMDGFGSHTFSLINAKGERFWVKFHFLTMQGVKHLTNEEAAEIRKHDPDSNQRDLFDAIARGDFPKWKLSIQVMPEEDAKKYRFHPFDVTKIWYLQDYPLMEVGIVELNKNPENYFAEVEQAAFTPANVVPGIGYSPDRMLQGRLFSYGDTHRYRLG-VNYPQIPVNKPRC-------PFH-SSSRDGYMQ--NGYYGSLQNYT…	505	Protein alignment - realigned		linear
GAA9647067	0	2	28.12%	13.66%	18.22%	31.88%	23.96%	44.95%	99.20%	99.20%	25.35%	GAA9647067	1048.5	5.683985233741019	Fri Feb 14 19:53:45 PST 2025	nr	catalase [Helicobacter pylori]	0	97875	TRUE	99.60%	505	1	8.740627289	505	2	505	Fri Feb 14 19:53:45 PST 2025	58.634218479999895	AA	Helicobacter pylori	HpKatA-SS1		100.00%	505	1	-1	0		MVNKDVKQTTAFGAPVWDDNNVITAGPRGPVLLQSTWFLEKLAAFDRERIPERVVHAKGSGAYGTFTVTKDITKYTKAKIFSKVGKKTECFFRFSTVAGERGSADAVRDPRGFAMKYYTEEGNWDLVGNNTPVFFIRDAIKFPDFIHTQKRDPQTNLPN----PDMVWDFWSNVPESLYQVTWVMSDRGIPKSFRHMDGFGSHTFSLINAKGERFWVKFHFHTMQGVKHLTNEEAAEVRKYDPDSNQRDLFDAIARGDFPKWKLSIQVMPEEDAKKYRFHPFDVTKIWYLQDYPLMEVGIVELNKNPENYFAEVEQAAFTPANVVPGIGYSPDRMLQGRLFSYGDTHRYRLG-VNYPQIPVNKPRC-------PFH-SSSRDGYMQ--NGYYGSLQNYT…	505	Protein alignment - realigned		linear
GAA9445741	0	2	28.12%	13.86%	18.22%	32.08%	23.76%	44.55%	98.60%	98.60%	25.54%	GAA9445741	1048.5	3.783629002447789	Fri Feb 14 19:53:45 PST 2025	nr	catalase [Helicobacter pylori]	0	99365	TRUE	99.30%	505	1	8.193805694580078	505	2	505	Fri Feb 14 19:53:45 PST 2025	58.69118358	AA	Helicobacter pylori	HpKatA-SS1		100.00%	505	1	-1	0		MVNKDVKQTTAFGAPVWDDNNVITAGPRGPVLLQSTWFLEKLAAFDRERIPERVVHAKGSGAYGTFTVTKDITKYTKAKIFSKVGKKTECFFRFSTVAGERGSADAVRDPRGFAMKYYTEEGNWDLVGNNTPVFFIRDAIKFPDFIHTQKRDPQTNLPN----HDMVWDFWSNVPESLYQVTWVMSDRGIPKSFRHMDGFGSHTFSLINAKGERFWVKFHFHTMQGVKHLTNEEAAEIRKYDPDSNQRDLFDAIARGDYPKWKLSIQVMPEEDAKKYRFHPFDVTKIWYLQDYPLMEVGIVELNKNPENYFAEVEQAAFSPANVVPGIGYSPDRMLQGRLFSYGDTHRYRLG-VNYPQIPVNKPRC-------PFH-SSSRDGYMQ--NGYYGSLQNYT…	505	Protein alignment - realigned		linear
GAA9346193	0	2	28.15%	13.78%	18.50%	32.28%	23.62%	44.49%	98.80%	98.80%	25.39%	GAA9346193	1048.5	4.882124173989702	Fri Feb 14 19:53:46 PST 2025	nr	catalase [Helicobacter pylori]	0	97875	TRUE	99.40%	508	1	8.498432159423828	508	2	505	Fri Feb 14 19:53:46 PST 2025	59.04160448	AA	Helicobacter pylori	HpKatA-SS1		100.00%	505	1	-1	0		MVNKDVKQTTAFGAPVWDDNNVITAGPRGPVLLQSTWFLEKLAAFDRERIPERVVHAKGSGAYGTFTVTKDITKYTKAKIFSKVGKKTECFFRFSTVAGERGSADAVRDPRGFAMKYYTEEGNWDLVGNNTPVFFIRDAIKFPDFIHTQKRDPQTNLPN----HDMVWDFWSNVPESLYQVTWVMSDRGIPKSFRHMDGFGSHTFSLINAKGERFWVKFHFHTMQGVKHLTNEEAAEIRKYDPDSNQRDLFDAIARGDFPKWKLSIQVMPEEDAKKYRFHPFDVTKIWYLQDYPLMEVGIVELNKNPENYFAEVEQAAFTPANVVPGIGYSPDRMLQGRLFSYGDTHRYRLG-VNYPQIPVNKPRC-------PFH-SSSRDGYMQ--NGYYGSLQNYT…	508	Protein alignment - realigned		linear
GAA9245328	0	2	28.71%	13.47%	18.61%	32.08%	23.76%	44.75%	98.60%	98.60%	25.35%	GAA9245328	1048.5	7.782072055617441	Fri Feb 14 19:53:45 PST 2025	nr	catalase [Helicobacter pylori]	0	97875	TRUE	99.30%	505	1	9.069606781	505	2	505	Fri Feb 14 19:53:45 PST 2025	58.64124137999989	AA	Helicobacter pylori	HpKatA-SS1		100.00%	505	1	-1	0		MVNKDVKQTTAFGAPVWDDNNVITAGPRGPVLLQSTWFLEKLAAFDRERIPERVVHAKGSGAYGTFTVTKDITKYTKAKIFSKVGKKTECFFRFSTVAGERGSADAVRDPRGFAMKYYTEEGNWDLVGNNTPVFFIRDAIKFPDFIHTQKRDPQTNLPN----HDMVWDFWSNVPESLYQVTWVMSDRGIPKSFRHMDGFGSHTFSLINAKGERFWVKFHFHTMQGVKHLTNEEAAEIRKYDPDSNQRDLFNAIARGDFPKWKLSIQVMPEEDAKKYRFHPFDVTKIWYLKDYPLMEVGIVELNKNPENYFAEVEQAAFSPANVVPGIGYSPDRMLQGRLFSYGDTHRYRLG-VNYPQIPVNKPRC-------PFH-SSSRDGYMQ--NGYYGSLQNYT…	505	Protein alignment - realigned		linear
GAA9110877	0	2	28.32%	13.47%	18.61%	32.08%	23.56%	44.36%	98.80%	98.80%	25.74%	GAA9110877	1048.5	6.881892674783835	Fri Feb 14 19:53:45 PST 2025	nr	catalase [Helicobacter pylori]	0	96385	TRUE	99.40%	505	1	8.938549041748047	505	2	505	Fri Feb 14 19:53:45 PST 2025	58.62112398	AA	Helicobacter pylori	HpKatA-SS1		100.00%	505	1	-1	0		MVNKDVKQTTAFGAPVWDDNNVITAGPRGPVLLQSTWFLEKLAAFDRERIPERVVHAKGSGAYGTFTVTKDITKYTKAKIFSKVGKKTECFFRFSTVAGERGSADAVRDPRGFAMKYYTEEGNWDLVGNNTPVFFIRDAIKFPDFIHTQKRDPQTNLPN----HDMVWDFWSNVPESLYQVTWVMSDRGIPKSFRHMDGFGSHTFSLINAKGERFWVKFHFHTMQGVKHLTNEEAAEIRKHDPDSNQRDLFNAIARGDFPKWKLSIQVMPEEDAKKYRFHPFDVTKIWYLQDYPLMEVGIVELNKNPENYFAEVEQAAFTPANVVPGIGYSPDRMLQGRLFSYGDTHRYRLG-VNYSQIPVNKPRC-------PFH-SSSRDGYMQ--NGYYGSLQNYT…	505	Protein alignment - realigned		linear
GAA8961412	0	2	28.32%	13.47%	18.61%	32.08%	23.96%	44.55%	98.40%	98.40%	25.54%	GAA8961412	1048.5	6.882098482074483	Fri Feb 14 19:53:45 PST 2025	nr	catalase [Helicobacter pylori]	0	96385	TRUE	99.20%	505	1	8.941432953	505	2	505	Fri Feb 14 19:53:45 PST 2025	58.659175779999906	AA	Helicobacter pylori	HpKatA-SS1		100.00%	505	1	-1	0		MVNKDVKQTTAFGAPVWDDNNVITAGPRGPILLQSTWFLEKLAAFDRERIPERVVHAKGSGAYGTFTVTKDITKYTKAKIFSKVGKKTECFFRFSTVAGERGSADAVRDPRGFAMKYYTEEGNWDLVGNNTPVFFIRDAIKFPDFIHTQKRDPQTNLPN----HDMVWDFWSNVPESLYQVTWVMSDRGIPKSFRHMDGFGSHTFSLINAKGERFWVKFHFHTMQGVKHLTNEEAAEIRKHDPDSNQRDLFNAIARGDFPKWKLSIQVMPEEDAKKYRFHPFDVTKIWYLQDYPLMEVGIVELNKNPENYFAEVEQAAFSPANVVPGIGYSPDRMLQGRLFSYGDTHRYRLG-VNYPQIPVNRPRC-------PFH-SSSRDGYMQ--NGYYGSLQNYT…	505	Protein alignment - realigned		linear
GAA8831925	0	2	28.32%	13.66%	18.22%	31.88%	23.96%	44.55%	99.00%	99.00%	25.74%	GAA8831925	1048.5	5.683191535962841	Fri Feb 14 19:53:46 PST 2025	nr	catalase [Helicobacter pylori]	0	99365	TRUE	99.50%	505	1	8.731761932373047	505	2	505	Fri Feb 14 19:53:46 PST 2025	58.634157179999896	AA	Helicobacter pylori	HpKatA-SS1		100.00%	505	1	-1	0		MINKDVKQTTAFGAPVWDDNNVITAGPRGPVLLQSTWFLEKLAAFDRERIPERVVHAKGSGAYGTFTVTKDITKYTKAKIFSKVGKKTECFFRFSTVAGERGSADAVRDPRGFAMKYYTEEGNWDLVGNNTPVFFIRDAIKFPDFIHTQKRDPQTNLPN----PDMVWDFWSNVPESLYQVTWVMSDRGIPKSFRHMDGFGSHTFSLINAKGERFWVKFHFHTMQGVKHLTNEEAAEVRKYDPDSNQRDLFDAIARGDYPKWKLSIQVMPEEDAKKYRFHPFDVTKIWYLQDYPLMEVGIVELNKNPENYFAEVEQAAFTPANVVPGIGYSPDRMLQGRLFSYGDTHRYRLG-VNYPQIPVNKPRC-------PFH-SSSRDGYMQ--NGYYGSLQNYT…	505	Protein alignment - realigned		linear
GAA8695421	0	2	27.92%	13.66%	18.22%	31.88%	23.56%	44.36%	98.60%	98.60%	25.94%	GAA8695421	1048.5	4.7839101017339445	Fri Feb 14 19:53:45 PST 2025	nr	catalase [Helicobacter pylori]	0	97875	TRUE	99.30%	505	1	8.499340057373047	505	2	505	Fri Feb 14 19:53:45 PST 2025	58.64608458	AA	Helicobacter pylori	HpKatA-SS1		100.00%	505	1	-1	0		MVNKDVKQTTAFGAPVWDDNNVITAGPRGPVLLQSTWFLEKLAAFDRERIPERVVHAKGSGAYGTFTVTKDITKYTKAKIFSKVGKKTECFFRFSTVAGERGSADAVRDPRGFAMKYYTEEGNWDLVGNNTPVFFIRDAIKFPDFIHTQKRDPQTNLPN----HDMVWDFWSNVPESLYQVTWVMSDRGIPKSFRHMDGFGSHTFSLINAKGERFWVKFHFHTMQGVKHLTNEEAAEVRKYDPDSNQRDLFNAIARGDFPKWKLSIQVMPEEDAKKYRFHPFDVTKIWYLQDYPLMEVGIVELNKNPENYFAEVEQAAFSPANVVPGIGYSPDRMLQGRLFSYGDTHRYRLG-VNYPQIPVNKPRC-------PFH-SSSRDGYMQ--NGYYGSLQNYT…	505	Protein alignment - realigned		linear
GAA8612934	0	2	28.12%	13.66%	18.61%	32.28%	23.56%	44.16%	98.80%	98.80%	25.74%	GAA8612934	1048.5	5.881611575497679	Fri Feb 14 19:53:45 PST 2025	nr	catalase [Helicobacter pylori]	0	97875	TRUE	99.40%	505	1	8.741428375	505	2	505	Fri Feb 14 19:53:45 PST 2025	58.638108179999904	AA	Helicobacter pylori	HpKatA-SS1		100.00%	505	1	-1	0		MVNKDVKQTTAFGAPVWDDNNVITAGPRGPVLLQSTWFLEKLAAFDRERIPERVVHAKGSGAYGTFTVTKDITKYTKAKIFSKVGKKTECFFRFSTVAGERGSADAVRDPRGFAMKYYTEEGNWDLVGNNTPVFFIRDAIKFPDFIHTQKRDPQTNLPN----HDMVWDFWSNVPESLYQVTWVMSDRGIPKSFRHMDGFGSHTFSLINAKGERFWVKFHFHTMQGVKHLTNEEAAEIRKHDPDSNQRDLFDAIARGDYPKWKLSIQVMPEEDAKKYRFHPFDVTKIWYLQDYPLMEVGIVELNKNPENYFAEVEQAAFTPANVVPGIGYSPDRMLQGRLFSYGDTHRYRLG-VNYSQIPVNKPRC-------PFH-SSSRDGYMQ--NGYYGSLQNYT…	505	Protein alignment - realigned		linear
GAA8553406	0	2	28.32%	13.47%	18.61%	32.08%	23.96%	44.75%	98.80%	98.80%	25.35%	GAA8553406	1048.5	7.782277862908089	Fri Feb 14 19:53:45 PST 2025	nr	catalase [Helicobacter pylori]	0	97875	TRUE	99.40%	505	1	9.072650909423828	505	2	505	Fri Feb 14 19:53:45 PST 2025	58.70131488	AA	Helicobacter pylori	HpKatA-SS1		100.00%	505	1	-1	0		MVNKDVKQTTAFGAPVWDDNNVITAGPRGPVLLQSTWFLEKLAAFDRERIPERVVHAKGSGAYGTFTVTKDITKYTKAKIFSKVGKKTECFFRFSTVAGERGSADAVRDPRGFAMKYYTEEGNWDLVGNNTPVFFIRDAIKFPDFIHTQKRDPQTNLPN----HDMVWDFWSNVPESLYQVTWVMSDRGIPKSFRHMDGFGSHTFSLINAKGERFWVKFHFHTMQGVKHLTNEEAAEVRKYDPDSNQRDLFNAIARGDFPKWKLSIQVMPEEDAKKYRFHPFDVTKIWYLKDYPLMEVGIVELNKNPENYFAEVEQAAFTPANVVPGIGYSPDRMLQGRLFSYGDTHRYRLG-VNYPQIPVNRPRC-------PFH-SSSRDGYMQ--NGYYGSLQNYT…	505	Protein alignment - realigned		linear
GAA8548381	0	2	28.12%	13.66%	18.61%	32.28%	23.76%	44.55%	98.80%	98.80%	25.35%	GAA8548381	1048.5	5.881611575497679	Fri Feb 14 19:53:46 PST 2025	nr	catalase [Helicobacter pylori]	0	97875	TRUE	99.40%	505	1	8.741428375	505	2	505	Fri Feb 14 19:53:46 PST 2025	58.67823418	AA	Helicobacter pylori	HpKatA-SS1		100.00%	505	1	-1	0		MVNKDVKQTTAFGAPVWDDNNVITAGPRGPVLLQSTWFLEKLAAFDRERIPERVVHAKGSGAYGTFTVTKDITKYTKAKIFSKVGKKTECFFRFSTVAGERGSADAVRDPRGFAMKYYTEEGNWDLVGNNTPVFFIRDAIKFPDFIHTQKRDPQTNLPN----HDMVWDFWSNVPESLYQVTWVMSDRGIPKSFRHMDGFGSHTFSLINAKGERFWVKFHFHTMQGVKHLTNEEAAEVRKHDPDSNQRDLFDAIARGDYPKWKLSIQVMPEEDAKKYRFHPFDVTKIWYLQDYPLMEVGIVELNKNPENYFAEVEQAAFTPANIVPGIGYSPDRMLQGRLFSYGDTHRYRLG-VNYPQIPVNKPRC-------PFH-SSSRDGYMQ--NGYYGSLQNYT…	505	Protein alignment - realigned		linear
GAA8545779	0	2	28.32%	13.66%	18.22%	31.88%	23.56%	44.36%	98.80%	98.80%	25.94%	GAA8545779	1048.5	5.685781127	Fri Feb 14 19:53:45 PST 2025	nr	catalase [Helicobacter pylori]	0	97875	TRUE	99.40%	505	1	8.740627289	505	2	505	Fri Feb 14 19:53:45 PST 2025	58.683204479999894	AA	Helicobacter pylori	HpKatA-SS1		100.00%	505	1	-1	0		MVNKDVKQTTAFGTPVWDDNNVITAGPRGPVLLQSTWFLEKLAAFDRERIPERVVHAKGSGAYGTFTVTKDITKYTKAKIFSKVGKKTECFFRFSTVAGERGSADAVRDPRGFAMKYYTEEGNWDLVGNNTPVFFIRDAIKFPDFIHTQKRDPQTNLPN----HDMVWDFWSNVPESLYQVTWVMSDRGIPKSFRHMDGFGSHTFSLINAKGERFWVKFHFETMQGVKHLTNEEAAEVRKYDPDSNQRDLFNAIARGDFPKWKMSIQVMPEEDAKKYRFHPFDVTKIWYLQDYPLMEVGIVELNKNPENYFAEVEQAAFSPANVVPGIGYSPDRMLQGRLFSYGDTHRYRLG-VNYPQIPVNKPRC-------PFH-SSSRDGYMQ--NGYYGSLQNYT…	505	Protein alignment - realigned		linear
GAA8498460	0	2	27.92%	13.66%	18.61%	32.28%	23.96%	44.75%	98.60%	98.60%	25.15%	GAA8498460	1048.5	5.882611080566491	Fri Feb 14 19:53:45 PST 2025	nr	catalase [Helicobacter pylori]	0	96385	TRUE	99.30%	505	1	8.75296402	505	2	505	Fri Feb 14 19:53:45 PST 2025	58.67622128	AA	Helicobacter pylori	HpKatA-SS1		100.00%	505	1	-1	0		MVNKDVKQTTAFGAPVWDDNNVITAGPRGPVLLQSTWFLEKLAAFDRERIPERVVHAKGSGAYGTFTVTKDITKYTKAKIFSKVGKKTECFFRFSTVAGERGSADAVRDPRGFAMKYYTEEGNWDLVGNNTPVFFIRDAIKFPDFIHTQKRDPQTNLPN----HDMVWDFWSNVPESLYQVTWVMSDRGIPKSFRHMDGFGSHTFSLINAKGERFWVKFHFHTMQGVKHLTNEEAAEIRKHDPDSNQRDLFDAIARGDFPKWKLSIQVMPEEDAKKYRFHPFDVTKIWYLQDYPLMEVGIVELNKNPENYFAEVEQAAFSPANVVPGIGYSPDRMLQGRLFSYGDTHRYRLG-VNYPQIPVNRPRC-------PFH-SSSRDGYMQ--NGYYGSLQNYT…	505	Protein alignment - realigned		linear
GAA8443295	0	2	28.12%	13.86%	18.42%	32.28%	23.76%	44.55%	98.80%	98.80%	25.35%	GAA8443295	1048.5	4.785002647494231	Fri Feb 14 19:53:45 PST 2025	nr	catalase [Helicobacter pylori]	0	96385	TRUE	99.40%	505	1	8.504253387451172	505	2	505	Fri Feb 14 19:53:45 PST 2025	58.61009478	AA	Helicobacter pylori	HpKatA-SS1		100.00%	505	1	-1	0		MVNKDVKQTTAFGAPVWDDNNVITAGPRGPVLLQSTWFLEKLAAFDRERIPERVVHAKGSGAYGTFTVTKDITKYTKAKIFSKVGKKTECFFRFSTVAGERGSADAVRDPRGFAMKYYTEEGNWDLVGNNTPVFFIRDAIKFPDFIHTQKRDPQTNLPN----HDMVWDFWSNVPESLYQVTWVMSDRGIPKSFRHMDGFGSHTFSLINAKGERFWVKFHFETMQGVKHLTNEEAAEIRKHDPDSNQRDLFDAIARGDFPKWKLSIQVMPEEDAKKYRFHPFDVTKIWYLQDYPLMEVGIVELNKNPENYFAEVEQAAFSPANVVPGIGYSPDRMLQGRLFSYGDTHRYRLG-VNYPQIPVNKPRC-------PFH-SSSRDGYMQ--NGYYGSLQNYT…	505	Protein alignment - realigned		linear
GAA8354429	0	2	28.32%	13.66%	18.42%	32.08%	23.56%	44.36%	98.80%	98.80%	25.74%	GAA8354429	1048.5	5.782004706841171	Fri Feb 14 19:53:46 PST 2025	nr	catalase [Helicobacter pylori]	0	99365	TRUE	99.40%	505	1	8.732189178466797	505	2	505	Fri Feb 14 19:53:46 PST 2025	58.73429537999989	AA	Helicobacter pylori	HpKatA-SS1		100.00%	505	1	-1	0		MVNKDVKQTTAFGAPVWDDNNVITAGPRGPVLLQSTWFLEKLAAFDRERIPERVVHAKGSGAYGTFTVTKDITKYTKAKIFSKVGKKTECFFRFSTVAGERGSADAVRDPRGFAMKYYTEEGNWDLVGNNTPVFFIRDAIKFPDFIHTQKRDPQTNLPN----HDMVWDFWSNVPESLYQVTWVMSDRGIPKSFRHMDGFGSHTFSLINAKGERFWVKFHFHTMQGVKHLTNEEAAEIRKYDPDSNQRDLFDAIARGDYPKWKLSIQVMPEEDAKKYRFHPFDVTKIWYLQDYPLMEVGIVELNKNPENYFAEVEQAAFTPANVVPGIGYSPDRMLQGRLFSYGDTHRYRLG-VNYPQIPVNKPRC-------PFH-SSSRDGYMQ--NGYYGSLQNYT…	505	Protein alignment - realigned		linear
GAA8250099	0	2	28.32%	13.66%	18.22%	31.88%	23.96%	44.55%	99.00%	99.00%	25.74%	GAA8250099	1048.5	5.683191535962841	Fri Feb 14 19:53:45 PST 2025	nr	catalase [Helicobacter pylori]	0	99365	TRUE	99.50%	505	1	8.731761932373047	505	2	505	Fri Feb 14 19:53:45 PST 2025	58.634157179999896	AA	Helicobacter pylori	HpKatA-SS1		100.00%	505	1	-1	0		MVNKDVKQTTAFGAPVWDDNNVITAGPRGPVLLQSTWFLEKLAAFDRERIPERVVHAKGSGAYGTFTVTKDITKYTKAKIFSKVGKKTECFFRFSTVAGERGSADAVRDPRGFAMKYYTEEGNWDLVGNNTPVFFIRDAIKFPDFIHTQKRDPQTNLPN----PDMVWDFWSNVPESLYQVTWVMSDRGIPKSFRHMDGFGSHTFSLINAKGERFWVKFHFHTMQGVKHLTNEEAAEIRKYDPDSNQRDLFDAIARGDYPKWKLSIQVMPEEDAKKYRFHPFDVTKIWYLQDYPLMEVGIVELNKNPENYFAEVEQAAFTPANVVPGIGYSPDRMLQGRLFSYGDTHRYRLG-VNYPQIPVNKPRC-------PFH-SSSRDGYMQ--NGYYGSLQNYT…	505	Protein alignment - realigned		linear
GAA7532100	0	2	28.32%	13.47%	18.61%	32.08%	23.76%	44.75%	98.80%	98.80%	25.35%	GAA7532100	1048.5	6.881892674783835	Fri Feb 14 19:53:45 PST 2025	nr	catalase [Helicobacter pylori]	0	96385	TRUE	99.40%	505	1	8.938549041748047	505	2	505	Fri Feb 14 19:53:45 PST 2025	58.66124998	AA	Helicobacter pylori	HpKatA-SS1		100.00%	505	1	-1	0		MVNKDVKQTTAFGAPVWDDNNVITAGPRGPVLLQSTWFLEKLAAFDRERIPERVVHAKGSGAYGTFTVTKDITKYTKAKIFSKVGKKTECFFRFSTVAGERGSADAVRDPRGFAMKYYTEEGNWDLVGNNTPVFFIRDAIKFPDFIHTQKRDPQTNLPN----HDMVWDFWSNVPESLYQVTWVMSDRGIPKSFRHMDGFGSHTFSLINAKGERFWVKFHFHTMQGVKHLTNEEAAEIRKHDPDSNQRDLFNAIARGDFPKWKLSIQVMPEEDAKKYRFHPFDVTKIWYLQDYPLMEVGIVELNKNPENYFAEVEQAAFTPANVVPGIGYSPDRMLQGRLFSYGDTHRYRLG-VNYPQIPVNKPRC-------PFH-SSSRDGYMQ--NGYYGSLQNYT…	505	Protein alignment - realigned		linear
GAA7520325	0	2	28.12%	13.86%	18.42%	32.28%	23.76%	44.36%	98.80%	98.80%	25.54%	GAA7520325	1048.5	4.784208949716067	Fri Feb 14 19:53:46 PST 2025	nr	catalase [Helicobacter pylori]	0	97875	TRUE	99.40%	505	1	8.497470856	505	2	505	Fri Feb 14 19:53:46 PST 2025	58.64012107999989	AA	Helicobacter pylori	HpKatA-SS1		100.00%	505	1	-1	0		MVNKDVKQTTAFGAPVWDDNNVITAGPRGPVLLQSTWFLEKLAAFDRERIPERVVHAKGSGAYGTFTVTKDITKYTKAKIFSKVGKKTECFFRFSTVAGERGSADAVRDPRGFAMKYYTEEGNWDLVGNNTPVFFIRDAIKFPDFIHTQKRDPQTNLPN----HDMVWDFWSNVPESLYQVTWVMSDRGIPKSFRHMDGFGSHTFSLINAKGERFWVKFHFETMQGVKHLTNEEAAEIRKHDPDSNQRDLFDAIARGDYPKWKLSIQVMPEEDAKKYRFHPFDVTKIWYLQDYPLMEVGIVELNKNPENYFAEVEQAAFTPANVVPGIGYSPDRMLQGRLFSYGDTHRYRLG-VNYPQIPVNKPRC-------PFH-SSSRDGYMQ--NGYYGSLQNYT…	505	Protein alignment - realigned		linear
GAA7408779	0	2	28.32%	13.66%	18.42%	32.08%	23.56%	44.36%	98.80%	98.80%	25.74%	GAA7408779	1048.5	5.782004706841171	Fri Feb 14 19:53:45 PST 2025	nr	catalase [Helicobacter pylori]	0	99365	TRUE	99.40%	505	1	8.732189178466797	505	2	505	Fri Feb 14 19:53:45 PST 2025	58.73429537999989	AA	Helicobacter pylori	HpKatA-SS1		100.00%	505	1	-1	0		MVNKDVKQTTAFGTPVWDDNNVITAGPRGPVLLQSTWFLEKLAAFDRERIPERVVHAKGSGAYGTFTVTKDITKYTKAKIFSKVGKKTECFFRFSTVAGERGSADAVRDPRGFAMKYYTEEGNWDLVGNNTPVFFIRDAIKFPDFIHTQKRDPQTNLPN----HDMVWDFWSNVPESLYQVTWVMSDRGIPKSFRHMDGFGSHTFSLINAKGERFWVKFHFHTMQGVKHLTNEEAAEIRKYDPDSNQRDLFDAIARGDYPKWKLSIQVMPEEDAKKYRFHPFDVTKIWYLQDYPLMEVGIVELNKNPENYFAEVEQAAFTPANVVPGIGYSPDRMLQGRLFSYGDTHRYRLG-VNYPQIPVNKPRC-------PFH-SSSRDGYMQ--NGYYGSLQNYT…	505	Protein alignment - realigned		linear
WRG23094	0	2	28.71%	13.66%	18.42%	32.08%	23.76%	44.55%	98.80%	98.80%	25.54%	WRG23094	1048.11	6.685567376	Fri Feb 14 19:53:46 PST 2025	nr	catalase [Helicobacter pylori]	0	97875	TRUE	99.40%	505	1	8.924823760986328	505	2	505	Fri Feb 14 19:53:46 PST 2025	58.677268979999894	AA	Helicobacter pylori	HpKatA-SS1		100.00%	505	1	-1	0		MVNKDVKQTTAFGAPVWDDNNVITAGPRGPVLLQSTWFLEKLAAFDRERIPERVVHAKGSGAYGTFTVTKDITKYTKAKIFSKVGKKTECFFRFSTVAGERGSADAVRDPRGFAMKYYTEEGNWDLVGNNTPVFFIRDAIKFPDFIHTQKRDPQTNLPN----HDMVWDFWSNVPESLYQVTWVMSDRGIPKSFRHMDGFGSHTFSLINAKGERFWVKFHFETMQGVKHLTNEEAAEIRKYDPDSNQRDLFNAIARGDFPKWKLSIQVMPEEDAKKYRFHPFDVTKIWYLKDYPLMEVGIVELNKNPENYFAEVEQAAFTPANVVPGIGYSPDRMLQGRLFSYGDTHRYRLG-VNYPQIPVNKPRC-------PFH-SSSRDGYMQ--NGYYGSLQNYT…	505	Protein alignment - realigned		linear
WRF00354	0	2	28.51%	13.47%	18.42%	31.88%	23.56%	44.55%	98.80%	98.80%	25.74%	WRF00354	1048.11	6.782285806127341	Fri Feb 14 19:53:46 PST 2025	nr	catalase [Helicobacter pylori]	0	97875	TRUE	99.40%	505	1	8.927921295166016	505	2	505	Fri Feb 14 19:53:46 PST 2025	58.63115948	AA	Helicobacter pylori	HpKatA-SS1		100.00%	505	1	-1	0		MVNKDVKQTTAFGAPVWDDNNVITAGPRGPVLLQSTWFLEKLAAFDRERIPERVVHAKGSGAYGTFTVTKDITKYTKAKIFSKVGKKTECFFRFSTVAGERGSADAVRDPRGFAMKYYTEEGNWDLVGNNTPVFFIRDAIKFPDFIHTQKRDPQTNLPN----HDMVWDFWSNVPESLYQVTWVMSDRGIPKSFRHMDGFGSHTFSLINAKGERFWVKFHFHTMQGVKHLTNEEAAEVRKYDPDSNQRDLFNAIARGDFPKWKLSIQVMPEEDAKKYRFHPFDVTKIWYLQDYPLMEVGIVELNKNPENYFAEVEQAAFSPANVVPGIGYSPDRMLQGRLFSYGDTHRYRLG-VNYSQIPVNKPRC-------PFH-SSSRDGYMQ--NGYYGSLQNYT…	505	Protein alignment - realigned		linear
WRA43008	0	2	28.51%	13.47%	18.61%	32.08%	23.56%	44.55%	98.60%	98.60%	25.54%	WRA43008	1048.11	6.882584814097868	Fri Feb 14 19:53:46 PST 2025	nr	catalase [Helicobacter pylori]	0	96385	TRUE	99.30%	505	1	8.935718536376953	505	2	505	Fri Feb 14 19:53:46 PST 2025	58.58912218	AA	Helicobacter pylori	HpKatA-SS1		100.00%	505	1	-1	0		MVNKDVKQTTAFGAPVWDDNNVITAGPRGPVLLQSTWFLEKLAAFDRERIPERVVHAKGSGAYGTFTVTKDITKYTKAKIFSKVGKKTECFFRFSTVAGEKGSADAVRDPRGFAMKYYTEEGNWDLVGNNTPVFFIRDGIKFPDFIHTQKRDPQTNLPN----HDMVWDFWSNVPESLYQVTWVMSDRGIPKSFRHMDGFGSHTFSLINAKGERFWVKFHFHTMQGVKHLTNEEAAEIRKHDPDSNQRDLFNAIARGDFPKWKLSIQVMPEEDAKKYRFHPFDVTKIWYLQDYPLMEVGIVELNKNPENYFAEVEQAAFSPANVVPGIGYSPDRMLQGRLFSYGDTHRYRLG-VNYPQIPVNKPRC-------PFH-SSSRDGYMQ--NGYYGSLQNYT…	505	Protein alignment - realigned		linear
WQZ92638	0	2	28.32%	13.47%	18.61%	32.08%	23.56%	44.55%	98.60%	98.60%	25.54%	WQZ92638	1048.11	6.881892674783835	Fri Feb 14 19:53:46 PST 2025	nr	catalase [Helicobacter pylori]	0	96385	TRUE	99.30%	505	1	8.938549041748047	505	2	505	Fri Feb 14 19:53:46 PST 2025	58.64518938	AA	Helicobacter pylori	HpKatA-SS1		100.00%	505	1	-1	0		MVNKDVKQTTVFGAPVWDDNNVITAGPRGPVLLQSTWFLEKLAAFDRERIPERVVHAKGSGAYGTFTVTKDITKYTKAKIFSKVGKKTECFFRFSTVAGERGSADAVRDPRGFAMKYYTEEGNWDLVGNNTPVFFIRDAIKFPDFIHTQKRDPQTNLPN----HDMVWDFWSNVPESLYQVTWVMSDRGIPKSFRHMDGFGSHTFSLINAKGERFWVKFHFHTMQGVKHLTNEEAAEIRKHDPDSNQRDLFNAIARGDFPKWKLSIQVMPEEDAKKYRFHPFDVTKIWYLQDYPLMEVGIVELNKNPENYFAEVEQAAFSPANVVPGIGYSPDRMLQGRLFSYGDTHRYRLG-VNYPQIPVNKPRC-------PFH-SSSRDGYMQ--NGYYGSLQNYT…	505	Protein alignment - realigned		linear
WQZ14846	0	2	28.32%	13.66%	18.22%	31.88%	23.56%	44.36%	98.80%	98.80%	25.94%	WQZ14846	1048.11	5.6848831803457145	Fri Feb 14 19:53:47 PST 2025	nr	catalase [Helicobacter pylori]	0	97875	TRUE	99.40%	505	1	8.740627289	505	2	505	Fri Feb 14 19:53:47 PST 2025	58.63711748	AA	Helicobacter pylori	HpKatA-SS1		100.00%	505	1	-1	0		MVNKDVKQTTAFGAPVWDDNNVITAGPRGPVLLQSTWFLEKLAAFDRERIPERVVHAKGSGAYGTFTVTKDITKYTKAKIFSKVGKKTECFFRFSTVAGERGSADAVRDPRGFAMKYYTEEGNWDLVGNNTPVFFIRDAIKFPDFIHTQKRDPQTNLPN----HDMVWDFWSNVPESLYQVTWVMSDRGIPKSFRHMDGFGSHTFSLINAKGERFWVKFHFETMQGVKHLTNEEAAEVRKYDPDSNQRDLFNAISRGDFPKWKLSIQVMPEEDAKKYRFHPFDVTKIWYLQDYPLMEVGIVELNKNPENYFAEVEQAAFSPANVVPGIGYSPDRMLQGRLFSYGDTHRYRLG-VNYPQIPVNKPRC-------PFH-SSSRDGYMQ--NGYYGSLQNYT…	505	Protein alignment - realigned		linear
WQV99690	0	2	28.12%	13.47%	18.81%	32.28%	23.56%	44.36%	99.00%	99.00%	25.54%	WQV99690	1048.11	6.981603792	Fri Feb 14 19:53:46 PST 2025	nr	catalase [Helicobacter pylori]	0	96385	TRUE	99.50%	505	1	8.938762664794922	505	2	505	Fri Feb 14 19:53:46 PST 2025	58.65716008	AA	Helicobacter pylori	HpKatA-SS1		100.00%	505	1	-1	0		MVNKDVKQTTAFGAPVWDDNNVITAGPRGPVLLQSTWFLEKLAAFDRERIPERVVHAKGSGAYGTFTVTKDITKYTKAKIFSKVGKKTECFFRFSTVAGERGSADAVRDPRGFAMKYYTEEGNWDLVGNNTPVFFIRDAIKFPDFIHTQKRDPQTNLHN----HDMVWDFWSNVPESLYQVTWVMSDRGIPKSFRHMDGFGSHTFSLINAKGERFWVKFHFHTMQGVKHLTNEEAAEVRKHDPDSNQRDLFNAIARGDFPKWKLSIQVMPEEDAKKYRFHPFDVTKIWYLQDYPLMEVGIVELNKNPENYFAEVEQAAFSPANVVPGIGYSPDRMLQGRLFSYGDTHRYRLG-VNYPQIPVNKPRC-------PFH-SSSRDGYMQ--NGYYGSLQNYT…	505	Protein alignment - realigned		linear
WQV98308	0	2	28.32%	13.66%	18.42%	32.08%	23.56%	44.36%	99.00%	99.00%	25.74%	WQV98308	1048.11	5.784594298	Fri Feb 14 19:53:47 PST 2025	nr	catalase [Helicobacter pylori]	0	97875	TRUE	99.50%	505	1	8.741054535	505	2	505	Fri Feb 14 19:53:47 PST 2025	58.67516938	AA	Helicobacter pylori	HpKatA-SS1		100.00%	505	1	-1	0		MVNKDVKQTTAFGAPVWDDNNVITAGPRGPVLLQSTWFLEKLAAFDRERIPERVVHAKGSGAYGTFTVTKDITKYTKAKIFSKVGKKTECFFRFSTVAGERGSADAVRDPRGFAMKYYTEEGNWDLVGNNTPVFFIRDAIKFPDFIHTQKRDPQTNLHN----HDMVWDFWSNVPESLYQVTWVMSDRGIPKSFRHMDGFGSHTFSLINAKGERFWVKFHFETMQGVKHLTNEEAAEVRKYDPDSNQRDLFNAIARGDFPKWKLSIQVMPEEDAKKYRFHPFDVTKIWYLQDYPLMEVGIVELNKNPENYFAEVEQAAFSPANVVPGIGYSPDRMLQGRLFSYGDTHRYRLG-VNYPQIPVNKPRC-------PFH-SSSRDGYMQ--NGYYGSLQNYT…	505	Protein alignment - realigned		linear
WQT56904	0	2	28.51%	13.47%	18.42%	31.88%	23.76%	44.55%	98.60%	98.60%	25.74%	WQT56904	1048.11	6.783183752732022	Fri Feb 14 19:53:46 PST 2025	nr	catalase [Helicobacter pylori]	0	97875	TRUE	99.30%	505	1	8.927921295166016	505	2	505	Fri Feb 14 19:53:46 PST 2025	58.67122428	AA	Helicobacter pylori	HpKatA-SS1		100.00%	505	1	-1	0		MVNKDVKQTTAFGAPVWDDNNVITAGPRGPVLLQSTWFLEKLAAFDRERIPERVVHAKGSGAYGTFTVTKDITKYTKAKIFSKVGKKTECFFRFSTVAGEKGSADAVRDPRGFAMKYYTEEGNWDLVGNNTPVFFIRDGIKFPDFIHTQKRDPQTNLPN----HDMVWDFWSNVPESLYQVTWVMSDRGIPKSFRHMDGFGSHTFSLINAKGERFWVKFHFHTMQGVKHLTNEEAAEIRKYDPDSNQRDLFNAIARGDFPKWKLSIQVMPEEDAKKYRFHPFDVTKIWYLQDYPLMEVGIVELNKNPENYFAEVEQAAFTPANVVPGIGYSPDRMLQARLFSYGDTHRYRLG-VNYPQIPVNRPRC-------PFH-SSSRDGYMQ--NGYYGSLQNYT…	505	Protein alignment - realigned		linear
WQT55397	0	2	28.51%	13.47%	18.61%	32.08%	23.37%	44.36%	98.60%	98.60%	25.74%	WQT55397	1048.11	6.882584814097868	Fri Feb 14 19:53:47 PST 2025	nr	catalase [Helicobacter pylori]	0	96385	TRUE	99.30%	505	1	8.935718536376953	505	2	505	Fri Feb 14 19:53:47 PST 2025	58.63317538	AA	Helicobacter pylori	HpKatA-SS1		100.00%	505	1	-1	0		MVNKDVKQTTAFGTPVWDDNNVITAGPRGPVLLQSTWFLEKLAAFDRERIPERVVHAKGSGAYGTFTVTKDITKYTKAKIFSKVGKKTECFFRFSTVAGEKGSADAVRDPRGFAMKYYTEEGNWDLVGNNTPVFFIRDAIKFPDFIHTQKRDPQTNLPN----HDMVWDFWSNVPESLYQVTWVMSDRGIPKSFRHMDGFGSHTFSLINAKGERFWVKFHFHTMQGVKHLTNEEAAEIRKHDPDSNQRDLFNAIARGDFPKWKLSIQVMPEEDAKKYRFHPFDVTKIWYLQDYPLMEVGIVELNKNPENYFAEVEQAAFSPANVVPGIGYSPDRMLQGRLFSYGDTHRYRLG-VNYPQIPVNKPRC-------PFH-SSSRDGYMQ--NGYYGSLQNYT…	505	Protein alignment - realigned		linear
WQT31280	0	2	28.12%	13.47%	18.61%	32.08%	23.96%	44.55%	98.60%	98.60%	25.54%	WQT31280	1048.11	6.882098482074483	Fri Feb 14 19:53:46 PST 2025	nr	catalase [Helicobacter pylori]	0	96385	TRUE	99.30%	505	1	8.941432953	505	2	505	Fri Feb 14 19:53:46 PST 2025	58.673202779999905	AA	Helicobacter pylori	HpKatA-SS1		100.00%	505	1	-1	0		MVNKDVKQTTAFGAPVWDDNNVITAGPRGPVLLQSTWFLEKLAAFDRERIPERVVHAKGSGAYGTFTVTKDITKYTKAKIFSKVGKKTECFFRFSTVAGERGSADAVRDPRGFAMKYYTEEGNWDLVGNNTPVFFIRDAIKFPDFIHTQKRDPQTNLPN----HDMVWDFWSNVPESLYQVTWVMSDRGIPKSFRHMDGFGSHTFSLINAKGERFWVKFHFHTMQGVKHLTNEEAAEIRKHDPDSNQRDLFNAIARGDFPKWKLSIQVMPEEDAKKYRFHPFDVTKIWYLQDYPLMEVGIVELNKNPENYFAEVEQAAFTPANVVPGIGYSPDRMLQGRLFSYGDTHRYRLG-VNYPQIPVNRPRC-------PFH-SSSRDGYMQ--NGYYGSLQNYT…	505	Protein alignment - realigned		linear
WP_340208970	0	2	28.32%	13.47%	18.61%	32.08%	23.56%	44.36%	98.60%	98.60%	25.74%	WP_340208970	1048.11	6.881892674783835	Fri Feb 14 19:53:47 PST 2025	nr	catalase [Helicobacter pylori]	0	96385	TRUE	99.30%	505	1	8.938549041748047	505	2	505	Fri Feb 14 19:53:47 PST 2025	58.607097079999896	AA	Helicobacter pylori	HpKatA-SS1		100.00%	505	1	-1	0		MVNKDVKQTTAFGASVWDDNNVITAGPRGPVLLQSTWFLEKLAAFDRERIPERVVHAKGSGAYGTFTVTKDITKYTKAKIFSKVGKKTECFFRFSTVAGERGSADAVRDPRGFAMKYYTEEGNWDLVGNNTPVFFIRDAIKFPDFIHTQKRDPQTNLPN----HDMVWDFWSNVPESLYQVTWVMSDRGIPKSFRHMDGFGSHTFSLINAKGERFWVKFHFHTMQGVKHLTNEEAAEIRKHDPDSNQRDLFNAIARGDFPKWKLSIQVMPEEDAKKYRFHPFDVTKIWYLQDYPLMEVGIVELNKNPENYFAEVEQAAFSPANVVPGIGYSPDRMLQGRLFSYGDTHRYRLG-VNYPQIPVNKPRC-------PFH-SSSRDGYMQ--NGYYGSLQNYT…	505	Protein alignment - realigned		linear
WP_316468902	0	2	28.32%	13.47%	18.61%	32.08%	23.56%	44.36%	98.60%	98.60%	25.74%	WP_316468902	1048.11	6.881892674783835	Fri Feb 14 19:53:47 PST 2025	nr	catalase [Helicobacter pylori]	0	96385	TRUE	99.30%	505	1	8.938549041748047	505	2	505	Fri Feb 14 19:53:47 PST 2025	58.63313498	AA	Helicobacter pylori	HpKatA-SS1		100.00%	505	1	-1	0		MVNKDVKQTTAFGAPVWDDNNVITAGPRGPVLLQSTWFLEKLAAFDRERIPERVVHAKGSGAYGTFTVTKDITKYTKAKIFSKVGKKTECFFRFSTVAGERGSADAVRDPRGFAMKYYTEEGNWDLVGNNTPVFFIRDAIKFPDFIHTQKRDPQTNLPN----HDMVWDFWSNVPESLYQVTWVMSDRGIPKSFRHMDGFGSHTFSLINAKGERFWVKFHFHTMQGVKHLTNEEAAEIRKHDPDSNQRDLFNAIARGDFPKWKLSIQVMPEEDAKKYRFHPFDVTKIWYLQDYPLMEVGIVELNKNPENYFAEVEQAAFSPANVVPGIGYSPDRMLQGRLFSYGDTHRYRLG-VNYPQIPVNKPRC-------PFH-SSSRDGYMQ--NGYYGSLQNYT…	505	Protein alignment - realigned		linear
WP_309256889	0	2	28.51%	13.66%	18.42%	32.08%	23.96%	44.75%	99.00%	99.00%	25.35%	WP_309256889	1048.11	6.683771483231119	Fri Feb 14 19:53:47 PST 2025	nr	catalase [Helicobacter pylori]	0	97875	TRUE	99.50%	505	1	8.924823760986328	505	2	505	Fri Feb 14 19:53:47 PST 2025	58.618201179999886	AA	Helicobacter pylori	HpKatA-SS1		100.00%	505	1	-1	0		MVNKDVKQTTAFGAPVWDDNNVITAGPRGPVLLQSTWFLEKLAAFDRERIPERVVHAKGSGAYGTFTVTKDITKYTKAKIFSKVGKKTECFFRFSTVAGERGSADAVRDPRGFAMKYYTEEGNWDLVGNNTPVFFIRDAIKFPDFIHTQKRDPQTNLPN----PDMVWDFWSNVPESLYQVTWVMSDRGIPKSFRHMDGFGSHTFSLINAKGERFWVKFHFHTMQGVKHLTNEEAAEIRKYDPDSNQRDLFDAIARGDFPKWKLSIQVMPEEDAKKYRFHPFDVTKIWYLKDYPLMEVGIVELNKNPENYFAEVEQAAFTPANVVPGIGYSPDRMLQGRLFSYGDTHRYRLG-VNYPQIPVNKPRC-------PFH-SSSRDGYMQ--NGYYGSLQNYT…	505	Protein alignment - realigned		linear
WP_279954744	0	2	28.12%	13.86%	18.61%	32.48%	23.56%	44.16%	98.80%	98.80%	25.54%	WP_279954744	1048.11	4.883022120594397	Fri Feb 14 19:53:46 PST 2025	nr	catalase [Helicobacter pylori]	0	97875	TRUE	99.40%	505	1	8.498432159423828	505	2	505	Fri Feb 14 19:53:46 PST 2025	58.72021028	AA	Helicobacter pylori	HpKatA-SS1		100.00%	505	1	-1	0		MVNKDVKQTTAFGAPVWDDNNVITAGPRGPVLLQSTWFLEKLAAFDRERIPERVVHAKGSGAYGTFTVTKDITKYTKAKIFSKVGKKTECFFRFSTVAGERGSADAVRDPRGFAMKYYTEEGNWDLVGNNTPVFFIRDAIKFPDFIHTQKRDPQTNLPN----HDMVWDFWSNVPESLYQVTWVMSDRGIPKSFRHMDGFGSHTFSLINAKGERFWVKFHFHTMQGVKHLTNEEAAEIRKHDPDSNQRDLFDAIARGDYPKWKLSIQVMPEEDAKKYRFHPFDVTKIWYLQDYPLMEVGIVELNKNPENYFAEVEQAAFTPANVVPGIGYSPDRMLQGRLFSYGDTHRYRLG-VNYPQIPVNKPRC-------PFH-SSSRDGYMQ--NGYYGSLQNYT…	505	Protein alignment - realigned		linear
WP_245076297	0	2	28.32%	13.66%	18.61%	32.28%	23.76%	44.75%	98.60%	98.60%	25.15%	WP_245076297	1048.11	5.882405273275843	Fri Feb 14 19:53:47 PST 2025	nr	catalase [Helicobacter pylori]	0	96385	TRUE	99.30%	505	1	8.750507354736328	505	2	505	Fri Feb 14 19:53:47 PST 2025	58.66223468	AA	Helicobacter pylori	HpKatA-SS1		100.00%	505	1	-1	0		MINKDVKQTTAFGAPVWDDNNVITAGPRGPVLLQSTWFLEKLAAFDRERIPERVVHAKGSGAYGTFTVTKDITKYTKAKIFSKVGKKTECFFRFSTVAGERGSADAVRDPRGFAMKYYTEEGNWDLVGNNTPVFFIRDAIKFPDFIHTQKRDPQTNLPN----HDMVWDFWSNVPESLYQVTWVMSDRGIPKSFRHMDGFGSHTFSLINAKGERFWVKFHFHTMQGVKHLTNEEAAEIRKHDPDSNQRDLFDAIARGDFPKWKLSIQVMPEEDAKKYRFHPFDVTKIWYLQDYPLMEVGIVELNKNPENYFAEVEQAAFSPANVVPGIGYSPDRMLQGRLFSYGDTHRYRLG-VNYPQIPVNKPRC-------PFH-SSSRDGYMQ--NGYYGSLQNYT…	505	Protein alignment - realigned		linear
WP_220895681	0	2	28.51%	13.47%	18.81%	32.28%	23.76%	44.55%	98.60%	98.60%	25.35%	WP_220895681	1048.11	7.881678924273935	Fri Feb 14 19:53:46 PST 2025	nr	catalase [Helicobacter pylori]	0	96385	TRUE	99.30%	505	1	9.080875396728516	505	2	505	Fri Feb 14 19:53:46 PST 2025	58.61717897999989	AA	Helicobacter pylori	HpKatA-SS1		100.00%	505	1	-1	0		MVNKDVKQTTAFGAPVWDDNNVITAGPRGPVLLQSTWFLEKLAAFDRERIPERVVHAKGSGAYGTFTVTKDITKYTKAKIFSKVGKKTECFFRFSTVAGERGSADAVRDPRGFAMKYYTEEGNWDLVGNNTPVFFIRDAIKFPDFIHTQKRDPQTNLPN----HDMVWDFWSNVPESLYQVTWVMSDRGIPKSFRHMDGFGSHTFSLINAKGERFWVKFHFHTMQGVKHLTNEEAAEIRKHDPDSNQRDLFNAIARGDFPKWKLSIQVMPEEDAKKYRFHPFDVTKIWYLKDYPLMEVGIVELNKNPENYFAEVEQAAFSPANVVPGIGYSPDRMLQGRLFSYGDTHRYRLG-VNYPQIPVNKPRC-------PFH-SSSRDGYMQ--NGYYGSLQNYT…	505	Protein alignment - realigned		linear
WP_208378199	0	2	28.32%	13.66%	18.22%	31.88%	23.76%	44.55%	98.80%	98.80%	25.74%	WP_208378199	1048.11	5.6848831803457145	Fri Feb 14 19:53:47 PST 2025	nr	catalase [Helicobacter pylori]	0	97875	TRUE	99.40%	505	1	8.740627289	505	2	505	Fri Feb 14 19:53:47 PST 2025	58.63514498	AA	Helicobacter pylori	HpKatA-SS1		100.00%	505	1	-1	0		MVNKDVKQTTAFGAPVWDDNNVITAGPRGPVLLQSTWFLEKLAAFDRERIPERVVHAKGSGAYGTFTVTKDITKYTKAKIFSKVGKKTECFFRFSTVAGERGSADAVRDPRGFAMKYYTEEGNWDLVGNNTPVFFIRDAIKFPDFIHTQKRDPQTNLPN----HDMVWDFWSNVPESLYQVTWVMSDRGIPKSFRHMDGFGSHTFSLINAKGERFWVKFHFETMQGVKHLTNEEAAEVRKYDPDSNQRDLFNAIARGDFPKWKLSIQVMPEEDAKKYRFHPFDVTKIWYLQDYPLMEVGIVELNKNPENYFAEVEQAAFSPANVVPGIGYSPDRMLQGRLFSYGDTHRYRLG-VNYPQIPVNKPRC-------PFH-SSSRDGYMQ--NGYYGSLQNYT…	505	Protein alignment - realigned		linear
WP_197290805	0	2	28.51%	13.66%	18.61%	32.28%	23.76%	44.55%	98.80%	98.80%	25.35%	WP_197290805	1048.11	6.785174245097004	Fri Feb 14 19:53:46 PST 2025	nr	catalase [Helicobacter pylori]	0	96385	TRUE	99.40%	505	1	8.935398102	505	2	505	Fri Feb 14 19:53:46 PST 2025	58.63720717999989	AA	Helicobacter pylori	HpKatA-SS1		100.00%	505	1	-1	0		MVNKDVKQTTAFGAPVWDDNNVITAGPRGPVLLQSTWFLEKLAAFDRERIPERVVHAKGSGAYGTFTVTKDITKYTKAKIFSKVGKKTECFFRFSTVAGERGSADAVRDPRGFAMKYYTEEGNWDLVGNNTPVFFIRDAIKFPDFIHTQKRDPQTNLPN----HDMVWDFWSNVPESLYQVTWVMSDRGIPKSFRHMDGFGSHTFSLINAKGERFWVKFHFETMQGVKHLTNEEAAEIRKHDPDSNQRDLFNAIARGDFPKWKLSIQVMPEEDAKKYRFHPFDVTKIWYLKDYPLMEVGIVELNKNPENYFAEVEQAAFTPANVVPGIGYSPDRMLQGRLFSYGDTHRYRLG-VNYPQIPVNKPRC-------PFH-SSSRDGYMQ--NGYYGSLQNYT…	505	Protein alignment - realigned		linear
WP_189394504	0	2	28.71%	13.47%	18.61%	32.08%	23.96%	44.55%	98.60%	98.60%	25.54%	WP_189394504	1048.11	7.78317581	Fri Feb 14 19:53:47 PST 2025	nr	catalase [Helicobacter pylori]	0	97875	TRUE	99.30%	505	1	9.072650909423828	505	2	505	Fri Feb 14 19:53:47 PST 2025	58.71429558	AA	Helicobacter pylori	HpKatA-SS1		100.00%	505	1	-1	0		MINKDVKQTTAFGAPVWDDNNVITAGPRGPVLLQSTWFLEKLAAFDRERIPERVVHAKGSGAYGTFTVTKDITKYTKAKIFSKVGKKTECFFRFSTVAGERGSADAVRDPRGFAMKYYTEEGNWDLVGNNTPVFFIRDAIKFPDFIHTQKRDPQTNLPN----HDMVWDFWSNVPESLYQVTWVMSDRGIRKAFRHMDGFGSHTFSLINAKGERFWVKFHFHTMQGVKHLTNEEAAEIRKYDPDSNQRDLFNAIARGDFPKWKLSIQVMPEEDAKKYRFHPFDVTKIWYLQDYPLMEVGIVELNKNPENYFAEVEQAAFSPANVVPGIGYSPDRMLQGRLFSYGDTHRYRLG-VNYPQIPVNKPRC-------PFH-SSSRDGYMQ--NGYYGSLQNYT…	505	Protein alignment - realigned		linear
WP_150149265	0	2	28.71%	13.66%	18.22%	31.88%	23.56%	44.55%	98.60%	98.60%	25.74%	WP_150149265	1048.11	5.685575319659762	Fri Feb 14 19:53:47 PST 2025	nr	catalase [Helicobacter pylori]	0	97875	TRUE	99.30%	505	1	8.738224029541016	505	2	505	Fri Feb 14 19:53:47 PST 2025	58.635185279999895	AA	Helicobacter pylori	HpKatA-SS1		100.00%	505	1	-1	0		MVNKDVKQTTAFGAPVWDDNNVITAGPRGPVLLQSTWFLEKLAAFDRERIPERVVHAKGSGAYGTFTVTKDITKYTKAKIFSKVGKKTECFFRFSTVAGEKGSADAVRDPRGFAMKYYTEEGNWDLVGNNTPIFFIRDAIKFPDFIHTQKRDPQTNLPN----HDMVWDFWSNVPESLYQVTWVMSDRGIPKSFRHMDGFGSHTFSLINAKGERFWVKFHFETMQGVKHLTNEEAAEVRKYDPDSNQRDLFNAIARGDFPKWKLSIQVMPEEDAKKYRFHPFDVTKIWYLQDYPLMEVGIVELNKNPENYFAEVEQAAFSPANVVPGIGYSPDRMLQGRLFSYGDTHRYRLG-VNYPQIPVNKPRC-------PFH-SSSRDGYMQ--NGYYGSLQNYT…	505	Protein alignment - realigned		linear
WP_128047646	0	2	28.12%	13.47%	18.61%	32.08%	23.96%	44.75%	98.60%	98.60%	25.35%	WP_128047646	1048.11	6.882098482074483	Fri Feb 14 19:53:47 PST 2025	nr	catalase [Helicobacter pylori]	0	96385	TRUE	99.30%	505	1	8.941432953	505	2	505	Fri Feb 14 19:53:47 PST 2025	58.68926338	AA	Helicobacter pylori	HpKatA-SS1		100.00%	505	1	-1	0		MVNKDVKQTTAFGAPVWDDNNVITAGPRGPVLLQSTWFLEKLAAFDRERIPERVVHAKGSGAYGTFTVTKDITKYTKAKIFSKVGKKTECFFRFSTVAGERGSADAVRDPRGFAMKYYTEEGNWDLVGNNTPVFFIRDAIKFPDFIHTQKRDPQTNLPN----HDMVWDFWSNVPESLYQVTWVMSDRGIPKSFRHMDGFGSHTFSLINAKGERFWVKFHFHTMQGVKHLTNEEAAEIRKHDPDSNQRDLFNAIARGDFPKWKLSIQVMPEEDAKKYRFHPFDVTKIWYLQDYPLMEVGIVELNKNPENYFAEVEQAAFTPANVVPGIGYSPDRMLQGRLFSYGDTHRYRLG-VNYPQIPVNRPRC-------PFH-SSSRDGYMQ--NGYYGSLQNYT…	505	Protein alignment - realigned		linear
WP_128035659	0	2	28.32%	13.66%	18.22%	31.88%	23.56%	44.36%	98.80%	98.80%	25.94%	WP_128035659	1048.11	5.685781127	Fri Feb 14 19:53:47 PST 2025	nr	catalase [Helicobacter pylori]	0	97875	TRUE	99.40%	505	1	8.740627289	505	2	505	Fri Feb 14 19:53:47 PST 2025	58.67919817999991	AA	Helicobacter pylori	HpKatA-SS1		100.00%	505	1	-1	0		MVNKDVKQTTAFGAPVWDDNNVITAGPRGPVLLQSTWFLEKLAAFDRERIPERVVHAKGSGAYGTFTVTKDITKYTKAKIFSKVGKKTECFFRFSTVAGERGSADAVRDPRGFAMKYYTEEGNWDLVGNNTPVFFIRDAIKFPDFIHTQKRDPQTNLPN----HDMVWDFWSNVPESLYQVTWVMSDRGIPKSFRHMDGFGSHTFSLINAKGERFWVKFHFETMQGVKHLTNEEAAEVRKYDPDSNQRDLFNAIARGDFPKWKLSIQVMPEEDAKKYRFHPFDVTKIWYLQDYPLMEVGIVELNKNPENYFAEVEQAAFSPANVVPGIGYSPDRMLQGRLFSYGDTHRYRLG-VNYPQIPVNKPRC-------PFH-SSSRDGYMQ--NGYYSSLQNYT…	505	Protein alignment - realigned		linear
WP_128007708	0	2	28.32%	13.66%	18.61%	32.28%	23.56%	44.36%	98.80%	98.80%	25.54%	WP_128007708	1048.11	5.884201166485234	Fri Feb 14 19:53:47 PST 2025	nr	catalase [Helicobacter pylori]	0	96385	TRUE	99.40%	505	1	8.750507354736328	505	2	505	Fri Feb 14 19:53:47 PST 2025	58.70322608	AA	Helicobacter pylori	HpKatA-SS1		100.00%	505	1	-1	0		MVNKDVKQTTAFGAPVWDDNNVITAGPRGPVLLQSTWFLEKLAAFDRERIPERVVHAKGSGAYGTFTVTKDITKYTKAKIFSKVGKKTECFFRFSTVAGERGSADAVRDPRGFAMKYYTEEGNWDLVGNNTPVFFIRDAIKFPDFIHTQKRDPQTNLPN----HDMVWDFWSNVPESLYQVTWVMSDRGIPKSFRHMDGFGSHTFSLINAKGERFWVKFHFHTMQGVKHLTNEEAAEIRKHDPDSNQRDLFNAIARGDFPKWKLSIQVMPEEDAKKYRFHPFDVTKIWYLQDYPLMEVGIVELNKNPENYFAEVEQAAFSPANVVPGIGYSPDRMLQGRLFSYGDTHRYRLG-VNYPQIPVNKPRC-------PFH-SSSRDGYMQ--NGYYGSLQNYT…	505	Protein alignment - realigned		linear
WP_121015082	0	2	28.12%	13.47%	18.42%	31.88%	23.96%	44.55%	98.40%	98.40%	25.74%	WP_121015082	1048.11	6.782491613417989	Fri Feb 14 19:53:46 PST 2025	nr	catalase [Helicobacter pylori]	0	97875	TRUE	99.20%	505	1	8.930698395	505	2	505	Fri Feb 14 19:53:46 PST 2025	58.703244079999905	AA	Helicobacter pylori	HpKatA-SS1		100.00%	505	1	-1	0		MVNKDVKQTTAFGAPVWDDNNVITAGPRGPVLLQSTWFLEKLAAFDRERIPERVVHAKGSGAYGTFTVTKDITKYTKAKIFSKVGKKTECFFRFSTVAGERGSADAVRDPRGFAMKYYTEEGNWDLVGNNTPVFFIRDAIKFPDFIHTQKRDPQTNLPN----HDMVWDFWSNVPESLYQVTWVMSDRGIPKSFRHMDGFGSHTFSLINAKGERFWVKFHFHTMQGVKHLTNEEAAEIRKYDPDSNQRDLFNAIARGDFPKWKMSIQVMPEEDAKKYRFHPFDVTKIWYLQDYPLMEVGIVELNKNPENYFAEVEQAAFTPANVVPGIGYSPDRMLQGRLFSYGDTHRYRLG-VNYPQIPVNRPRC-------PFH-SSSRDGYMQ--NGYYGSLQNYT…	505	Protein alignment - realigned		linear
WP_120912998	0	2	27.92%	13.66%	18.61%	32.28%	23.96%	44.55%	98.60%	98.60%	25.35%	WP_120912998	1048.11	5.883509027171186	Fri Feb 14 19:53:47 PST 2025	nr	catalase [Helicobacter pylori]	0	96385	TRUE	99.30%	505	1	8.75296402	505	2	505	Fri Feb 14 19:53:47 PST 2025	58.68821448	AA	Helicobacter pylori	HpKatA-SS1		100.00%	505	1	-1	0		MVNKEVKQTTAFGAPVWDDNNVITAGPRGPVLLQSTWFLEKLAAFDRERIPERVVHAKGSGAYGTFTVTKDITKYTKAKIFSKVGKKTECFFRFSTVAGERGSADAVRDPRGFAMKYYTEEGNWDLVGNNTPVFFIRDAIKFPDFIHTQKRDPQTNLPN----HDMVWDFWSNVPESLYQVTWVMSDRGIPKSFRHMDGFGSHTFSLINAKGERFWVKFHFHTMQGVKHLTNEEAAEIRKHDPDSNQRDLFDAIARGDFPKWKLSIQVMPEEDAKKYRFHPFDVTKIWYLQDYPLMEVGIVELNKNPENYFAEVEQAAFTPANVVPGIGYSPDRMLQGRLFSYGDTHRYRLG-VNYPQIPVNRPRC-------PFH-SSSRDGYMQ--NGYYGSLQNYT…	505	Protein alignment - realigned		linear
WP_120906930	0	2	28.12%	13.47%	18.61%	32.08%	23.56%	44.36%	98.80%	98.80%	25.74%	WP_120906930	1048.11	6.881892674783835	Fri Feb 14 19:53:47 PST 2025	nr	catalase [Helicobacter pylori]	0	96385	TRUE	99.40%	505	1	8.938549041748047	505	2	505	Fri Feb 14 19:53:47 PST 2025	58.633135079999896	AA	Helicobacter pylori	HpKatA-SS1		100.00%	505	1	-1	0		MVNKDVKQTTAFGTPVWDDNNVITAGPRGPVLLQSTWFLEKLAAFDRERIPERVVHAKGSGAYGTFTVTKDITKYTKAKIFSKVGKKTECFFRFSTVAGERGSADAVRDPRGFAMKYYTEEGNWDLVGNNTPVFFIRDAIKFPDFIHTQKRDPQTNLPN----HDMVWDFWSNVPESLYQVTWVMSDRGIPKSFRHMDGFGSHTFSLINAKGERFWVKFHFHTMQGVKHLTNEEAAEVRKHDPDSNQRDLFNAIARGDFPKWKLSIQVMPEEDAKKYRFHPFDVTKIWYLQDYPLMEVGIVELNKNPENYFAEVEQAAFSPANVVPGIGYSPDRMLQGRLFSYGDTHRYRLG-VNYPQIPVNKPRC-------PFH-SSSRDGYMQ--NGYYGSLQNYT…	505	Protein alignment - realigned		linear
WP_079354528	0	2	28.51%	13.66%	18.42%	32.08%	23.56%	44.55%	98.80%	98.80%	25.54%	WP_079354528	1048.11	5.785182188316256	Fri Feb 14 19:53:47 PST 2025	nr	catalase [Helicobacter pylori]	0	96385	TRUE	99.40%	505	1	8.747676849365234	505	2	505	Fri Feb 14 19:53:47 PST 2025	58.60915037999989	AA	Helicobacter pylori	HpKatA-SS1		100.00%	505	1	-1	0		MVNKDVKQTTAFGAPVWDDNNVITAGPRGPVLLQSTWFLEKLAAFDRERIPERVVHAKGSGAYGTFTVTKDITKYTKAKIFSKVGKKTECFFRFSTVAGEKGSADAVRDPRGFAMKYYTEEGNWDLVGNNTPVFFIRDAIKFPDFIHTQKRDPQTNLPN----HDMVWDFWSNVPESLYQVTWVMSDRGIPKSFRHMDGFGSHTFSLINAKGERFWVKFHFETMQGVKHLTNEEAAEIRKHDPDSNQRDLFNAIARGDFPKWKLSIQVMPEEDAKKYRFHPFDVTKIWYLQDYPLMEVGIVELNKNPENYFAEVEQAAFTPANVVPGIGYSPDRMLQGRLFSYGDTHRYRLG-VNYPQIPVNKPRC-------PFH-SSSRDGYMQ--NGYYGSLQNYT…	505	Protein alignment - realigned		linear
WP_079305121	0	2	28.51%	13.66%	18.42%	32.08%	23.76%	44.55%	98.60%	98.60%	25.54%	WP_079305121	1048.11	5.785387995606904	Fri Feb 14 19:53:47 PST 2025	nr	catalase [Helicobacter pylori]	0	96385	TRUE	99.30%	505	1	8.750133514404297	505	2	505	Fri Feb 14 19:53:47 PST 2025	58.637163679999894	AA	Helicobacter pylori	HpKatA-SS1		100.00%	505	1	-1	0		MINKDVKQTTAFGAPVWDDNNVITAGPRGPVLLQSTWFLEKLAAFDRERIPERVVHAKGSGAYGTFTVTKDITKYTKAKIFSKVGKKTECFFRFSTVAGERGSADAVRDPRGFAMKYYTEEGNWDLVGNNTPVFFIRDAIKFPDFIHTQKRDPQTNLPN----HDMVWDFWSNVPESLYQVTWVMSDRGIPKSFRHMDGFGSHTFSLINAKGERFWVKFHFETMQGVKHLTNEEAAEIRKHDPDSNQRDLFNAIARGDFPKWKLSIQVMPEEDAKKYRFHPFDVTKIWYLQDYPLMEVGIVELNKNPENYFAEVEQAAFSPANVVPGIGYSPDRMLQGRLFSYGDTHRYRLG-VNYPQIPVNKPRC-------PFH-SSSRDGYMQ--NGYYGSLQNYT…	505	Protein alignment - realigned		linear
WP_078290994	0	2	28.51%	13.66%	18.42%	32.08%	23.76%	44.55%	98.60%	98.60%	25.54%	WP_078290994	1048.11	5.785387995606904	Fri Feb 14 19:53:47 PST 2025	nr	catalase [Helicobacter pylori]	0	96385	TRUE	99.30%	505	1	8.750133514404297	505	2	505	Fri Feb 14 19:53:47 PST 2025	58.637163679999894	AA	Helicobacter pylori	HpKatA-SS1		100.00%	505	1	-1	0		MVNKDVKQTTAFGAPIWDDNNVITAGPRGPVLLQSTWFLEKLAAFDRERIPERVVHAKGSGAYGTFTVTKDITKYTKAKIFSKVGKKTECFFRFSTVAGERGSADAVRDPRGFAMKYYTEEGNWDLVGNNTPVFFIRDAIKFPDFIHTQKRDPQTNLPN----HDMVWDFWSNVPESLYQVTWVMSDRGIPKSFRHMDGFGSHTFSLINAKGERFWVKFHFETMQGVKHLTNEEAAEIRKHDPDSNQRDLFNAIARGDFPKWKLSIQVMPEEDAKKYRFHPFDVTKIWYLQDYPLMEVGIVELNKNPENYFAEVEQAAFSPANVVPGIGYSPDRMLQGRLFSYGDTHRYRLG-VNYPQIPVNKPRC-------PFH-SSSRDGYMQ--NGYYGSLQNYT…	505	Protein alignment - realigned		linear
WP_053576346	0	2	28.32%	13.66%	18.22%	31.88%	23.76%	44.36%	98.60%	98.60%	25.94%	WP_053576346	1048.11	5.685986934241058	Fri Feb 14 19:53:47 PST 2025	nr	catalase [Helicobacter pylori]	0	97875	TRUE	99.30%	505	1	8.743030548095703	505	2	505	Fri Feb 14 19:53:47 PST 2025	58.70721148	AA	Helicobacter pylori	HpKatA-SS1		100.00%	505	1	-1	0		MVNKDVKQTTAFGTPVWDDNNVITAGPRGPVLLQSTWFLEKLAAFDRERIPERVVHAKGSGAYGTFTVTKDITKYTKAKIFSKVGKKTECFFRFSTVAGERGSADAVRDPRGFAMKYYTEEGNWDLVGNNTPVFFIRDAIKFPDFIHTQKRDPQTNLPN----HDMVWDFWSNVPESLYQVTWVMSDRGIPKSFRHMDGFGSHTFSLINAKGERFWVKFHFETMQGVKHLTNEEAAEIRKYDPDSNQRDLFNAIARGDFPKWKLSIQVMPEEDAKKYRFHPFDVTKIWYLQDYPLMEVGIVELNKNPENYFAEVEQAAFSPANVVPGIGYSPDRMLQGRLFSYGDTHRYRLG-VNYPQIPVNRPRC-------PFH-SSSRDGYMQ--NGYYGSLQNYT…	505	Protein alignment - realigned		linear
WP_024421821	0	2	28.12%	13.66%	18.42%	32.08%	23.96%	44.75%	99.00%	99.00%	25.35%	WP_024421821	1048.11	5.783592102397513	Fri Feb 14 19:53:46 PST 2025	nr	catalase [Helicobacter pylori]	0	96385	TRUE	99.50%	505	1	8.750080108642578	505	2	505	Fri Feb 14 19:53:46 PST 2025	58.59212287999989	AA	Helicobacter pylori	HpKatA-SS1		100.00%	505	1	-1	0		MVNKDVKQTTAFGAPVWDDNNVITAGPRGPVLLQSTWFLEKLAAFDRERIPERVVHAKGSGAYGTFTVTKDITKYTKAKIFSKVGKKTECFFRFSTVAGERGSADAVRDPRGFAMKYYTEEGNWDLVGNNTPVFFIRDAIKFPDFIHTQKRDPQTNLPN----PDMVWDFWSNVPESLYQVTWVMSDRGIPKSFRHMDGFGSHTFSLINAKGERFWVKFHFHTMQGVKHLTNEEAAEIRKHDPDSNQRDLFDAIARGDFPKWKLSIQVMPEEDAKKYRFHPFDVTKIWYLQDYPLMEVGIVELNKNPENYFAEVEQAAFTPANVVPGIGYSPDRMLQGRLFSYGDTHRYRLG-VNYPQIPVNKPRC-------PFH-SSSRDGYMQ--NGYYGSLQNYT…	505	Protein alignment - realigned		linear
WP_021310146	0	2	28.12%	13.66%	18.61%	32.28%	23.56%	44.55%	98.80%	98.80%	25.35%	WP_021310146	1048.11	5.882405273275843	Fri Feb 14 19:53:47 PST 2025	nr	catalase [Helicobacter pylori]	0	96385	TRUE	99.40%	505	1	8.750507354736328	505	2	505	Fri Feb 14 19:53:47 PST 2025	58.692261079999895	AA	Helicobacter pylori	HpKatA-SS1		100.00%	505	1	-1	0		MVNKDVKQTTAFGTPVWDDNNVITAGPRGPVLLQSTWFLEKLAAFDRERIPERVVHAKGSGAYGTFTVTKDITKYTKAKIFSKVGKKTECFFRFSTVAGERGSADAVRDPRGFAMKYYTEEGNWDLVGNNTPVFFIRDAIKFPDFIHTQKRDPQTNLPN----HDMVWDFWSNVPESLYQVTWVMSDRGIPKSFRHMDGFGSHTFSLINAKGERFWVKFHFHTMQGVKHLTNEEAAEIRKHDPDSNQRDLFDAIARGDFPKWKLSIQVMPEEDAKKYRFHPFDVTKIWYLQDYPLMEVGIVELNKNPENYFAEVEQAAFTPANVVPGIGYSPDRMLQGRLFSYGDTHRYRLG-VNYPQIPVNKPRC-------PFH-SSSRDGYMQ--NGYYGSLQNYT…	505	Protein alignment - realigned		linear
WP_015644173	0	2	27.92%	13.66%	18.61%	32.28%	23.96%	44.55%	98.60%	98.60%	25.35%	WP_015644173	1048.11	5.881817382788327	Fri Feb 14 19:53:46 PST 2025	nr	catalase [Helicobacter pylori]	0	97875	TRUE	99.30%	505	1	8.743831634521484	505	2	505	Fri Feb 14 19:53:46 PST 2025	58.70624758	AA	Helicobacter pylori	HpKatA-SS1		100.00%	505	1	-1	0		MVNKDVKQTTAFGAPVWDDNNVITAGPRGPVLLQSTWFLEKLAAFDRERIPERVVHAKGSGAYGTFTVTKDITKYTKAKIFSKVGKKTECFFRFSTVAGERGSADAVRDPRGFAMKYYTEEGNWDLVGNNTPVFFIRDAIKFPDFIHTQKRDPQTNLPN----HDMVWDFWSNVPESLYQVTWVMSDRGIPKSFRHMDGFGSHTFSLINAKGERFWVKFHFHTMQGVKHLTNEEAAEIRKHDPDSNQRDLFDAIARGDYPKWKLSIQVMPEEDAKKYRFHPFDVTKIWYLQDYPLMEVGIVELNKNPENYFAEVEQAAFTPANVVPGIGYSPDRMLQGRLFSYGDTHRYRLG-VNYPQIPVNKPRC-------PFH-SSSRDGYMQ--NGYYGSLQNYT…	505	Protein alignment - realigned		linear
WP_000247383	0	2	28.32%	13.47%	18.22%	31.68%	23.96%	44.75%	99.00%	99.00%	25.74%	WP_000247383	1048.11	6.683472635249011	Fri Feb 14 19:53:46 PST 2025	nr	catalase [Helicobacter pylori]	0	97875	TRUE	99.50%	505	1	8.927707672	505	2	505	Fri Feb 14 19:53:46 PST 2025	58.58911928	AA	Helicobacter pylori	HpKatA-SS1		100.00%	505	1	-1	0		MVNKDVKQTTAFGAPVWDDNNVITAGPRGPVLLQSTWFLEKLAAFDRERIPERVVHAKGSGAYGTFTVTKDITKYTKAKIFSKVGKKTECFFRFSTVAGERGSADAVRDPRGFAMKYYTEEGNWDLVGNNTPVFFIRDAIKFPDFIHTQKRDPQTNLPN----PDMVWDFWSNVPESLYQVTWVMSDRGIPKSFRHMDGFGSHTFSLINAKGERFWVKFHFHTMQGVKHLTNEEAAEVRKYDPDSNQRDLFNAIARGDFPKWKLSIQVMPEEDAKKYRFHPFDVTKIWYLQDYPLMEVGIVELNKNPENYFAEVEQAAFSPANVVPGIGYSPDRMLQGRLFSYGDTHRYRLG-VNYPQIPVNKPRC-------PFH-SSSRDGYMQ--NGYYGSLQNYT…	505	Protein alignment - realigned		linear
WP_000247362	0	2	27.92%	13.66%	18.61%	32.28%	23.76%	44.55%	98.60%	98.60%	25.35%	WP_000247362	1048.11	5.881611575497679	Fri Feb 14 19:53:47 PST 2025	nr	catalase [Helicobacter pylori]	0	97875	TRUE	99.30%	505	1	8.741428375	505	2	505	Fri Feb 14 19:53:47 PST 2025	58.66420738	AA	Helicobacter pylori	HpKatA-SS1		100.00%	505	1	-1	0		MVNKDVKQTTAFGAPVWDDNNVITAGPRGPVLLQSTWFLEKLAAFDRERIPERVVHAKGSGAYGTFTVTKDITKYTKAKIFSKVGKKTECFFRFSTVAGERGSADAVRDPRGFAMKYYTEEGNWDLVGNNTPVFFIRDAIKFPDFIHTQKRDPQTNLPN----HDMVWDFWSNVPESLYQVTWVMSDRGIPKSFRHMDGFGSHTFSLINAKGERFWVKFHFHTMQGVKHLTNEEAAEIRKHDPDSNQRDLFDAIARGDYPKWKLSIQVMPEEDAKKYRFHPFDVTKIWYLQDYPLMEVGIVELNKNPENYFAEVEQAAFTPANVVPGIGYSPDRMLQGRLFSYGDTHRYRLG-VNYPQIPVNKPRC-------PFH-SSSRDGYMQ--NGYYGSLQNYT…	505	Protein alignment - realigned		linear
MFP6050277	0	2	28.12%	13.47%	18.61%	32.08%	23.56%	44.55%	98.80%	98.80%	25.54%	MFP6050277	1048.11	6.881892674783835	Fri Feb 14 19:53:47 PST 2025	nr	catalase [Helicobacter pylori]	0	96385	TRUE	99.40%	505	1	8.938549041748047	505	2	505	Fri Feb 14 19:53:47 PST 2025	58.63116258	AA	Helicobacter pylori	HpKatA-SS1		100.00%	505	1	-1	0		MVNKDVKQTTAFGAPVWDDNNVITVGPRGPVLLQSTWFLEKLAAFDRERIPERVVHAKGSGAYGTFTVTKDITKYTKAKIFSKVGKKTECFFRFSTVAGERGSADAVRDPRGFAMKYYTEEGNWDLVGNNTPVFFIRDAIKFPDFIHTQKRDPQTNLPN----HDMVWDFWSNVPESLYQVTWVMSDRGIPKSFRHMDGFGSHTFSLINAKGERFWVKFHFHTMQGVKHLTNEEAAEVRKHDPDSNQRDLFNAIARGDFPKWKLSIQVMPEEDAKKYRFHPFDVTKIWYLQDYPLMEVGIVELNKNPENYFAEVEQAAFSPANVVPGIGYSPDRMLQGRLFSYGDTHRYRLG-VNYPQIPVNKPRC-------PFH-SSSRDGYMQ--NGYYGSLQNYT…	505	Protein alignment - realigned		linear
MFP5982593	0	2	28.32%	13.66%	18.22%	31.88%	23.76%	44.55%	98.60%	98.60%	25.74%	MFP5982593	1048.11	5.6848831803457145	Fri Feb 14 19:53:47 PST 2025	nr	catalase [Helicobacter pylori]	0	97875	TRUE	99.30%	505	1	8.740627289	505	2	505	Fri Feb 14 19:53:47 PST 2025	58.621118079999896	AA	Helicobacter pylori	HpKatA-SS1		100.00%	505	1	-1	0		MVNKDVKQTTAFGAPVWDDNNVITAGPRGPVLLQSTWFLEKLAAFDRERIPERVVHAKGSGAYGTFTVTKDITKYTKAKIFSKVGKKTECFFRFSTVAGERGSADAVRDPRGFAMKYYTEEGNWDLVGNNTPVFFIRDAIKFPDFIHTQKRDPQTNLPN----HDMVWDFWSNVPESLYQVTWVMSDRGIPKSFRHMDGFGSHTFSLINAKGERFWVKFHFETMQGVKHLTNEEAAEIRKYDPDSNQRDLFNAIARGDFPKWKLSIQVMPEEDAKKYRFHPFDVTKIWYLQDYPLMEVGVVELNKNPENYFAEVEQAAFSPANVVPGIGYSPDRMLQGRLFSYGDTHRYRLG-VNYPQIPVNKPRC-------PFH-SSSRDGYMQ--NGYYGSLQNYT…	505	Protein alignment - realigned		linear
MCQ2806396	0	2	28.51%	13.66%	18.42%	32.08%	23.76%	44.55%	98.60%	98.60%	25.54%	MCQ2806396	1048.11	5.785387995606904	Fri Feb 14 19:53:46 PST 2025	nr	catalase [Helicobacter pylori]	0	96385	TRUE	99.30%	505	1	8.750133514404297	505	2	505	Fri Feb 14 19:53:46 PST 2025	58.637163679999894	AA	Helicobacter pylori	HpKatA-SS1		100.00%	505	1	-1	0		MVNKDVKQTTAFGAPVWDDNNVITAGPRGPVLLQSTWFLEKLAAFDRERIPERVVHAKGSGAYGTFTVTKDITKYTKAKIFSKVGKKTECFFRFSTVAGERGSADAVRDPRGFAMKYYTEEGNWDLVGNNTPIFFIRDAIKFPDFIHTQKRDPQTNLPN----HDMVWDFWSNVPESLYQVTWVMSDRGIPKSFRHMDGFGSHTFSLINAKGERFWVKFHFETMQGVKHLTNEEAAEIRKHDPDSNQRDLFNAIARGDFPKWKLSIQVMPEEDAKKYRFHPFDVTKIWYLQDYPLMEVGIVELNKNPENYFAEVEQAAFSPANVVPGIGYSPDRMLQGRLFSYGDTHRYRLG-VNYPQIPVNKPRC-------PFH-SSSRDGYMQ--NGYYGSLQNYT…	505	Protein alignment - realigned		linear
MCQ2696042	0	2	28.51%	13.66%	18.22%	31.88%	23.76%	44.55%	98.80%	98.80%	25.74%	MCQ2696042	1048.11	5.685781127	Fri Feb 14 19:53:47 PST 2025	nr	catalase [Helicobacter pylori]	0	97875	TRUE	99.40%	505	1	8.740627289	505	2	505	Fri Feb 14 19:53:47 PST 2025	58.66319868	AA	Helicobacter pylori	HpKatA-SS1		100.00%	505	1	-1	0		MVNKDVKQTTAFGAPVWDDNNVITAGPRGPVLLQSTWFLEKLAAFDRERIPERVVHAKGSGAYGTFTVTKDITKYTKAKIFSKVGKKTECFFRFSTVAGERGSADAVRDPRGFAMKYYTEEGNWDLVGNNTPVFFIRDGIKFPDFIHTQKRDPQTNLPN----HDMVWDFWSNVPESLYQVTWVMSDRGIPKSFRHMDGFGSHTFSLINAKGERFWVKFHFETMQGVKHLTNEEAAEIRKYDPDSNQRDLFNAIARGDFPKWKLSIQVMPEEDAKKYRFHPFDVTKIWYLQDYPLMEVGIVELNKNPENYFAEVEQAAFTPANVVPGIGYSPDRMLQARLFSYGDTHRYRLG-VNYPQIPVNKPRC-------PFH-SSSRDGYMQ--NGYYGSLQNYT…	505	Protein alignment - realigned		linear
GLP23683	0	2	28.12%	13.66%	18.61%	32.28%	23.56%	44.36%	98.40%	98.40%	25.54%	GLP23683	1048.11	5.882405273275843	Fri Feb 14 19:53:47 PST 2025	nr	catalase [Helicobacter pylori]	0	96385	TRUE	99.20%	505	1	8.750507354736328	505	2	505	Fri Feb 14 19:53:47 PST 2025	58.64814668	AA	Helicobacter pylori	HpKatA-SS1		100.00%	505	1	-1	0		MVNKDVKQTTAFGAPIWDDNNVITAGPRGPVLLQSTWFLEKLAAFDRERIPERVVHAKGSGAYGTFTVTKDITKYTKAKIFSKVGKKTECFFRFSTVAGERGSADAVRDPRGFAMKYYTEEGNWDLVGNNTPVFFIRDAIKFPDFIHTQKRDPQTNLPN----HDMVWDFWSNVPESLYQVTWVMSDRGIPKSFRHMDGFGSHTFSLVNAKGERFWVKFHFHTMQGVKHLTNEEAAEIRKHDPDSNQRDLFDAIARGDFPKWKLSIQVMPEEDTKKYRFHPFDVTKIWYLQDYPLMEVGIVELNKNPENYFAEVEQAAFSPANVVPGIGYSPDRMLQGRLFSYGDTHRYRLG-VNYPQIPVNKPRC-------PFH-SSSRDGYMQ--NGYYGSLQNYT…	505	Protein alignment - realigned		linear
GAA9530033	0	2	28.12%	13.66%	18.61%	32.28%	23.56%	44.55%	98.80%	98.80%	25.35%	GAA9530033	1048.11	5.882405273275843	Fri Feb 14 19:53:47 PST 2025	nr	catalase [Helicobacter pylori]	0	96385	TRUE	99.40%	505	1	8.750507354736328	505	2	505	Fri Feb 14 19:53:47 PST 2025	58.65219628	AA	Helicobacter pylori	HpKatA-SS1		100.00%	505	1	-1	0		MVNKDVKQTTAFGAPVWDDNNVITAGPRGPVLLQSTWFLEKLAAFDRERIPERVVHAKGSGAYGTFTVTKDITKYTKAKIFSKVGKKTECFFRFSTVAGERGSADAVRDPRGFAMKYYTEEGNWDLVGNNTPVFFIRDAIKFPDFIHTQKRDPQTNLPN----HDMVWDFWSNVPESLYQVTWVMSDRGIPKSFRHMDGFGSHTFSLINAKGERFWVKFHFHTMQGVKHLTNEEAAEIRKHDPDSNQRDLFDAIARGDFPKWKLSIQVMPEEDAKKYRFHPFDVTKIWYLQDYPLMEVGIVELNKNPENYFAEVEQAAFTPANVVPGIGYSPDRMLQGRLFSYGDTHRYRLG-VNYSQIPVNKPRC-------PFH-SSSRDGYMQ--NGYYGSLQNYT…	505	Protein alignment - realigned		linear
GAA9504431	0	2	28.12%	13.66%	18.61%	32.28%	23.96%	44.95%	98.80%	98.80%	24.95%	GAA9504431	1048.11	5.882405273275843	Fri Feb 14 19:53:47 PST 2025	nr	catalase [Helicobacter pylori]	0	96385	TRUE	99.40%	505	1	8.750507354736328	505	2	505	Fri Feb 14 19:53:47 PST 2025	58.63220847999989	AA	Helicobacter pylori	HpKatA-SS1		100.00%	505	1	-1	0		MVNKDVKQTTAFGAPVWDDNNVITAGPRGPVLLQSTWFLEKLAAFDRERIPERVVHAKGSGAYGTFTVTKDITKYTKAKIFSKVGKKTECFFRFSTVAGERGSADAVRDPRGFAMKYYTEEGNWDLVGNNTPVFFIRDAIKFPDFIHTQKRDPQTNLPN----HDMVWDFWSNVPESLYQVTWVMGDRGIPKSFRHMDGFGSHTFSLINAKGERFWVKFHFHTMQGVKHLTNEEAAEIRKHDPDSNQRDLFDAIARGDFPKWKLSIQVMPEEDAKKYRFHPFDVTKIWYLQDYPLMEVGIVELNKNPENYFAEVEQAAFTPANVVPGIGYSPDRMLQGRLFSYGDTHRYRLG-VNYPQIPVNKPRC-------PFH-SSSRDGYMQ--NGYYGSLQNYT…	505	Protein alignment - realigned		linear
GAA8454613	0	2	28.71%	13.47%	18.61%	32.08%	23.56%	44.36%	98.60%	98.60%	25.74%	GAA8454613	1048.11	7.782072055617441	Fri Feb 14 19:53:47 PST 2025	nr	catalase [Helicobacter pylori]	0	97875	TRUE	99.30%	505	1	9.069606781	505	2	505	Fri Feb 14 19:53:47 PST 2025	58.673240179999894	AA	Helicobacter pylori	HpKatA-SS1		100.00%	505	1	-1	0		MVNKDVKQTTAFGTPVWDDNNVITAGPRGPVLLQSTWFLEKLAAFDRERIPERVVHAKGSGAYGTFTVTKDITKYTKAKIFSKVGKKTECFFRFSTVAGERGSADAVRDPRGFAMKYYTEEGNWDLVGNNTPVFFIRDAIKFPDFIHTQKRDPQTNLPN----HDMVWDFWSNVPESLYQVTWVMSDRGIPKSFRHMDGFGSHTFSLINAKGERFWVKFHFHTMQGVKHLTNEEAAEIRKYDPDSNQRDLFNAIARGDFPKWKLSIQVMPEEDAKKYRFHPFDVTKIWYLKDYPLMEVGIVELNKNPENYFAEVEQAAFSPANVVPGIGYSPDRMLQGRLFSYGDTHRYRLG-VNYPQIPVNKPRC-------PFH-SSSRDGYMQ--NGYYGSLQNYT…	505	Protein alignment - realigned		linear
GAA8375147	0	2	28.32%	13.47%	18.61%	32.08%	23.56%	44.55%	98.60%	98.60%	25.54%	GAA8375147	1048.11	6.881892674783835	Fri Feb 14 19:53:46 PST 2025	nr	catalase [Helicobacter pylori]	0	96385	TRUE	99.30%	505	1	8.938549041748047	505	2	505	Fri Feb 14 19:53:46 PST 2025	58.64518937999989	AA	Helicobacter pylori	HpKatA-SS1		100.00%	505	1	-1	0		MVNKDVKQTTAFGAPVWDDNNVITAGPRGPVLLQSTWFLEKLAAFDRERIPERVVHAKGSGAYGTFTVTKDITKYTKAKIFSKVGKKTECFFRFSTVAGERGSADAVRDPRGFAMKYYTEEGNWDLVGNNTPVFFIRDAIKFPDFIHTQKRDPQTNLPN----HDMVWDFWSNVPESLYQVTWVMSDRGIPKSFRHMDGFGSHTFSLINAKGERFWVKFHFHTMQGVKHLTNEEAAEIRKHDPDSNQRDLFNAIARGDFPKWKLSIQVMPEEDAKKYRFHPFDVTKIWYLQDYPLMEVGIVELNKNPENYFAEVEQAAFSPANVVPGIGYSPDRMLQGRLFSYGDTHRYRLG-VNYPQIPVNKPRC-------PFH-SSSRDGYMQ--NGYYGSLQNYT…	505	Protein alignment - realigned		linear
GAA8245227	0	2	27.78%	13.69%	18.45%	32.14%	23.81%	44.84%	98.80%	98.80%	25.20%	GAA8245227	1048.11	4.882619023785743	Fri Feb 14 19:53:46 PST 2025	nr	catalase [Helicobacter pylori]	0	96385	TRUE	99.30%	504	1	8.507083892822266	504	2	504	Fri Feb 14 19:53:46 PST 2025	58.52003388	AA	Helicobacter pylori	HpKatA-SS1		99.80%	504	1	-1	0		MVNKDVKQTTAFGAPVWDDNNVVTAGPRGPVLLQSTWFLEKLAAFDRERIPERVVHAKGSGAYGTFTVTKDITKYTKAKIFSKVGKKTECFFRFSTVAGERGSADAVRDPRGFAMKYYTEEGNWDLVGNNTPVFFIRDAIKFPDFIHTQKRDPQTNLPN----HDMVWDFWSNVPESLYQVTWVMSDRGIPKSFRHMDGFGSHTFSLINAKGERFWVKFHFHTMQGVKHLTNEEAAEIRKHDPDSNQRDLFDAIARGDFPKWKLSIQVMPEEDAKKYRFHPFDVTKIWYLQDYPLMEVGIVELNKNPENYFAEVEQAAFTPANVVPGIGYSPDRMLQGRLFSYGDTHRYRLG-VNYPQIPVNKPRC-------PFH-SSSRDGYMQ--NGYYGSLQNYT…	504	Protein alignment - realigned		linear
GAA8162628	0	2	28.32%	13.47%	18.81%	32.28%	23.96%	44.55%	98.60%	98.60%	25.35%	GAA8162628	1048.11	7.881884731564583	Fri Feb 14 19:53:47 PST 2025	nr	catalase [Helicobacter pylori]	0	96385	TRUE	99.30%	505	1	9.083972930908203	505	2	505	Fri Feb 14 19:53:47 PST 2025	58.659219279999895	AA	Helicobacter pylori	HpKatA-SS1		100.00%	505	1	-1	0		MVNKDVKQTTAFGAPVWDDNNVITAGPRGPVLLQSTWFLEKLAAFDRERIPERVVHAKGSGAYGTFTVTKDITKYTKAKIFSKVGKKTECFFRFSTVAGERGSADAVRDPRGFAMKYYTEEGNWDLVGNNTPVFFIRDAIKFPDFIHTQKRDPQTNLPN----HDMVWDFWSNVPESLYQVTWVMSDRGIPKSFRHMDGFGSHTFSLINAKGERFWVKFHFHTMQGVKHLTNEEAAEIRKHDPDSNQRDLFNAIARGDFPKWKLSIQVMPEEDAKKYRFHPFDVTKIWYLKDYPLMEVGIVELNKNPENYFAEVEQAAFTPANVVPGIGYSPDRMLQGRLFSYGDTHRYRLG-VNYPQIPVNKPRC-------PFH-SSSRDGYMQ--NGYYGSLQNYT…	505	Protein alignment - realigned		linear
GAA8089883	0	2	28.12%	13.47%	18.61%	32.08%	23.56%	44.55%	98.60%	98.60%	25.54%	GAA8089883	1048.11	6.882790621388516	Fri Feb 14 19:53:47 PST 2025	nr	catalase [Helicobacter pylori]	0	96385	TRUE	99.30%	505	1	8.938549041748047	505	2	505	Fri Feb 14 19:53:47 PST 2025	58.63219067999989	AA	Helicobacter pylori	HpKatA-SS1		100.00%	505	1	-1	0		MVNKDVKQTTAFGAPVWDDNNVITAGPRGPVLLQSTWFLEKLAAFDRERIPERVVHAKGSGAYGTFTVTKDITKYTKAKIFSKVGKKTECFFRFSTVAGERGSADAVRDPRGFAMKYYTEEGNWDLVGNNTPVFFIRDAIKFPDFIHTQKRDPQTNLPN----HDMVWDFWSNVPESLYQVTWVMSDRGIPKSFRHMDGFGSHTFSLISAKGERFWVKFHFHTMQGVKHLTNEEAAEIRKHDPDSNQRDLFNAIARGDFPKWKLSIQVMPEEDAKKYRFHPFDVTKIWYLQDYPLMEVGIVELNKNPENYFAEVEQVAFSPANVVPGIGYSPDRMLQGRLFSYGDTHRYRLG-VNYPQIPVNKPRC-------PFH-SSSRDGYMQ--NGYYGSLQNYT…	505	Protein alignment - realigned		linear
GAA7911964	0	2	28.12%	13.66%	18.81%	32.48%	23.96%	44.55%	98.60%	98.60%	25.15%	GAA7911964	1048.11	6.882397330056591	Fri Feb 14 19:53:47 PST 2025	nr	catalase [Helicobacter pylori]	0	96385	TRUE	99.30%	505	1	8.93844223	505	2	505	Fri Feb 14 19:53:47 PST 2025	58.646177179999896	AA	Helicobacter pylori	HpKatA-SS1		100.00%	505	1	-1	0		MVNKDVKQTTAFGAPVWDDNNVITAGPRGPVLLQSTWFLEKLAAFDRERIPERVVHAKGSGAYGTFTVTKDITKYTKAKIFSKVGKKTECFFRFSTVAGERGSADAVRDPRGFAMKYYTEEGNWDLVGNNTPVFFIRDAIKFPDFIHTQKRDPQTNLPN----HDMVWDFWSNVPESLYQVTWVMSDRGIPKSFRHMDGFGSHTFSLINAKGERFWVKFHFHTMQGVKHLTNEEAAEIRKHDPDSNQRDLFDAIARGDFPKWKLSIQVMPEEDAKKYRFHPFDVTKIWYLKDYPLMEVGIVELNKNPENYFAEVEQAAFSPANVVPGIGYSPDRMLQGRLFSYGDTHRYRLG-VNYPQIPVNRPRC-------PFH-SSSRDGYMQ--NGYYGSLQNYT…	505	Protein alignment - realigned		linear
GAA7497395	0	2	28.12%	13.66%	18.61%	32.28%	23.56%	44.55%	98.80%	98.80%	25.35%	GAA7497395	1048.11	5.882405273275843	Fri Feb 14 19:53:46 PST 2025	nr	catalase [Helicobacter pylori]	0	96385	TRUE	99.40%	505	1	8.750507354736328	505	2	505	Fri Feb 14 19:53:46 PST 2025	58.692261079999895	AA	Helicobacter pylori	HpKatA-SS1		100.00%	505	1	-1	0		MVNKDVKQTTAFGAPVWDDNNVITAGPRGPVLLQSTWFLEKLAAFDRERIPERVVHAKGSGAYGTFTVTKDITKYTKAKIFSKVGKKTECFFRFSTVAGERGSADAVRDPRGFAMKYYTEEGNWDLVGNNTPVFFIRDAIKFPDFIHTQKRDPQTNLPN----HDMVWDFWSNVPESLYQVTWVMSDRGIPKSFRHMDGFGSHTFSLINAKGERFWVKFHFHTMQGVKHLTNEEAAEIRKHDPDSNQRDLFDAIARGDFPKWKLSIQVMPEEDAKKYRFHPFDVTKIWYLQDYPLMEVGIVELNKNPENYFAEVEQAAFTPANVVPGIGYSPDRMLQGRLFSYGDTHRYRLG-VNYPQIPVNKPRC-------PFH-SSSRDGYMQ--NGYYGSLQNYT…	505	Protein alignment - realigned		linear
[truncated: 1,420 more rows]
